# Supplementary material for: Identification of discriminative characteristics for clusters from biologic data with InforBIO software
Source: BMC Bioinformatics. 2007 Aug 2;8:281. doi: 10.1186/1471-2105-8-281 (PMC1973088; doi:10.1186/1471-2105-8-281)
Supplement: Additional file 1 — This compressed file includes data files (such as Pseudomonas.xml) for InforBIO. Details of how to use the file are described in the file of ReadMe.ppt (Power Point file). [file 1471-2105-8-281-S1.zip]

Archive with 5 entries (4 files):
- SupplementaryData/
- SupplementaryData/AlignedSeq.aln
- SupplementaryData/option.ini
- SupplementaryData/Pseudomonas.xml
- SupplementaryData/ReadMe.ppt
