# Supplementary material for: Identification of discriminative characteristics for clusters from biologic data with InforBIO software
Source: BMC Bioinformatics. 2007 Aug 2;8:281. doi: 10.1186/1471-2105-8-281 (PMC1973088; doi:10.1186/1471-2105-8-281)
Supplement: Additional file 1 — This compressed file includes data files (such as Pseudomonas.xml) for InforBIO. Details of how to use the file are described in the file of ReadMe.ppt (Power Point file). [file 1471-2105-8-281-S1.zip › SupplementaryData/AlignedSeq.aln]

CLUSTAL W (1.83) multiple sequence alignment


[00001]E.coli                       ATTGAACGCTGGCGGCAGGCCTAACACATGCAAGTCGAACGGGTGGCGGA
[00019]P.mendocina_DSM50017T        ATTGAACGCTGGCGGCAGGCCTAACACATGCAAGTCGAGCGGGCGGCCGA
[00003]P.aeruginosa_NRIC0201T       ATTGAACGCTGGCGGCAGGCCTAACACATGCAAGTCGAGCGGGCGGCGGA
[00015]P.fulva_AJ2219T_NRIC018      ATTGAACGCTGGCGGCAGGCCTAACACATGCAAGTCGAGCGGGCGGCGGA
[00018]P.luteola_NRIC0276T          ATTGAACGCTGGCGGCAGGCCTAACACATGCAAGTCGAGCGGGCGGCGGA
[00008]P.fluorescens_IFO14160T      ATTGAACGCTGGCGGCAGGCCTAACACATGCAAGTCGAGCGGGCGGCGGA
[00036]P.straminea_NRIC0164T        ATTGAACGCTGGCGGCAGGCCTAACACATGCAAGTCGAGCGGGCGGCGGA
[00026]P.parafulva_AJ2129T          ATTGAACGCTGGCGGCAGGCCTAACACATGCAAGTCGAGCGGGCGGCGGA
[00029]P.putida_IFO14164T           ATTGAACGCTGGCGGCAGGCCTAACACATGCAAGTCGAGCGGGCGGCGGA
[00005]P.flavescens_B62T            ATTGAACGCTGGCGGCAGGCCTAACACATGCAAGTCGAGCGGGCGGCGGA
[00004]P.cremoricolorate_NRIC0      ATTGAACGCTGGCGGCAGGCCTAACACATGCAAGTCGAGCGGGCGGCGGA
[00025]P.oryzihabitans_NRIC027      ATTGAACGCTGGCGGCAGGCCTAACACATGCAAGTCGAGCGGGCGGCGGA
                                    ************************************** **** *** **

[00001]E.coli                       CGGGTGAGTAATGTCTGGGAAACTGCCTGATGGAGGGGGATAACTACTGG
[00019]P.mendocina_DSM50017T        CGGGTGAGTAATACCTAGGAATCTGCCTGGTAGTGGGGGATAACGTTCCG
[00003]P.aeruginosa_NRIC0201T       CGGGTGAGTAATGCCTAGGAATCTGCCTGGTAGTGGGGGATAACGTCCGG
[00015]P.fulva_AJ2219T_NRIC018      CGGGTGAGTAATGCCTAGGAATCTGCCTGGTAGTGGGGGACAACGTTTCG
[00018]P.luteola_NRIC0276T          CGGGTGAGTAATGCCTAGGAATCTGCCTGGTAGTGGGGGACAACGTTTCG
[00008]P.fluorescens_IFO14160T      CGGGTGAGTAAAGCCTAGGAATCTGCCTGGTAGTGGGGGATAACGTTCGG
[00036]P.straminea_NRIC0164T        CGGGTGAGTAATGCCTAGGAATCTGCCTATTAGTGGGGGACAACGTTTCG
[00026]P.parafulva_AJ2129T          CGGGTGAGTAATGCCTAGGAATCTGCCTGGTAGTGGGGGACAACGTTTCG
[00029]P.putida_IFO14164T           CGGGTGAGTAATGCCTAGGAATCTGCCTGGTAGTGGGGGACAACGTTTCG
[00005]P.flavescens_B62T            CGGGTGAGTAATGCCTAGGAATCTGCCTATTAGTGGGGGACAACGTTTCG
[00004]P.cremoricolorate_NRIC0      CGGGTGAGTAATGCCTAGGAATCTGCCTGGTAGTGGGGGACAACGTCTCG
[00025]P.oryzihabitans_NRIC027      CGGGTGAGTAATGCCTAGGAATCTGCCTGGTAGTGGGGGACAACGTTTCG
                                    ***********   ** **** ******  * * ****** ***     *

[00001]E.coli                       AAACGGTAGCTAATACCGCATGCCATCGGATGTGCCCAGATGGGATTAGC
[00019]P.mendocina_DSM50017T        AAAGGAACGCTAATACCGCGTGCTATCAGATGAGCCTAGGTCGGATTAGC
[00003]P.aeruginosa_NRIC0201T       AAACGGGCGCTAATACCGCATGCTATCAGATGAGCCTAGGTCGGATTAGC
[00015]P.fulva_AJ2219T_NRIC018      AAAGGAACGCTAATACCGCATGCTATCAGATGAGCCTAGGTCGGATTAGC
[00018]P.luteola_NRIC0276T          AAAGGAACGCTAATACCGCATGCTATCAGATGAGCCTAGGTCGGATTAGC
[00008]P.fluorescens_IFO14160T      AAACGGACGCTAATACCGCATGCTATCAGATGAGCCTAGGTCGGATTAGC
[00036]P.straminea_NRIC0164T        AAAGGAACGCTAATACCGCATGCTAATAGATGAGCCTAGGTCGGATTAGC
[00026]P.parafulva_AJ2129T          AAAGGAACGCTAATACCGCATGCTATCAGATGAGCCTAGGTCGGATTAGC
[00029]P.putida_IFO14164T           AAAGGAACGCTAATACCGCATGCTATCAGATGAGCCTAGGTCGGATTAGC
[00005]P.flavescens_B62T            AAAGGAACGCTAATACCGCATGCTAATAGATGAGCCTAGGTCGGATTAGT
[00004]P.cremoricolorate_NRIC0      AAAGGGACGCTAATACCGCATGCTATCAGATGAGCCTAGGTCGGATTAGC
[00025]P.oryzihabitans_NRIC027      AAAGGAACGCTAATACCGCATGCTATCAGATGAGCCTAGGTCGGATTAGC
                                    *** *   *********** *** *   **** *** ** * ******* 

[00001]E.coli                       TAGTAGGTGGGGTAACGGCTCACCTAGGCGACGATCCCTAGCTGGTCTGA
[00019]P.mendocina_DSM50017T        TAGTTGGTGAGGTAATGGCTCACCAAGGCGACGATCCGTAACTGGTCTGA
[00003]P.aeruginosa_NRIC0201T       TAGTTGGTGGGGTAAAGGCCTACCAAGGCGACGATCCGTAACTGGTCTGA
[00015]P.fulva_AJ2219T_NRIC018      TTGTTGGTGAGGTAATGGCTCACCAAGGCGACGATCCGTAACTGGTCTGA
[00018]P.luteola_NRIC0276T          TAGTTGGTGGGGTAACGGCTCACCAAGGCGACGATCCGTAACTGGTCTGA
[00008]P.fluorescens_IFO14160T      TAGTTGGTGAGGTAATGGCTCACCAAGGCGACGATCCGTAACTGGTCTGA
[00036]P.straminea_NRIC0164T        TTGTTGGTGAGGTAATGGCTCACCAAGGCGACGATCCGTAACTGGTCTGA
[00026]P.parafulva_AJ2129T          TTGTTGGTGAGGTAATGGCTCACCAAGGCGACGATCCGTAACTGGTCTGA
[00029]P.putida_IFO14164T           TAGTTGGTGAGGTAATGGCTCACCAAGGCGACGATCCGTAACTGGTCTGA
[00005]P.flavescens_B62T            TAGTTGGTGGGGTAAAGGCTCACCAAGGCGACGATCCGTAACTGGTCTGA
[00004]P.cremoricolorate_NRIC0      TTGTTGGTGAGGTAATGGCTCACCAAGGCGACGATCCGTAACTGGTCTGA
[00025]P.oryzihabitans_NRIC027      TAGTTGGTGGGGTAATGGCTCACCAAGGCGACGATCCGTAACTGGTCTGA
                                    * ** **** ***** ***  *** ************ ** *********

[00001]E.coli                       GAGGATGACCAGCCACACTGGAACTGAGACACGGTCCAGACTCCTACGGG
[00019]P.mendocina_DSM50017T        GAGGATGATCAGTCACACTGGAACTGAGACACGGTCCAGACTCCTACGGG
[00003]P.aeruginosa_NRIC0201T       GAGGATGATCAGTCACACTGGAACTGAGACACGGTCCAGACTCCTACGGG
[00015]P.fulva_AJ2219T_NRIC018      GAGGATGATCAGTCACACTGGAACTGAGACACGGTCCAGACTCCTACGGG
[00018]P.luteola_NRIC0276T          GAGGATGATCAGTCACACTGGAACTGAGACACGGTCCAGACTCCTACGGG
[00008]P.fluorescens_IFO14160T      GAGGATGATCAGTCACACTGGAACTGAGACACGGTCCAGACTCCTACGGG
[00036]P.straminea_NRIC0164T        GAGGATGATCAGTCACACTGGAACTGAGACACGGTCCAGACTCCTACGGG
[00026]P.parafulva_AJ2129T          GAGGATGATCAGTCACACTGGAACTGAGACACGGTCCAGACTCCTACGGG
[00029]P.putida_IFO14164T           GAGGATGATCAGTCACACTGGAACTGAGACACGGTCCAGACTCCTACGGG
[00005]P.flavescens_B62T            GAGGATGATCAGTCACACTGGAACTGAGACACGGTCCAGACTCCTACGGG
[00004]P.cremoricolorate_NRIC0      GAGGATGATCAGTCACACTGGAACTGAGACACGGTCCAGACTCCTACGGG
[00025]P.oryzihabitans_NRIC027      GAGGATGATCAGTCACACTGGAACTGAGACACGGTCCAGACTCCTACGGG
                                    ******** *** *************************************

[00001]E.coli                       AGGCAGCAGTGGGGAATATTGCACAATGGGCGCAAGCCTGATGCAGCCAT
[00019]P.mendocina_DSM50017T        AGGCAGCAGTGGGGAATATTGGACAATGGGCGAAAGCCTGATCCAGCCAT
[00003]P.aeruginosa_NRIC0201T       AGGCAGCAGTGGGGAATATTGGACAATGGGCGAAAGCCTGATCCAGCCAT
[00015]P.fulva_AJ2219T_NRIC018      AGGCAGCAGTGGGGAATATTGGACAATGGGCGAAAGCCTGATCCAGCCAT
[00018]P.luteola_NRIC0276T          AGGCAGCAGTGGGGAATATTGGACAATGGGCGAAAGCTTGATCCAGCCAT
[00008]P.fluorescens_IFO14160T      AGGCAGCAGTGGGGAATATTGGACAATGGGCGAAAGCCTGATCCAGCCAT
[00036]P.straminea_NRIC0164T        AGGCAGCAGTGGGGAATATTGGACAATGGGCGAAAGCCTGATCCAGCCAT
[00026]P.parafulva_AJ2129T          AGGCAGCAGTGGGGAATATTGGACAATGGGCGAAAGCCTGATCCAGCCAT
[00029]P.putida_IFO14164T           AGGCAGCAGTGGGGAATATTGGACAATGGGCGAAAGCCTGATCCAGCCAT
[00005]P.flavescens_B62T            AGGCAGCAGTGGGGAATATTGGACAATGGGCGAAAGCCTGATCCAGCCAT
[00004]P.cremoricolorate_NRIC0      AGGCAGCAGTGGGGAATATTGGACAATGGGCGAAAGCCTGATCCAGCCAT
[00025]P.oryzihabitans_NRIC027      AGGCAGCAGTGGGGAATATTGGACAATGGGCGAAAGCCTGATCCAGCCAT
                                    ********************* ********** **** **** *******

[00001]E.coli                       GCCGCGTGTATGAAGAAGGCCTTCGGGTTGTAAAGTACTTTCAGCGGGCC
[00019]P.mendocina_DSM50017T        GCCGCGTGTGTGAAGAAGGTCTTCGGATTGTAAAGCACTTTAAGTTGGCC
[00003]P.aeruginosa_NRIC0201T       GCCGCGTGTGTGAAGAAGGTCTTCGGATTGTAGAGCACTTTAAGTTGGCC
[00015]P.fulva_AJ2219T_NRIC018      GCCGCGTGTGTGAAGAAGGTCTTCGGATTGTAAAGCACTTTAAGTTGGCC
[00018]P.luteola_NRIC0276T          GCCGCGTGTGTGAAGAAGGCCCTCGGGTCGTAAAGCACTTTAAGCTGGCC
[00008]P.fluorescens_IFO14160T      GCCGCGTGTGTGAAGAAGGTCTTCGGATTGTAAAGCACTTTAAGTTGGCC
[00036]P.straminea_NRIC0164T        GCCGCGTGTGTNAAGAAGGTCTTCGGATTGTAAAGCACTTTAAGTTGGCC
[00026]P.parafulva_AJ2129T          GCCGCGTGTGTGAAGAAGGTCTTCGGATTGTAAAGCACTTTAAGTTGGCC
[00029]P.putida_IFO14164T           GCCGCGTGTGTGAAGAAGGTCTTCGGATTGTAAAGCACTTTAAGTTGGCC
[00005]P.flavescens_B62T            GCCGCGTGTGTGAAGAAGGTCTTCGGATTGTAAAGCACTTTAAGTTGGCC
[00004]P.cremoricolorate_NRIC0      GCCGCGTGTGTGAAGAAGGTCTTCGGATTGTAAAGCACTTTAAGTTGGCC
[00025]P.oryzihabitans_NRIC027      GCCGCGTGTGTTAAGAAGGTCTTCGGATTGTAAAGCACTTTAAGTTGGCC
                                    ********* * ******* * **** * *** ** ***** **  ****

[00001]E.coli                       CGCAGAAGAAGCACCGGCTAACTCCGTGCCAGCAGCCGCGGTAATACGGA
[00019]P.mendocina_DSM50017T        AACAGAATAAGCACCGGCTAACTTCGTGCCAGCAGCCGCGGTAATACGAA
[00003]P.aeruginosa_NRIC0201T       AACAGAATAAGCACCGGCTAACTTCGTGCCAGCAGCCGCGGTAATACGAA
[00015]P.fulva_AJ2219T_NRIC018      GACAGAATAAGCACCGGCTAACTCTGTGCCAGCAGCCGCGGTAATACAGA
[00018]P.luteola_NRIC0276T          AGCAGAATAAGCACCGGCTAACTCTGTGCCAGCAGCCGCGGTAATACAGA
[00008]P.fluorescens_IFO14160T      GACAGAATAAGCACCGGCTAACTCTGTGCCAGCAGCCGCGGTAATACAGA
[00036]P.straminea_NRIC0164T        GACAGAATAAGCACCGGCTAACTCTGTGCCAGCAGCCGCGGTAATACAGA
[00026]P.parafulva_AJ2129T          GACAGAATAAGCACCGGCTAACTCTGTGCCAGCAGCCGCGGTAATACAGA
[00029]P.putida_IFO14164T           GACAGAATAAGCACCGGCTAACTCTGTGCCAGCAGCCGCGGTAATACAGA
[00005]P.flavescens_B62T            GACAGAATAAGCACCGGCTAACTCTGTGCCAGCAGCCGCGGTAATACAGA
[00004]P.cremoricolorate_NRIC0      GACAGAATAAGCACCGGCTAACTCTGTGCCAGCAGCCGCGGTAATACAGA
[00025]P.oryzihabitans_NRIC027      GACAGAATAAGCACCGGCTAACTCTGTGCCAGCAGCCGCGGTAATACAGA
                                      ***** ***************  **********************  *

[00001]E.coli                       GGGTGCAAGCGTTAATCGGAATTACTGGGCGTAAAGCGCACGCAGGCGGT
[00019]P.mendocina_DSM50017T        GGGTGCAAGCGTTAATCGGAATTACTGGGCGTAAAGCGCGCGTAGGTGGT
[00003]P.aeruginosa_NRIC0201T       GGGTGCAAGCGTTAATCGGAATTACTGGGCGTAAAGCGCGCGTAGGTGGT
[00015]P.fulva_AJ2219T_NRIC018      GGGTGCAAGCGTTAATCGGAATTACTGGGCGTAAAGCGCGCGTAGGTGGT
[00018]P.luteola_NRIC0276T          GGGTGCAAGCGTTAATCGGAATTACTGGGCGTAAAGCGCGCGTAGGTGGC
[00008]P.fluorescens_IFO14160T      GGGTGCAAGCGTTAATCGGAATTACTGGGCGTAAAGCGCGCGTAGGTGGT
[00036]P.straminea_NRIC0164T        GGGTGCAAGCGTTAATCGGAATTACTGGGCGTAAAGCGCGCGTAGGTGGT
[00026]P.parafulva_AJ2129T          GGGTGCAAGCGTTAATCGGAATTACTGGGCGTAAAGCGCGCGTAGGTGGT
[00029]P.putida_IFO14164T           GGGTGCAAGCGTTAATCGGAATTACTGGGCGTAAAGCGCGCGTAGGTGGT
[00005]P.flavescens_B62T            GGGTGCAAGCGTTAATCGGAATTACTGGGCGTAAAGCGCGCGTAGGTGGT
[00004]P.cremoricolorate_NRIC0      GGGTGCAAGCGTTAATCGGAATTACTGGGCGTAAAGCGCGCGTAGGTGGT
[00025]P.oryzihabitans_NRIC027      GGGTGCAAGCGTTAATCGGAATTACTGGGCGTAAAGCGCGCGTGGGTGGT
                                    *************************************** **  ** ** 

[00001]E.coli                       TTGTTAAGTCAGATGTGAAATCCCCGGGCTCAACCTGGGAACTGCATCTG
[00019]P.mendocina_DSM50017T        TCGTTAAGTTGGATGTGAAAGCCCCGGGCTCAACCTGGGAACTGCATCCA
[00003]P.aeruginosa_NRIC0201T       TCAGCAAGTTGGATGTGAAATCCCCGGGCTCAACCTGGGAACTGCATCCA
[00015]P.fulva_AJ2219T_NRIC018      TTGTTAAGTTGGATGTGAAAGCCCCGGGCTCAACCTGGGAACTGCATCCA
[00018]P.luteola_NRIC0276T          TTGGTAAGTTGAATGTGAAATCCCCGGGCTCAACCTGGGAACTGCATCCA
[00008]P.fluorescens_IFO14160T      TTGTTAAGTTGGATGTGAAATCCCCGGGCTCAACCTGGGAACTGCATTCA
[00036]P.straminea_NRIC0164T        TTGTTAAGTTGGATGTGAAAGCCCCGGGCTCAACCTGGGAACTGCATCCA
[00026]P.parafulva_AJ2129T          TTGTTAAGTTGGATGTGAAAGCCCCGGGCTCAACCTGGGAACTGCATCCA
[00029]P.putida_IFO14164T           TTGTTAAGTTGGATGTGAAAGCCCCGGGCTCAACCTGGGAACTGCATCCA
[00005]P.flavescens_B62T            TTGTTAAGTTGGATGTGAAAGCCCCGGGCTCAACCTGGGAACTGCATCCA
[00004]P.cremoricolorate_NRIC0      TTGTTAAGTTGGATGTGAAAGCCCCGGGCTCAACCTGGGAACTGCATCCA
[00025]P.oryzihabitans_NRIC027      TTGTTAAGTTGGATGTGAAAGCCCCGGGCTCAACCTGGGAACTGCATCCA
                                    *    ****   ******** **************************   

[00001]E.coli                       ATACTGGCAAGCTTGAGTCTCGTAGAGGGGGGTAGAATTCCAGGTGTAGC
[00019]P.mendocina_DSM50017T        AAACTGGCGAGCTAGAGTACGGTAGAGGGTGGTGGAATTTYCTGTGTAGC
[00003]P.aeruginosa_NRIC0201T       AAACTACTGAGCTAGAGTACGGTAGAGGGTGGTGGAATTTCCTGTGTAGC
[00015]P.fulva_AJ2219T_NRIC018      AAACTGGCAAGCTAGAGTACGGTAGAGGGTGGTGGAATTTCCTGTGTAGC
[00018]P.luteola_NRIC0276T          AAACTGCCTGGCTAGAGTACGGTAGAGGGTGGTGGAATTTCCTGTGTAGC
[00008]P.fluorescens_IFO14160T      AAACTGACTGACTAGAGTATGGTAGAGGGTGGTGGAATTTCCTGTGTAGC
[00036]P.straminea_NRIC0164T        AAACTGGCAAGCTAGAGTACGGTAGAGGGTGGTGGAATTTCCTGTGTAGC
[00026]P.parafulva_AJ2129T          AAACTGGCAAGCTAGAGTACGGTAGAGGGTGGTGGAATTTCCTGTGTAGC
[00029]P.putida_IFO14164T           AAACTGGCAAGCTAGAGTACGGTAGAGGGTGGTGGAATTTCCTGTGTAGC
[00005]P.flavescens_B62T            AAACTGGCAAGCTAGAGTACGGTAGAGGGTGGTGGAATTTCCTGTGTAGC
[00004]P.cremoricolorate_NRIC0      AAACTGGCAAGCTAGAGTATGGTAGAGGGTGGTGGAATTTCCTGTGTAGC
[00025]P.oryzihabitans_NRIC027      AAACTGGCAAGCTAGAGTACGGTAGAGGGTGGTGGAATTTCCTGTGTAGC
                                    * ***      ** ****   ******** *** *****    *******

[00001]E.coli                       GGTGAAATGCGTAGAGATCTGGAGGAATACCGGTGGCGAAGGCGGCCCCC
[00019]P.mendocina_DSM50017T        GGTGAAATGCGTNGATATAGGAAGGAACACCAGTGGCGAAGGCGAGCACC
[00003]P.aeruginosa_NRIC0201T       GGTGAAATGCGTAGATATAGGAAGGAACACCAGTGGCGAAGGCGACCACC
[00015]P.fulva_AJ2219T_NRIC018      GGTGAAATGCGTAGATATAGGAAGGAACACCAGTGGCGAAGGCGACCACC
[00018]P.luteola_NRIC0276T          GGTGAAATGCGTAGATATAGGAAGGAACACCAGTGGCGAAGGCGACCACC
[00008]P.fluorescens_IFO14160T      GGTGAAATGCGTAGATATAGGAAGGAACACCAGTGGCGAAGGCGACCACC
[00036]P.straminea_NRIC0164T        GGTGAAATGCGTAGATATAGGAAGGAACACCAGTGGCGAAGGCGACCACC
[00026]P.parafulva_AJ2129T          GGTGAAATGCGTAGATATAGGAAGGAACACCAGTGGCGAAGGCGACCACC
[00029]P.putida_IFO14164T           GGTGAAATGCGTAGATATAGGAAGGAACACCAGTGGCGAAGGCGACCACC
[00005]P.flavescens_B62T            GGTGAAATGCGTAGATATAGGAAGGAACACCAGTGGCGAAGGCGACCACC
[00004]P.cremoricolorate_NRIC0      GGTGAAATGCGTAGATATAGGAAGGAACACCAGTGGCGAAGGCGACCACC
[00025]P.oryzihabitans_NRIC027      GGTGAAAAGCGTAGATATAGGAAGGAACACCAGTGGCGAAGGCGACCACC
                                    ******* **** ** **  * ***** *** ************  * **

[00001]E.coli                       TGGACGAAGACTGACGCTCAGGTGCGAAAGCGTGGGGAGCAAACAGGATT
[00019]P.mendocina_DSM50017T        TGGACTGATACTGACACTGAGGTGCGAAAGCGTGGGGAGCAAACAGGATT
[00003]P.aeruginosa_NRIC0201T       TGGACTGATACTGACACTGAGGTGCGAAAGCGTGGGGAGCAAACAGGATT
[00015]P.fulva_AJ2219T_NRIC018      TGGACTGATACTGACACTGAGGTGCGAAAGCGTGGGGAGCAAACAGGATT
[00018]P.luteola_NRIC0276T          TGGACTGATACTGACACTGAGGTGCGAAAGCGTGGGGAGCAAACAGGATT
[00008]P.fluorescens_IFO14160T      TGGACTAATACTGACACTGAGGTGCGAAAGCGTGGGGAGCAAACAGGATT
[00036]P.straminea_NRIC0164T        TGGGCTGATACTGACACTGAGGTGCGAAAGCGTGGGGAGCAAACAGGATT
[00026]P.parafulva_AJ2129T          TGGACTGATACTGACACTGAGGTGCGAAAGCGTGGGGAGCAAACAGGATT
[00029]P.putida_IFO14164T           TGGACTGATACTGACACTGAGGTGCGAAAGCGTGGGGAGCAAACAGGATT
[00005]P.flavescens_B62T            TGGACTGATACTGACACTGAGGTGCGAAAGCGTGGGGAGCAAACAGGATT
[00004]P.cremoricolorate_NRIC0      TGGACCAATACTGACACTGAGGTGCGAAAGCGTGGGGAGCAAACAGGATT
[00025]P.oryzihabitans_NRIC027      TGGACCGATACTGACACTGAGGTGCGAAAGCGTGGGGAGCAAACAGGATT
                                    *** *  * ****** ** *******************************

[00001]E.coli                       AGATACCCTGGTAGTCCACGCCGTAAACGATGTCGACTTGGAGGTTGTGC
[00019]P.mendocina_DSM50017T        AGATACCCTGGTAGTCCACGCCGTAAACGATGTCAACTAGCCGTTGGGAT
[00003]P.aeruginosa_NRIC0201T       AGATACCCTGGTAGTCCACGCCGTAAACGATGTCGACTAGCCGTTGGGAT
[00015]P.fulva_AJ2219T_NRIC018      AGATACCCTGGTAGTCCACGCCGTAAACGATGTCAACTAGCCGTTGGAAT
[00018]P.luteola_NRIC0276T          AGATACCCTGGTAGTCCACGCCGTAAACGATGTCAACTAGCCGTTGGGGT
[00008]P.fluorescens_IFO14160T      AGATACCCTGGTAGTCCACGCCGTAAACGATGTCAACTAGCCGTTGGGAG
[00036]P.straminea_NRIC0164T        AGATACCCTGGTAGTCCACGCCGTAAACGATGTCAACTAGCCGTTGGAAT
[00026]P.parafulva_AJ2129T          AGATACCCTGGTAGTCCACGCCGTAAACGATGTCAACTAGCCGTTGGAAT
[00029]P.putida_IFO14164T           AGATACCCTGGTAGTCCACGCCGTAAACGATGTCAACTAGCCGTTGGAAT
[00005]P.flavescens_B62T            AGATACCCTGGTAGTCCACGCCGTAAACGATGTCAACTAGCCGTTGGAAT
[00004]P.cremoricolorate_NRIC0      AGATACCCTGGTAGTCCACGCCGTAAACGATGTCAACTAGCCGTTGGAAT
[00025]P.oryzihabitans_NRIC027      AGATACCCTGGTAGTCCACGCCGTAAACGATGTCAACTAGCCGTTGGAAT
                                    ********************************** *** *  * * *   

[00001]E.coli                       CCTTGAGGCGTGGCTTCCGGAGCTAACGCGTTAAGTCGACCGCCTGGGGA
[00019]P.mendocina_DSM50017T        CCTTGAGATCTTAGTGGCGCAGCTAACGCATTAAGTTGACCGCCTGGGGA
[00003]P.aeruginosa_NRIC0201T       CCTTGAGATCTTAGTGGCGCAGCTAACGCGATAAGTCGACCGCCTGGGGA
[00015]P.fulva_AJ2219T_NRIC018      CCTTGAGATTTTAGTGGCGCAGCTAACGCATTAAGTTGACCGCCTGGGGA
[00018]P.luteola_NRIC0276T          CCTTGAGACTTTAGTGGCGCAGCTAACGCAATAAGTTGACCGCCTGGGGA
[00008]P.fluorescens_IFO14160T      CCTTGAGCTCTTAGTGGCGCAGCTAACGCATTAAGTTGACCGCCTGGGGA
[00036]P.straminea_NRIC0164T        CCTCGAGATTTTAGTGGCGCAGCTAACGCATTAAGTTGACCGCCTGGGGA
[00026]P.parafulva_AJ2129T          CCTTGAGATTTTAGTGGCGCAGCTAACGCATTAAGTTGACCGCCTGGGGA
[00029]P.putida_IFO14164T           CCTTGAGATTTTAGTGGCGCAGCTAACGCATTAAGTTGACCGCCTGGGGA
[00005]P.flavescens_B62T            CCTTGAGATTTTAGTGGCGCAGCTAACGCATTAAGTTGACCGCCTGGGGA
[00004]P.cremoricolorate_NRIC0      CCTTGAGATTTTAGTGGCGCAGCTAACGCATTAAGTTGACCGCCTGGGGA
[00025]P.oryzihabitans_NRIC027      CCTTGAGATTTTAGTGGCGCAGCTAACGCATTAAGTTGACCGCCTGGGGA
                                    *** ***   *   *  ** *********  ***** *************

[00001]E.coli                       GTACGGCCGCAAGGTTAAAACTCAAATGAATTGACGGGGGCCCGCACAAG
[00019]P.mendocina_DSM50017T        GTACGGCCGCAAGGTTAAAACTCAAATGAATTGACGGGGGCCCGCACAAG
[00003]P.aeruginosa_NRIC0201T       GTACGGCCGCAAGGTTAAAACTCAAATGAATTGACGGGGGCCCGCACAAG
[00015]P.fulva_AJ2219T_NRIC018      GTACGGCCGCAAGGTTAAAACTCAAATGAATTGACGGGGGCCCGCACAAG
[00018]P.luteola_NRIC0276T          GTACGGCCGCAAGGTTAAAACTCAAATGAATTGACGGGGGCCCGCACAAG
[00008]P.fluorescens_IFO14160T      GTACGGCCGCAAGGTTAAAACTCAAATGAATTGACGGGGGCCCGCACAAG
[00036]P.straminea_NRIC0164T        GTACGGCCGCAAGGTTAAAACTCAAATGAATTGACGGGGGCCCGCACAAG
[00026]P.parafulva_AJ2129T          GTACGGCCGCAAGGTTAAAACTCAAATGAATTGACGGGGGCCCGCACAAG
[00029]P.putida_IFO14164T           GTACGGCCGCAAGGTTAAAACTCAAATGAATTGACGGGGGCCCGCACAAG
[00005]P.flavescens_B62T            GTACGGCCGCAAGGTTAAAACTCAAATGAATTGACGGGGGCCCGCACAAG
[00004]P.cremoricolorate_NRIC0      GTACGGCCGCAAGGTTAAAACTCAAATGAATTGACGGGGGCCCGCACAAG
[00025]P.oryzihabitans_NRIC027      GTACGGCCGCAAGGTTAAAACTCAAATGAATTGACGGGGGCCCGCACAAG
                                    **************************************************

[00001]E.coli                       CGGTGGAGCATGTGGTTTAATTCGATGCAACGCGAAGAACCTTACCTGGT
[00019]P.mendocina_DSM50017T        CGGTGGAGCATGTGGTTTAATTCGAAGCAACGCGAAGAACCTTACCTGGC
[00003]P.aeruginosa_NRIC0201T       CGGTGGAGCATGTGGTTTAATTCGAAGCAACGCGAAGAACCTTACCTGGC
[00015]P.fulva_AJ2219T_NRIC018      CGGTGGAGCATGTGGTTTAATTCGAAGCAACGCGAAGAACCTTACCAGGC
[00018]P.luteola_NRIC0276T          CGGTGGAGCATGTGGTTTAATTCGAAGCAACGTGAAGAACCTTACCAGGC
[00008]P.fluorescens_IFO14160T      CGGTGGAGCATGTGGTTTAATTCGAAGCAACGCGAAGAACCTTACCAGGC
[00036]P.straminea_NRIC0164T        CGGTGGAGCATGTGGTTTAATTCGAAGCAACGCGAAGAACCTTACCTGGC
[00026]P.parafulva_AJ2129T          CGGTGGAGCATGTGGTTTAATTCGAAGCAACGCGAAGAACCTTACCAGGC
[00029]P.putida_IFO14164T           CGGTGGAGCATGTGGTTTAATTCGAAGCAACGCGAAGAACCTTACCAGGC
[00005]P.flavescens_B62T            CGGTGGAGCATGTGGTTTAATTCGAAGCAACGCGAAGAACCTTACCTGGC
[00004]P.cremoricolorate_NRIC0      CGGTGGAGCATGTGGTTTAATTCGAAGCAACGCGAAGAACCTTACCAGGC
[00025]P.oryzihabitans_NRIC027      CGGTGGAGCATGTGGTTTAATTCGAAGCAACGCGAAGAACCTTACCAGGC
                                    ************************* ****** ************* ** 

[00001]E.coli                       CTTGACATCCACAGCTGTGAGACAGGTGCTGCATGGCTGTCGTCAGCTCG
[00019]P.mendocina_DSM50017T        CTTGACATGCTGAGCTCAGACACAGGTGCTGCATGGCTGTCGTCAGCTCG
[00003]P.aeruginosa_NRIC0201T       CTTGACATGCTGAGCTCAGACACAGGTGCTGCATGGCTGTCGTCAGCTCG
[00015]P.fulva_AJ2219T_NRIC018      CTTGACATGCAGAGCTCTGACACAGGTGCTGCATGGCTGTCGTCAGCTCG
[00018]P.luteola_NRIC0276T          CTTGACATGCAGAGCTCTGACACAGGTGCTGCATGGCTGTCGTCAGCTCG
[00008]P.fluorescens_IFO14160T      CTTGACATCCAATGCATTGAGACAGGTGCTGCATGGCTGTCGTCAGCTCG
[00036]P.straminea_NRIC0164T        CTTGACATGCTGAGCTCAGACACAGGTGCTGCATGGCTGTCGTCAGCTCG
[00026]P.parafulva_AJ2129T          CTTGACATGCAGAGCTCTGACACAGGTGCTGCATGGCTGTCGTCAGCTCG
[00029]P.putida_IFO14164T           CTTGACATGCAGAGCTCTGACACAGGTGCTGCATGGCTGTCGTCAGCTCG
[00005]P.flavescens_B62T            CTTGACATGCTGAGCTCAGACACAGGTGCTGCATGGCTGTCGTCAGCTCG
[00004]P.cremoricolorate_NRIC0      CTTGACATGCAGAGCTCTGACACAGGTGCTGCATGGCTGTCGTCAGCTCG
[00025]P.oryzihabitans_NRIC027      CTTGACATGCAGAGCTCTGACACAGGTGCTGCATGGCTGTCGTCAGCTCG
                                    ******** *   **   ** *****************************

[00001]E.coli                       TGTTGTGAAATGTTGGGTTAAGTCCCGCAACGAGCGCAACCCTTATCTTT
[00019]P.mendocina_DSM50017T        TGTCGTGAGATGTTGGGTTAAGTCCCGTAACGAGCGCAACCCTTGTCCTT
[00003]P.aeruginosa_NRIC0201T       TGTCGTGAGATGTTGGGTTAAGTCCCGTAACGAGCGCAACCCTTGTCCTT
[00015]P.fulva_AJ2219T_NRIC018      TGTCGTGAGATGTTGGGTTAAGTCCCGTAACGAGCGCAACCCTTGTCCTT
[00018]P.luteola_NRIC0276T          TGTCGTGAGATGTTGGGTTAAGTCCCGTAACGAGCGCAACCCTTGTCCTT
[00008]P.fluorescens_IFO14160T      TGTCGTGAGATGTTGGGTTAAGTCCCGTAACGAGCGCAACCCTTGTCCTT
[00036]P.straminea_NRIC0164T        TGTCGTGAGATGTTGGGTTAAGTCCCGTAACGAGCGCAACCCTTGTCCTT
[00026]P.parafulva_AJ2129T          TGTCGTGAGATGTTGGGTTAAGTCCCGTAACGAGCGCAACCCTTGTCCTT
[00029]P.putida_IFO14164T           TGTCGTGAGATGTTGGGTTAAGTCCCGTAACGAGCGCAACCCTTGTCCTT
[00005]P.flavescens_B62T            TGTCGTGAGATGTTGGGTTAAGTCCCGTAACGAGCGCAACCCTTGTCCTT
[00004]P.cremoricolorate_NRIC0      TGTCGTGAGATGTTGGGTTAAGTCCCGTAACGAGCGCAACCCTTGTCCTT
[00025]P.oryzihabitans_NRIC027      TGTCGTGAGATGTTGGGTTAAGTCCCGTAACGAGCGCAACCCTTGTCCTT
                                    *** **** ****************** **************** ** **

[00001]E.coli                       TGTTGCCAGCGGGAACTCAAAGGAGACTGCCAGTGATAAACTGGAGGAAG
[00019]P.mendocina_DSM50017T        AGTTACCAGCGGGCAATCTTAGGRGACTTCCCGTGACAAACCCGAGGAAG
[00003]P.aeruginosa_NRIC0201T       AGTTRCCAGCGGGCACTCTAAGGAGACTGCCGGTGACAAACCGGAGGAAG
[00015]P.fulva_AJ2219T_NRIC018      AGTTACCAGCGGGCACTCTAAGGAGACTGCCGGTGACAAACCGGAGGAAG
[00018]P.luteola_NRIC0276T          AGTTACCAGCGGGCACTCTAAGGAGACTGCCGGTGACAAACCGGAGGAAG
[00008]P.fluorescens_IFO14160T      AGTTACCAGCGGGCACTCTAAGGAGACTGCCGGTGACAAACCGGAGGAAG
[00036]P.straminea_NRIC0164T        AGTTACCAGCGGGAACTCTAAGGAGACTGCCGGTGACAAACCGGAGGAAG
[00026]P.parafulva_AJ2129T          AGTTACCAGCGGGCACTCTAAGGAGACTGCCGGTGACAAACCGGAGGAAG
[00029]P.putida_IFO14164T           AGTTACCAGCGGGCACTCTAAGGAGACTGCCGGTGACAAACCGGAGGAAG
[00005]P.flavescens_B62T            AGTTACCAGCGGGAACTCTAAGGAGACTGCCGGTGACAAACCGGAGGAAG
[00004]P.cremoricolorate_NRIC0      AGTTACCAGCGGGCACTCTAAGGAGACTGCCGGTGACAAACCGGAGGAAG
[00025]P.oryzihabitans_NRIC027      AGTTACCAGCGGGCACTCTAAGGAGACTGCCGGTGACAAACCGGAGGAAG
                                     *** ******** * **  *** **** ** **** ****  *******

[00001]E.coli                       GTGGGGATGACGTCAAGTCATCATGGCCCTTACGACCAGGGCTACACACG
[00019]P.mendocina_DSM50017T        GTGGGGATGACGTCAAGTYATCATGGCCCTTACGGCCAGGGCTRCACACR
[00003]P.aeruginosa_NRIC0201T       GTGGGGATGACGTCAAGTCATCATGGCCCTTACGGCCAGGGCTACACACG
[00015]P.fulva_AJ2219T_NRIC018      GTGGGGATGACGTCAAGTCATCATGGCCCTTACGGCCTGGGCTACACACG
[00018]P.luteola_NRIC0276T          GTGGGGATGACGTCAAGTCATCATGGCCCTTACGGCCTGGGCTACACACG
[00008]P.fluorescens_IFO14160T      GTGGGGATGACGTCAAGTCATCATGGCCCTTACGGCCTGGGCTACACACG
[00036]P.straminea_NRIC0164T        GTGGGGATGACGTCAAGTCATCATGGCCCTTACGGCCAGGGCTACACACG
[00026]P.parafulva_AJ2129T          GTGGGGATGACGTCAAGTCATCATGGCCCTTACGGCCTGGGCTACACACG
[00029]P.putida_IFO14164T           GTGGGGATGACGTCAAGTCATCATGGCCCTTACGGCCTGGGCTACACACG
[00005]P.flavescens_B62T            GTGGGGATGACGTCAAGTCATCATGGCCCTTACGGCCAGGGCTACACACG
[00004]P.cremoricolorate_NRIC0      GTGGGGATGACGTCAAGTCATCATGGCCCTTACGGCCTGGGCTACACACG
[00025]P.oryzihabitans_NRIC027      GTGGGGATGACGTCAAGTCATCATGGCCCTTACGGCCTGGGCTACATACG
                                    ****************** *************** ** ***** ** ** 

[00001]E.coli                       TGCTACAATGGCGCATACAAAGAGAAGCGACCTCGCGAGAGCAAGCGGAC
[00019]P.mendocina_DSM50017T        TGCTACAATGGTCGGTACAAAGGGTTGCCAAGCCGCGAGGTGGAGCTAAT
[00003]P.aeruginosa_NRIC0201T       TGCTACAATGGTCGGTACAAAGGGTTGCCAAGCCGCGAGGTGGAGCTAAT
[00015]P.fulva_AJ2219T_NRIC018      TGCTACAATGGTCGGTACAGAGGGTTGCCAAGCCGCGAGGTGGAGCTAAT
[00018]P.luteola_NRIC0276T          TGCTACAATGGTCGGTACAAAGGGTTGCCAAACCGCGAGGTGGAGCTAAT
[00008]P.fluorescens_IFO14160T      TGCTACAATGGTCGGTACAGAGGGTTGCCAAGCCGCGAGGTGGAGCTAAT
[00036]P.straminea_NRIC0164T        TGCTACAATGGTCGGTACAAAGGGTTGCCAAGCCGCGAGGTGGAGCTAAT
[00026]P.parafulva_AJ2129T          TGCTACAATGGTCGGTACAGAGGGTTGCCAAGCCGCGAGGTGGAGCTAAT
[00029]P.putida_IFO14164T           TGCTACAATGGTCGGTACAGAGGGTTGCCAAGCCGCGAGGTGGAGCTAAT
[00005]P.flavescens_B62T            TGCTACAATGGTCGGTACAAAGGGTTGCCAAGCCGCGAGGTGGAGCTAAT
[00004]P.cremoricolorate_NRIC0      TGCTACAATGGTCGGTACAGAGGGTTGCCAAGCCGCGAGGTGGAGCTAAT
[00025]P.oryzihabitans_NRIC027      TGCTACAATGGTCGGTACAGAGGGTTGCCAAGCCGCGAGGTGGAGCTAAT
                                    ***********    **** ** *  ** *   ******    ***  * 

[00001]E.coli                       CTCATAAAGTGCGTCGTAGTCCGGATTGGAGTCTGCAACTCGACTCCATG
[00019]P.mendocina_DSM50017T        CCCATAAAACCGATCGTAGTCCGGATCGCAGTCTGCAACTCGACTGCGTG
[00003]P.aeruginosa_NRIC0201T       CCCATAAAACCGATCGTAGTCCGGATCGCAGTCTGCAACTCGACTGCGTG
[00015]P.fulva_AJ2219T_NRIC018      CTCACAAAACCGATCGTAGTCCGGATCGCAGTCTGCAACTCGACTGCGTG
[00018]P.luteola_NRIC0276T          CCCATAAAACCGATCGTAGTCCGGATCGCAGTCTGCAACTCGACTGCGTG
[00008]P.fluorescens_IFO14160T      CCCACAAAACCGATCGTAGTCCGGATCGCAGTCTGCAACTCGACTGCGTG
[00036]P.straminea_NRIC0164T        CCCATAAAACCGATCGTAGTCCGGATCGCAGTCTGCAACTCGACTGCGTG
[00026]P.parafulva_AJ2129T          CTCACAAAACCGATCGTAGTCCGGATCGCAGTCTGCAACTCGACTGCGTG
[00029]P.putida_IFO14164T           CTCACAAAACCGATCGTAGTCCGGATCGCAGTCTGCAACTCGACTGCGTG
[00005]P.flavescens_B62T            CCCATAAAACCGATCGTAGTCCGGATCGCAGTCTGCAACTCGACTGCGTG
[00004]P.cremoricolorate_NRIC0      CTCACAAAACCGATCGTAGTCCGGATCGCAGTCTGCAACTCGACTGCGTG
[00025]P.oryzihabitans_NRIC027      CTCACAAAACCGATCGTAGTCCGGATCGCAGTCTGCAACTCGACTGCGTG
                                    * ** ***     ************* * **************** * **

[00001]E.coli                       AAGTCGGAATCGCTAGTAATCGTGGATCAGAATGCCACGGTGAATACGTT
[00019]P.mendocina_DSM50017T        AAGTCGGAATCGCTAGTAATCGTGAATCAGAATGTCACGGTGAATACGTT
[00003]P.aeruginosa_NRIC0201T       AAGTCGGAATCGCTAGTAATCGTGAATCAGAATGTCACGGTGAATACGTT
[00015]P.fulva_AJ2219T_NRIC018      AAGTCGGAATCGCTAGTAATCGCGAATCAGAATGTCGCGGTGAATACGTT
[00018]P.luteola_NRIC0276T          AAGTCGGAATCGCTAGTAATCGTGAATCAGAACGTCACGGTGAATACGTT
[00008]P.fluorescens_IFO14160T      AAGTCGGAATCGCTAGTAATCGCGAATCAGAATGTCGCGGTGAATACGTT
[00036]P.straminea_NRIC0164T        AAGTCGGAATCGCTAGTAATCGTGAATCAGAATGTCACGGTGAATACGTT
[00026]P.parafulva_AJ2129T          AAGTCGGAATCGCTAGTAATCGCGAATCAGAATGTCGCGGTGAATACGTT
[00029]P.putida_IFO14164T           AAGTCGGAATCGCTAGTAATCGCGAATCAGAATGTCGCGGTGAATACGTT
[00005]P.flavescens_B62T            AAGTCGGAATCGCTAGTAATCGTGAATCAGAATGTCACGGTGAATACGTT
[00004]P.cremoricolorate_NRIC0      AAGTCGGAATCGCTAGTAATCGCGAATCAGAATGTCGCGGTGAATACGTT
[00025]P.oryzihabitans_NRIC027      AAGTCGGAATCGCTAGTAATCGCGAATCAGAATGTCGCGGTGAATACGTT
                                    ********************** * ******* * * *************

[00001]E.coli                       CCCGGGCCTTGTACACACCGCCCGTCACACCATGGGAGTGGGTTGCAAAA
[00019]P.mendocina_DSM50017T        CCCGGGCCTTGTACACACCGCCCGTCACACCATGGGAGTGGGTTGCTCCA
[00003]P.aeruginosa_NRIC0201T       CCCGGGCCTTGTACACACCGCCCGTCACACCATGGGAGTGGGTTGCTCCA
[00015]P.fulva_AJ2219T_NRIC018      CCCGGGCCTTGTACACACCGCCCGTCACACCATGGGAGTGGGTTGCACCA
[00018]P.luteola_NRIC0276T          CCCGGGCCTTGTACACACCGCCCGTCACACCATGGGAGTGGGTTNCACCA
[00008]P.fluorescens_IFO14160T      CCCGGGCCTTGTACACACCGCCCGTCACACCATGGGAGTGGGTTGCACCA
[00036]P.straminea_NRIC0164T        CCCGGGCCTTGTACACACCGCCCGTCACACCATGGGAGTGGGTTTCACCA
[00026]P.parafulva_AJ2129T          CCCGGGCCTTGTACACACCGCCCGTCACACCATGGGAGTGGGTTGCACCA
[00029]P.putida_IFO14164T           CCCGGGCCTTGTACACACCGCCCGTCACACCATGGGAGTGGGTTGCACCA
[00005]P.flavescens_B62T            CCCGGGCCTTGTACACACCGCCCGTCACACCATGGGAGTGGGTTGCACCA
[00004]P.cremoricolorate_NRIC0      CCCGGGCCTTGTACACACCGCCCGTCACACCATGGGAGTGGGTTGCACCA
[00025]P.oryzihabitans_NRIC027      CCCGGGCCTTGTACACACCGCCCGTCACACCATGGGAGTGGGTTGCACCA
                                    ******************************************** *   *

[00001]E.coli                       GAAGTAGGTAGCTAGGGCGCTTACCACTTTGTGATTCATG
[00019]P.mendocina_DSM50017T        GAAGTAGCTAGTCGGGACGGTTACCACGGAGTGATTCANG
[00003]P.aeruginosa_NRIC0201T       GAAGTAGCTAGTCGGGACGGTTACCACGGAGTGATTCATG
[00015]P.fulva_AJ2219T_NRIC018      GAAGTAGCTAGTCAGGACGGTTACCACGGTGTGATTCATG
[00018]P.luteola_NRIC0276T          GAAGTAGCTAGTCAGGACGGTTACCACGGTGTGATTCATG
[00008]P.fluorescens_IFO14160T      GAAGTAGCTAGTCAGGACGGTTACCACGGTGTGATTCATG
[00036]P.straminea_NRIC0164T        GAAGTAGCTAGTCAGGACGGTTACCACGGTGTGATTCATG
[00026]P.parafulva_AJ2129T          GAAGTAGCTAGTCAGGACGGTTACCACGGTGTGATTCATG
[00029]P.putida_IFO14164T           GAAGTAGCTAGTCAGGACGGTTACCACGGTGTGATTCATG
[00005]P.flavescens_B62T            GAAGTAGCTAGTCGGGACGGTTACCACGGTGTGATTCATG
[00004]P.cremoricolorate_NRIC0      GAAGTAGCTAGTCAGGACGGTTACCACGGTGTGATTCATG
[00025]P.oryzihabitans_NRIC027      GAAGTAGCTAGTCAGGACGGTTACCACGGTGTGATTCATG
                                    ******* ***   ** ** *******   ******** *
