# Supplementary material for: Identification of discriminative characteristics for clusters from biologic data with InforBIO software
Source: BMC Bioinformatics. 2007 Aug 2;8:281. doi: 10.1186/1471-2105-8-281 (PMC1973088; doi:10.1186/1471-2105-8-281)
Supplement: Additional file 1 — This compressed file includes data files (such as Pseudomonas.xml) for InforBIO. Details of how to use the file are described in the file of ReadMe.ppt (Power Point file). [file 1471-2105-8-281-S1.zip › SupplementaryData/option.ini]

# InforBIO Option.ini
# Thu Sep 08 14:39:19 JST 2005
Dictionary0=GENUS:genus.ini
Dictionary1=SPECIES:genus.ini
Dictionary2=COLONIES:colonies.ini
Dictionary3=SHAPE:shape.ini
Dictionary4=:
Dictionary5=:
Dictionary6=:
Dictionary7=:
Dictionary8=:
Dictionary9=:
Dictionary10=:
Dictionary11=:
CorbaDendroService=internal
CorbaQuant3Service=internal
CorbaClustalwService=internal
CorbaDnamlService=internal
CorbaDnaparsService=internal
CorbaIdentificationService=internal
CorbaDBService=DDBJ-NUC,DDBJ-DAD,,,,,,,,,,
ClustalwType=AUTO
ClustalwOutput=clustal
ClustalwOutorder=aligned
ClustalwMatrix=blosum
ClustalwGapopen=10.0
ClustalwGapexp=0.05
ClustalwGapdist=8
ClustalwMaxdiv=40
ClustalwEndgaps=OFF
ClustalwNopgaps=OFF
ClustalwNohgaps=OFF
ClustalwKtuple=1
ClustalwWindow=5
ClustalwScore=percent
ClustalwTopdiags=5
ClustalwPairgap=3
ClustalwPwmatrix=blosum
ClustalwPwgapopen=10.0
ClustalwPwgapext=0.1
ClustalwKimura=OFF
ClustalwTossgap=ON
ClustalwOutputtree=phylip
ClustalwCount=1000
ClustalwSeed=111
ClustalwQuicktree=OFF
ClustalwBootstrap=ON
ClustalwResult=www
ClustalwAddr=natanaka@lab.nig.ac.jp
ChoiAnaF_1=1
ChoiAnaF_2=0
ChoiAnaF_3=0
ChoiAnaF_4=0
ChoiAnaF_5=0
Choice_1_1=+
Choice_1_2=+-
Choice_1_3=-
Choice_1_4=
Choice_1_5=
Choice_1_6=
Choice_1_7=
Choice_1_8=
Choice_1_9=
Choice_1_A=
Choice_1_B=NoneValue
Choice_1_C=Other
Choice_2_1=Rod
Choice_2_2=Coccus
Choice_2_3=
Choice_2_4=
Choice_2_5=
Choice_2_6=
Choice_2_7=
Choice_2_8=
Choice_2_9=
Choice_2_A=
Choice_2_B=NoneValue
Choice_2_C=Other
Choice_3_1=ortho
Choice_3_2=
Choice_3_3=
Choice_3_4=-
Choice_3_5=
Choice_3_6=
Choice_3_7=
Choice_3_8=
Choice_3_9=
Choice_3_A=
Choice_3_B=NoneValue
Choice_3_C=Other
Choice_4_1=O
Choice_4_2=F
Choice_4_3=
Choice_4_4=
Choice_4_5=
Choice_4_6=
Choice_4_7=
Choice_4_8=
Choice_4_9=
Choice_4_A=
Choice_4_B=NoneValue
Choice_4_C=Other
Choice_5_1=Polar
Choice_5_2=PERITRICHOUS
Choice_5_3=1
Choice_5_4=>1
Choice_5_5=
Choice_5_6=
Choice_5_7=
Choice_5_8=
Choice_5_9=
Choice_5_A=
Choice_5_B=NoneValue
Choice_5_C=Other
Ch_Dendro_1_1=1.0
Ch_Dendro_21_1=1.0
Ch_Quant3_1_1=1.0
Ch_Probab_1_1=0.999999
Ch_Binary_1_1=+
Ch_Dendro_1_2=0.5
Ch_Dendro_21_2=1.0
Ch_Quant3_1_2=0.5
Ch_Probab_1_2=0.5
Ch_Binary_1_2=+-
Ch_Dendro_1_3=0.0
Ch_Dendro_21_3=0.0
Ch_Quant3_1_3=0.1
Ch_Probab_1_3=0.000001
Ch_Binary_1_3=-
Ch_Dendro_1_4=0.5
Ch_Dendro_21_4=1.0
Ch_Quant3_1_4=0.5
Ch_Probab_1_4=0.5
Ch_Binary_1_4=+
Ch_Dendro_1_5=0.5
Ch_Dendro_21_5=1.0
Ch_Quant3_1_5=0.5
Ch_Probab_1_5=0.5
Ch_Binary_1_5=+
Ch_Dendro_1_6=0.5
Ch_Dendro_21_6=1.0
Ch_Quant3_1_6=0.5
Ch_Probab_1_6=0.5
Ch_Binary_1_6=+
Ch_Dendro_1_7=0.5
Ch_Dendro_21_7=1.0
Ch_Quant3_1_7=0.5
Ch_Probab_1_7=0.5
Ch_Binary_1_7=+
Ch_Dendro_1_8=0.5
Ch_Dendro_21_8=1.0
Ch_Quant3_1_8=0.5
Ch_Probab_1_8=0.5
Ch_Binary_1_8=+
Ch_Dendro_1_9=0.5
Ch_Dendro_21_9=1.0
Ch_Quant3_1_9=0.5
Ch_Probab_1_9=0.5
Ch_Binary_1_9=+
Ch_Dendro_1_A=0.0
Ch_Dendro_21_A=0.0
Ch_Quant3_1_A=0.0
Ch_Probab_1_A=0.0
Ch_Binary_1_A=-
Ch_Dendro_1_B=0.5
Ch_Dendro_21_B=0.0
Ch_Quant3_1_B=0.5
Ch_Probab_1_B=0.5
Ch_Binary_1_B=NT
Ch_Dendro_1_C=0.5
Ch_Dendro_21_C=0.0
Ch_Quant3_1_C=0.5
Ch_Probab_1_C=0.5
Ch_Binary_1_C=NT
Ch_Dendro_2_1=1.0
Ch_Dendro_22_1=1.0
Ch_Quant3_2_1=1.0
Ch_Probab_2_1=1.0
Ch_Binary_2_1=+
Ch_Dendro_2_2=0.0
Ch_Dendro_22_2=0.0
Ch_Quant3_2_2=0.0
Ch_Probab_2_2=0.0
Ch_Binary_2_2=-
Ch_Dendro_2_3=0.4
Ch_Dendro_22_3=0.0
Ch_Quant3_2_3=0.0
Ch_Probab_2_3=0.0
Ch_Binary_2_3=-
Ch_Dendro_2_4=0.0
Ch_Dendro_22_4=0.0
Ch_Quant3_2_4=0.0
Ch_Probab_2_4=0.0
Ch_Binary_2_4=-
Ch_Dendro_2_5=0.0
Ch_Dendro_22_5=0.0
Ch_Quant3_2_5=0.0
Ch_Probab_2_5=0.0
Ch_Binary_2_5=-
Ch_Dendro_2_6=0.0
Ch_Dendro_22_6=0.0
Ch_Quant3_2_6=0.0
Ch_Probab_2_6=0.0
Ch_Binary_2_6=-
Ch_Dendro_2_7=0.0
Ch_Dendro_22_7=0.0
Ch_Quant3_2_7=0.0
Ch_Probab_2_7=0.0
Ch_Binary_2_7=-
Ch_Dendro_2_8=0.0
Ch_Dendro_22_8=0.0
Ch_Quant3_2_8=0.0
Ch_Probab_2_8=0.0
Ch_Binary_2_8=-
Ch_Dendro_2_9=0.0
Ch_Dendro_22_9=0.0
Ch_Quant3_2_9=0.0
Ch_Probab_2_9=0.0
Ch_Binary_2_9=-
Ch_Dendro_2_A=0.0
Ch_Dendro_22_A=0.0
Ch_Quant3_2_A=0.0
Ch_Probab_2_A=0.0
Ch_Binary_2_A=-
Ch_Dendro_2_B=0.0
Ch_Dendro_22_B=0.0
Ch_Quant3_2_B=0.0
Ch_Probab_2_B=0.0
Ch_Binary_2_B=-
Ch_Dendro_2_C=0.5
Ch_Dendro_22_C=0.0
Ch_Quant3_2_C=0.5
Ch_Probab_2_C=0.5
Ch_Binary_2_C=-
Ch_Dendro_3_1=1.0
Ch_Dendro_23_1=1.0
Ch_Quant3_3_1=1.0
Ch_Probab_3_1=1.0
Ch_Binary_3_1=Ortho
Ch_Dendro_3_2=0.5
Ch_Dendro_23_2=1.0
Ch_Quant3_3_2=1.0
Ch_Probab_3_2=1.0
Ch_Binary_3_2=+
Ch_Dendro_3_3=0.0
Ch_Dendro_23_3=0.0
Ch_Quant3_3_3=1.0
Ch_Probab_3_3=1.0
Ch_Binary_3_3=+
Ch_Dendro_3_4=0.0
Ch_Dendro_23_4=0.0
Ch_Quant3_3_4=0.0
Ch_Probab_3_4=0.0
Ch_Binary_3_4=-
Ch_Dendro_3_5=1.0
Ch_Dendro_23_5=1.0
Ch_Quant3_3_5=1.0
Ch_Probab_3_5=1.0
Ch_Binary_3_5=+
Ch_Dendro_3_6=1.0
Ch_Dendro_23_6=1.0
Ch_Quant3_3_6=1.0
Ch_Probab_3_6=1.0
Ch_Binary_3_6=+
Ch_Dendro_3_7=1.0
Ch_Dendro_23_7=1.0
Ch_Quant3_3_7=1.0
Ch_Probab_3_7=1.0
Ch_Binary_3_7=+
Ch_Dendro_3_8=1.0
Ch_Dendro_23_8=1.0
Ch_Quant3_3_8=1.0
Ch_Probab_3_8=1.0
Ch_Binary_3_8=+
Ch_Dendro_3_9=1.0
Ch_Dendro_23_9=1.0
Ch_Quant3_3_9=1.0
Ch_Probab_3_9=1.0
Ch_Binary_3_9=+
Ch_Dendro_3_A=0.0
Ch_Dendro_23_A=0.0
Ch_Quant3_3_A=0.0
Ch_Probab_3_A=0.0
Ch_Binary_3_A=-
Ch_Dendro_3_B=0.5
Ch_Dendro_23_B=0.0
Ch_Quant3_3_B=0.5
Ch_Probab_3_B=0.5
Ch_Binary_3_B=-
Ch_Dendro_3_C=0.5
Ch_Dendro_23_C=0.0
Ch_Quant3_3_C=0.5
Ch_Probab_3_C=0.5
Ch_Binary_3_C=-
Ch_Dendro_4_1=1.0
Ch_Dendro_24_1=1.0
Ch_Quant3_4_1=1.0
Ch_Probab_4_1=1.0
Ch_Binary_4_1=+
Ch_Dendro_4_2=0.0
Ch_Dendro_24_2=0.0
Ch_Quant3_4_2=0.0
Ch_Probab_4_2=0.0
Ch_Binary_4_2=+
Ch_Dendro_4_3=1.0
Ch_Dendro_24_3=1.0
Ch_Quant3_4_3=1.0
Ch_Probab_4_3=1.0
Ch_Binary_4_3=+
Ch_Dendro_4_4=0.0
Ch_Dendro_24_4=0.0
Ch_Quant3_4_4=0.0
Ch_Probab_4_4=0.0
Ch_Binary_4_4=-
Ch_Dendro_4_5=0.0
Ch_Dendro_24_5=0.0
Ch_Quant3_4_5=0.0
Ch_Probab_4_5=0.0
Ch_Binary_4_5=-
Ch_Dendro_4_6=0.0
Ch_Dendro_24_6=0.0
Ch_Quant3_4_6=0.0
Ch_Probab_4_6=0.0
Ch_Binary_4_6=-
Ch_Dendro_4_7=0.0
Ch_Dendro_24_7=0.0
Ch_Quant3_4_7=0.0
Ch_Probab_4_7=0.0
Ch_Binary_4_7=-
Ch_Dendro_4_8=0.0
Ch_Dendro_24_8=0.0
Ch_Quant3_4_8=0.0
Ch_Probab_4_8=0.0
Ch_Binary_4_8=-
Ch_Dendro_4_9=0.0
Ch_Dendro_24_9=0.0
Ch_Quant3_4_9=0.0
Ch_Probab_4_9=0.0
Ch_Binary_4_9=-
Ch_Dendro_4_A=0.0
Ch_Dendro_24_A=0.0
Ch_Quant3_4_A=0.0
Ch_Probab_4_A=0.0
Ch_Binary_4_A=-
Ch_Dendro_4_B=0.5
Ch_Dendro_24_B=0.0
Ch_Quant3_4_B=0.0
Ch_Probab_4_B=0.0
Ch_Binary_4_B=-
Ch_Dendro_4_C=0.5
Ch_Dendro_24_C=0.0
Ch_Quant3_4_C=0.0
Ch_Probab_4_C=0.0
Ch_Binary_4_C=-
Ch_Dendro_5_1=1.0
Ch_Dendro_25_1=1.0
Ch_Quant3_5_1=1.0
Ch_Probab_5_1=1.0
Ch_Binary_5_1=+
Ch_Dendro_5_2=0.0
Ch_Dendro_25_2=0.0
Ch_Quant3_5_2=0.0
Ch_Probab_5_2=0.0
Ch_Binary_5_2=-
Ch_Dendro_5_3=1.0
Ch_Dendro_25_3=1.0
Ch_Quant3_5_3=1.0
Ch_Probab_5_3=1.0
Ch_Binary_5_3=+
Ch_Dendro_5_4=1.0
Ch_Dendro_25_4=1.0
Ch_Quant3_5_4=1.0
Ch_Probab_5_4=1.0
Ch_Binary_5_4=+
Ch_Dendro_5_5=0.0
Ch_Dendro_25_5=0.0
Ch_Quant3_5_5=0.0
Ch_Probab_5_5=0.0
Ch_Binary_5_5=-
Ch_Dendro_5_6=0.0
Ch_Dendro_25_6=0.0
Ch_Quant3_5_6=0.0
Ch_Probab_5_6=0.0
Ch_Binary_5_6=-
Ch_Dendro_5_7=0.0
Ch_Dendro_25_7=0.0
Ch_Quant3_5_7=0.0
Ch_Probab_5_7=0.0
Ch_Binary_5_7=-
Ch_Dendro_5_8=0.0
Ch_Dendro_25_8=0.0
Ch_Quant3_5_8=0.0
Ch_Probab_5_8=0.0
Ch_Binary_5_8=-
Ch_Dendro_5_9=0.0
Ch_Dendro_25_9=0.0
Ch_Quant3_5_9=0.0
Ch_Probab_5_9=0.0
Ch_Binary_5_9=-
Ch_Dendro_5_A=0.0
Ch_Dendro_25_A=0.0
Ch_Quant3_5_A=0.0
Ch_Probab_5_A=0.0
Ch_Binary_5_A=-
Ch_Dendro_5_B=0.5
Ch_Dendro_25_B=1.0
Ch_Quant3_5_B=0.5
Ch_Probab_5_B=0.5
Ch_Binary_5_B=-
Ch_Dendro_5_C=0.5
Ch_Dendro_25_C=1.0
Ch_Quant3_5_C=0.5
Ch_Probab_5_C=0.5
Ch_Binary_5_C=-
Code_1_1=:90
Code_1_2=90:
Code_1_3=
Code_1_4=
Code_1_5=
Code_1_6=
Code_1_7=
Code_1_8=
Code_1_9=
Code_1_A=
Code_1_B=NoneValue
Code_1_C=Other
Code_2_1=:20
Code_2_2=20:
Code_2_3=
Code_2_4=
Code_2_5=
Code_2_6=
Code_2_7=
Code_2_8=
Code_2_9=
Code_2_A=
Code_2_B=NoneValue
Code_2_C=Other
Code_3_1=:10
Code_3_2=10:20
Code_3_3=20:30
Code_3_4=30:40
Code_3_5=40:50
Code_3_6=50:60
Code_3_7=60:70
Code_3_8=70:80
Code_3_9=80:90
Code_3_A=90:
Code_3_B=NoneValue
Code_3_C=Other
Code_4_1=:58
Code_4_2=58:60
Code_4_3=60:62
Code_4_4=62:64
Code_4_5=64:66
Code_4_6=66:68
Code_4_7=68:
Code_4_8=
Code_4_9=
Code_4_A=
Code_4_B=NoneValue
Code_4_C=Other
Code_5_1=0
Code_5_2=1:
Code_5_3=
Code_5_4=
Code_5_5=
Code_5_6=
Code_5_7=
Code_5_8=
Code_5_9=
Code_5_A=
Code_5_B=NoneValue
Code_5_C=Other
CodeAnaF_1=1
CodeAnaF_2=1
CodeAnaF_3=0
CodeAnaF_4=0
CodeAnaF_5=0
Cd_Dendro_1_1=0.0
Cd_Dendro_21_1=0.0
Cd_Quant3_1_1=0.0
Cd_Probab_1_1=0.01
Cd_Binary_1_1=-
Cd_Dendro_1_2=1.0
Cd_Dendro_21_2=1.0
Cd_Quant3_1_2=1.0
Cd_Probab_1_2=0.99
Cd_Binary_1_2=+
Cd_Dendro_1_3=0.3
Cd_Dendro_21_3=0.0
Cd_Quant3_1_3=1.0
Cd_Probab_1_3=1.0
Cd_Binary_1_3=-
Cd_Dendro_1_4=0.4
Cd_Dendro_21_4=0.0
Cd_Quant3_1_4=0.0
Cd_Probab_1_4=0.0
Cd_Binary_1_4=-
Cd_Dendro_1_5=0.5
Cd_Dendro_21_5=0.0
Cd_Quant3_1_5=0.5
Cd_Probab_1_5=0.5
Cd_Binary_1_5=-
Cd_Dendro_1_6=0.6
Cd_Dendro_21_6=0.0
Cd_Quant3_1_6=0.0
Cd_Probab_1_6=0.0
Cd_Binary_1_6=-
Cd_Dendro_1_7=0.7
Cd_Dendro_21_7=0.0
Cd_Quant3_1_7=0.0
Cd_Probab_1_7=0.0
Cd_Binary_1_7=-
Cd_Dendro_1_8=0.0
Cd_Dendro_21_8=0.0
Cd_Quant3_1_8=0.0
Cd_Probab_1_8=0.0
Cd_Binary_1_8=-
Cd_Dendro_1_9=0.8
Cd_Dendro_21_9=0.0
Cd_Quant3_1_9=0.0
Cd_Probab_1_9=0.0
Cd_Binary_1_9=-
Cd_Dendro_1_A=0.0
Cd_Dendro_21_A=0.0
Cd_Quant3_1_A=0.0
Cd_Probab_1_A=0.0
Cd_Binary_1_A=-
Cd_Dendro_1_B=0.0
Cd_Dendro_21_B=0.0
Cd_Quant3_1_B=0.0
Cd_Probab_1_B=0.0
Cd_Binary_1_B=-
Cd_Dendro_1_C=0.0
Cd_Dendro_21_C=0.0
Cd_Quant3_1_C=0.0
Cd_Probab_1_C=0.0
Cd_Binary_1_C=-
Cd_Dendro_2_1=0.0
Cd_Dendro_22_1=0.0
Cd_Quant3_2_1=0.0
Cd_Probab_2_1=0.0
Cd_Binary_2_1=-
Cd_Dendro_2_2=0.5
Cd_Dendro_22_2=1.0
Cd_Quant3_2_2=0.5
Cd_Probab_2_2=0.5
Cd_Binary_2_2=+
Cd_Dendro_2_3=1.0
Cd_Dendro_22_3=1.0
Cd_Quant3_2_3=1.0
Cd_Probab_2_3=1.0
Cd_Binary_2_3=+
Cd_Dendro_2_4=0.6
Cd_Dendro_22_4=1.0
Cd_Quant3_2_4=0.5
Cd_Probab_2_4=0.5
Cd_Binary_2_4=+
Cd_Dendro_2_5=0.8
Cd_Dendro_22_5=1.0
Cd_Quant3_2_5=1.0
Cd_Probab_2_5=1.0
Cd_Binary_2_5=+
Cd_Dendro_2_6=1.0
Cd_Dendro_22_6=1.0
Cd_Quant3_2_6=1.0
Cd_Probab_2_6=1.0
Cd_Binary_2_6=+
Cd_Dendro_2_7=0.0
Cd_Dendro_22_7=0.0
Cd_Quant3_2_7=0.0
Cd_Probab_2_7=0.0
Cd_Binary_2_7=-
Cd_Dendro_2_8=0.0
Cd_Dendro_22_8=0.0
Cd_Quant3_2_8=0.0
Cd_Probab_2_8=0.0
Cd_Binary_2_8=-
Cd_Dendro_2_9=0.0
Cd_Dendro_22_9=0.0
Cd_Quant3_2_9=0.0
Cd_Probab_2_9=0.0
Cd_Binary_2_9=-
Cd_Dendro_2_A=0.0
Cd_Dendro_22_A=0.0
Cd_Quant3_2_A=0.0
Cd_Probab_2_A=0.0
Cd_Binary_2_A=-
Cd_Dendro_2_B=0.5
Cd_Dendro_22_B=0.0
Cd_Quant3_2_B=0.0
Cd_Probab_2_B=0.0
Cd_Binary_2_B=-
Cd_Dendro_2_C=0.5
Cd_Dendro_22_C=0.0
Cd_Quant3_2_C=0.0
Cd_Probab_2_C=0.0
Cd_Binary_2_C=-
Cd_Dendro_3_1=0.0
Cd_Dendro_23_1=0.0
Cd_Quant3_3_1=0.0
Cd_Probab_3_1=0.01
Cd_Binary_3_1=-
Cd_Dendro_3_2=0.1
Cd_Dendro_23_2=0.0
Cd_Quant3_3_2=0.1
Cd_Probab_3_2=0.1
Cd_Binary_3_2=-
Cd_Dendro_3_3=0.2
Cd_Dendro_23_3=1.0
Cd_Quant3_3_3=0.2
Cd_Probab_3_3=0.2
Cd_Binary_3_3=+
Cd_Dendro_3_4=0.3
Cd_Dendro_23_4=1.0
Cd_Quant3_3_4=0.3
Cd_Probab_3_4=0.3
Cd_Binary_3_4=+
Cd_Dendro_3_5=0.4
Cd_Dendro_23_5=1.0
Cd_Quant3_3_5=0.4
Cd_Probab_3_5=0.4
Cd_Binary_3_5=+
Cd_Dendro_3_6=0.5
Cd_Dendro_23_6=1.0
Cd_Quant3_3_6=0.5
Cd_Probab_3_6=0.5
Cd_Binary_3_6=+
Cd_Dendro_3_7=0.6
Cd_Dendro_23_7=1.0
Cd_Quant3_3_7=0.6
Cd_Probab_3_7=0.6
Cd_Binary_3_7=+
Cd_Dendro_3_8=0.7
Cd_Dendro_23_8=1.0
Cd_Quant3_3_8=0.7
Cd_Probab_3_8=0.7
Cd_Binary_3_8=+
Cd_Dendro_3_9=0.8
Cd_Dendro_23_9=1.0
Cd_Quant3_3_9=0.8
Cd_Probab_3_9=0.8
Cd_Binary_3_9=+
Cd_Dendro_3_A=0.9
Cd_Dendro_23_A=1.0
Cd_Quant3_3_A=0.9
Cd_Probab_3_A=0.9
Cd_Binary_3_A=+
Cd_Dendro_3_B=0.0
Cd_Dendro_23_B=0.0
Cd_Quant3_3_B=0.0
Cd_Probab_3_B=0.0
Cd_Binary_3_B=-
Cd_Dendro_3_C=0.0
Cd_Dendro_23_C=0.0
Cd_Quant3_3_C=0.0
Cd_Probab_3_C=0.0
Cd_Binary_3_C=-
Cd_Dendro_4_1=0.0
Cd_Dendro_24_1=1.0
Cd_Quant3_4_1=0.0
Cd_Probab_4_1=0.0
Cd_Binary_4_1=-
Cd_Dendro_4_2=0.17
Cd_Dendro_24_2=1.0
Cd_Quant3_4_2=0.1
Cd_Probab_4_2=0.1
Cd_Binary_4_2=+
Cd_Dendro_4_3=0.34
Cd_Dendro_24_3=1.0
Cd_Quant3_4_3=0.2
Cd_Probab_4_3=0.2
Cd_Binary_4_3=+
Cd_Dendro_4_4=0.51
Cd_Dendro_24_4=1.0
Cd_Quant3_4_4=0.3
Cd_Probab_4_4=0.3
Cd_Binary_4_4=+
Cd_Dendro_4_5=0.68
Cd_Dendro_24_5=1.0
Cd_Quant3_4_5=0.0
Cd_Probab_4_5=0.0
Cd_Binary_4_5=-
Cd_Dendro_4_6=0.85
Cd_Dendro_24_6=1.0
Cd_Quant3_4_6=0.0
Cd_Probab_4_6=0.0
Cd_Binary_4_6=-
Cd_Dendro_4_7=1.0
Cd_Dendro_24_7=1.0
Cd_Quant3_4_7=0.0
Cd_Probab_4_7=0.0
Cd_Binary_4_7=-
Cd_Dendro_4_8=0.0
Cd_Dendro_24_8=0.0
Cd_Quant3_4_8=0.0
Cd_Probab_4_8=0.0
Cd_Binary_4_8=-
Cd_Dendro_4_9=0.0
Cd_Dendro_24_9=0.0
Cd_Quant3_4_9=0.0
Cd_Probab_4_9=0.0
Cd_Binary_4_9=-
Cd_Dendro_4_A=0.0
Cd_Dendro_24_A=0.0
Cd_Quant3_4_A=0.0
Cd_Probab_4_A=0.0
Cd_Binary_4_A=-
Cd_Dendro_4_B=0.0
Cd_Dendro_24_B=0.0
Cd_Quant3_4_B=0.0
Cd_Probab_4_B=0.0
Cd_Binary_4_B=-
Cd_Dendro_4_C=0.0
Cd_Dendro_24_C=0.0
Cd_Quant3_4_C=0.0
Cd_Probab_4_C=0.0
Cd_Binary_4_C=-
Cd_Dendro_5_1=0.0
Cd_Dendro_25_1=0.0
Cd_Quant3_5_1=0.1
Cd_Probab_5_1=0.1
Cd_Binary_5_1=+
Cd_Dendro_5_2=1.0
Cd_Dendro_25_2=1.0
Cd_Quant3_5_2=0.2
Cd_Probab_5_2=0.2
Cd_Binary_5_2=+
Cd_Dendro_5_3=0.4
Cd_Dendro_25_3=1.0
Cd_Quant3_5_3=0.4
Cd_Probab_5_3=0.4
Cd_Binary_5_3=+
Cd_Dendro_5_4=0.0
Cd_Dendro_25_4=0.0
Cd_Quant3_5_4=0.0
Cd_Probab_5_4=0.0
Cd_Binary_5_4=-
Cd_Dendro_5_5=0.0
Cd_Dendro_25_5=0.0
Cd_Quant3_5_5=0.0
Cd_Probab_5_5=0.0
Cd_Binary_5_5=-
Cd_Dendro_5_6=0.0
Cd_Dendro_25_6=0.0
Cd_Quant3_5_6=0.0
Cd_Probab_5_6=0.0
Cd_Binary_5_6=-
Cd_Dendro_5_7=0.0
Cd_Dendro_25_7=0.0
Cd_Quant3_5_7=0.0
Cd_Probab_5_7=0.0
Cd_Binary_5_7=-
Cd_Dendro_5_8=0.0
Cd_Dendro_25_8=0.0
Cd_Quant3_5_8=0.0
Cd_Probab_5_8=0.0
Cd_Binary_5_8=-
Cd_Dendro_5_9=0.0
Cd_Dendro_25_9=0.0
Cd_Quant3_5_9=0.0
Cd_Probab_5_9=0.0
Cd_Binary_5_9=-
Cd_Dendro_5_A=0.0
Cd_Dendro_25_A=0.0
Cd_Quant3_5_A=0.0
Cd_Probab_5_A=0.0
Cd_Binary_5_A=-
Cd_Dendro_5_B=0.0
Cd_Dendro_25_B=0.0
Cd_Quant3_5_B=0.0
Cd_Probab_5_B=0.0
Cd_Binary_5_B=-
Cd_Dendro_5_C=0.0
Cd_Dendro_25_C=0.0
Cd_Quant3_5_C=0.0
Cd_Probab_5_C=0.0
Cd_Binary_5_C=-
BlastPgm=blastn (DNA Query vs. DNA DB)
BlastDb=DDBJ ALL(DNA)
BlastDiv01=0
BlastDiv02=0
BlastDiv03=0
BlastDiv04=0
BlastDiv05=0
BlastDiv06=0
BlastDiv07=0
BlastDiv08=1
BlastDiv09=0
BlastDiv10=0
BlastDiv11=0
BlastGap=0
BlastResult=mail
BlastAddr=natanaka@lab.nig.ac.jp
BlastHtml=1
PrimerPicL=1
PrimerPicR=1
PrimerPicLP=
PrimerPicRP=
PrimerSeqId=[00024]P.fulva_AJ2219T_NRIC018
PrimerTGet=
PrimerExReg=
PrimerIcReg=
PrimerPSiz=1300-1530
PrimerSzMin=15
PrimerSzOpt=18
PrimerSzMax=20
PrimerTmMin=57.0
PrimerTmOpt=60.0
PrimerTmMax=63.0
PrimerGcMin=40.0
PrimerGcOpt=
PrimerGcMax=60.0
PrimerMaxTm=100.0
BlastScore=100
BlastAlign=10
BlastExpect=10
CorbaPromlService=internal
