# Supplementary material for: Identification of discriminative characteristics for clusters from biologic data with InforBIO software
Source: BMC Bioinformatics. 2007 Aug 2;8:281. doi: 10.1186/1471-2105-8-281 (PMC1973088; doi:10.1186/1471-2105-8-281)
Supplement: Additional file 1 — This compressed file includes data files (such as Pseudomonas.xml) for InforBIO. Details of how to use the file are described in the file of ReadMe.ppt (Power Point file). [file 1471-2105-8-281-S1.zip › SupplementaryData/Pseudomonas.xml]

<?xml version="1.0"?>
<!DOCTYPE Pseudomonas>
<Pseudomonas CATEGORYCNT="10" ITEMCNT="152" ENTRYCNT="37">
	<OPTIONS>
		<OPTION ID="Dictionary0" VALUE="GENUS:genus.ini"/>
		<OPTION ID="Dictionary1" VALUE="SPECIES:genus.ini"/>
		<OPTION ID="Dictionary2" VALUE="COLONIES:colonies.ini"/>
		<OPTION ID="Dictionary3" VALUE="SHAPE:shape.ini"/>
		<OPTION ID="Dictionary4" VALUE=":"/>
		<OPTION ID="Dictionary5" VALUE=":"/>
		<OPTION ID="Dictionary6" VALUE=":"/>
		<OPTION ID="Dictionary7" VALUE=":"/>
		<OPTION ID="Dictionary8" VALUE=":"/>
		<OPTION ID="Dictionary9" VALUE=":"/>
		<OPTION ID="Dictionary10" VALUE=":"/>
		<OPTION ID="Dictionary11" VALUE=":"/>
		<OPTION ID="CorbaDendroService" VALUE="internal"/>
		<OPTION ID="CorbaQuant3Service" VALUE="internal"/>
		<OPTION ID="CorbaClustalwService" VALUE="internal"/>
		<OPTION ID="CorbaDnamlService" VALUE="internal"/>
		<OPTION ID="CorbaDnaparsService" VALUE="internal"/>
		<OPTION ID="CorbaIdentificationService" VALUE="internal"/>
		<OPTION ID="CorbaDBService" VALUE="DDBJ-NUC,DDBJ-DAD,,,,,,,,,,"/>
		<OPTION ID="ClustalwType" VALUE="AUTO"/>
		<OPTION ID="ClustalwOutput" VALUE="clustal"/>
		<OPTION ID="ClustalwOutorder" VALUE="aligned"/>
		<OPTION ID="ClustalwMatrix" VALUE="blosum"/>
		<OPTION ID="ClustalwGapopen" VALUE="10.0"/>
		<OPTION ID="ClustalwGapexp" VALUE="0.05"/>
		<OPTION ID="ClustalwGapdist" VALUE="8"/>
		<OPTION ID="ClustalwMaxdiv" VALUE="40"/>
		<OPTION ID="ClustalwEndgaps" VALUE="OFF"/>
		<OPTION ID="ClustalwNopgaps" VALUE="OFF"/>
		<OPTION ID="ClustalwNohgaps" VALUE="OFF"/>
		<OPTION ID="ClustalwKtuple" VALUE="1"/>
		<OPTION ID="ClustalwWindow" VALUE="5"/>
		<OPTION ID="ClustalwScore" VALUE="percent"/>
		<OPTION ID="ClustalwTopdiags" VALUE="5"/>
		<OPTION ID="ClustalwPairgap" VALUE="3"/>
		<OPTION ID="ClustalwPwmatrix" VALUE="blosum"/>
		<OPTION ID="ClustalwPwgapopen" VALUE="10.0"/>
		<OPTION ID="ClustalwPwgapext" VALUE="0.1"/>
		<OPTION ID="ClustalwKimura" VALUE="OFF"/>
		<OPTION ID="ClustalwTossgap" VALUE="ON"/>
		<OPTION ID="ClustalwOutputtree" VALUE="phylip"/>
		<OPTION ID="ClustalwCount" VALUE="1000"/>
		<OPTION ID="ClustalwSeed" VALUE="111"/>
		<OPTION ID="ClustalwQuicktree" VALUE="OFF"/>
		<OPTION ID="ClustalwBootstrap" VALUE="ON"/>
		<OPTION ID="ClustalwResult" VALUE="www"/>
		<OPTION ID="ClustalwAddr" VALUE="natanaka@lab.nig.ac.jp"/>
		<OPTION ID="ChoiAnaF_1" VALUE="1"/>
		<OPTION ID="ChoiAnaF_2" VALUE="0"/>
		<OPTION ID="ChoiAnaF_3" VALUE="0"/>
		<OPTION ID="ChoiAnaF_4" VALUE="0"/>
		<OPTION ID="ChoiAnaF_5" VALUE="1"/>
		<OPTION ID="Choice_1_1" VALUE="+"/>
		<OPTION ID="Choice_1_2" VALUE="+-"/>
		<OPTION ID="Choice_1_3" VALUE="-"/>
		<OPTION ID="Choice_1_4" VALUE="++"/>
		<OPTION ID="Choice_1_5" VALUE="+++"/>
		<OPTION ID="Choice_1_6" VALUE="W"/>
		<OPTION ID="Choice_1_7" VALUE="DW"/>
		<OPTION ID="Choice_1_8" VALUE="S"/>
		<OPTION ID="Choice_1_9" VALUE=""/>
		<OPTION ID="Choice_1_A" VALUE=""/>
		<OPTION ID="Choice_1_B" VALUE="NoneValue"/>
		<OPTION ID="Choice_1_C" VALUE="Other"/>
		<OPTION ID="Choice_2_1" VALUE="Coccus"/>
		<OPTION ID="Choice_2_2" VALUE="Rod"/>
		<OPTION ID="Choice_2_3" VALUE=""/>
		<OPTION ID="Choice_2_4" VALUE=""/>
		<OPTION ID="Choice_2_5" VALUE=""/>
		<OPTION ID="Choice_2_6" VALUE=""/>
		<OPTION ID="Choice_2_7" VALUE=""/>
		<OPTION ID="Choice_2_8" VALUE=""/>
		<OPTION ID="Choice_2_9" VALUE=""/>
		<OPTION ID="Choice_2_A" VALUE=""/>
		<OPTION ID="Choice_2_B" VALUE="NoneValue"/>
		<OPTION ID="Choice_2_C" VALUE="Other"/>
		<OPTION ID="Choice_3_1" VALUE="ortho"/>
		<OPTION ID="Choice_3_2" VALUE=""/>
		<OPTION ID="Choice_3_3" VALUE=""/>
		<OPTION ID="Choice_3_4" VALUE="-"/>
		<OPTION ID="Choice_3_5" VALUE=""/>
		<OPTION ID="Choice_3_6" VALUE=""/>
		<OPTION ID="Choice_3_7" VALUE=""/>
		<OPTION ID="Choice_3_8" VALUE=""/>
		<OPTION ID="Choice_3_9" VALUE=""/>
		<OPTION ID="Choice_3_A" VALUE=""/>
		<OPTION ID="Choice_3_B" VALUE="NoneValue"/>
		<OPTION ID="Choice_3_C" VALUE="Other"/>
		<OPTION ID="Choice_4_1" VALUE="O"/>
		<OPTION ID="Choice_4_2" VALUE="F"/>
		<OPTION ID="Choice_4_3" VALUE=""/>
		<OPTION ID="Choice_4_4" VALUE=""/>
		<OPTION ID="Choice_4_5" VALUE=""/>
		<OPTION ID="Choice_4_6" VALUE=""/>
		<OPTION ID="Choice_4_7" VALUE=""/>
		<OPTION ID="Choice_4_8" VALUE=""/>
		<OPTION ID="Choice_4_9" VALUE=""/>
		<OPTION ID="Choice_4_A" VALUE=""/>
		<OPTION ID="Choice_4_B" VALUE="NoneValue"/>
		<OPTION ID="Choice_4_C" VALUE="Other"/>
		<OPTION ID="Choice_5_1" VALUE="+"/>
		<OPTION ID="Choice_5_2" VALUE="+-"/>
		<OPTION ID="Choice_5_3" VALUE="-"/>
		<OPTION ID="Choice_5_4" VALUE="++"/>
		<OPTION ID="Choice_5_5" VALUE="+++"/>
		<OPTION ID="Choice_5_6" VALUE=""/>
		<OPTION ID="Choice_5_7" VALUE=""/>
		<OPTION ID="Choice_5_8" VALUE=""/>
		<OPTION ID="Choice_5_9" VALUE=""/>
		<OPTION ID="Choice_5_A" VALUE=""/>
		<OPTION ID="Choice_5_B" VALUE="NoneValue"/>
		<OPTION ID="Choice_5_C" VALUE="Other"/>
		<OPTION ID="Ch_Dendro_1_1" VALUE="1.0"/>
		<OPTION ID="Ch_Dendro_21_1" VALUE="1.0"/>
		<OPTION ID="Ch_Quant3_1_1" VALUE="1.0"/>
		<OPTION ID="Ch_Probab_1_1" VALUE="0.999999"/>
		<OPTION ID="Ch_Binary_1_1" VALUE="+"/>
		<OPTION ID="Ch_Dendro_1_2" VALUE="1.0"/>
		<OPTION ID="Ch_Dendro_21_2" VALUE="1.0"/>
		<OPTION ID="Ch_Quant3_1_2" VALUE="0.5"/>
		<OPTION ID="Ch_Probab_1_2" VALUE="0.5"/>
		<OPTION ID="Ch_Binary_1_2" VALUE="NT"/>
		<OPTION ID="Ch_Dendro_1_3" VALUE="0.0"/>
		<OPTION ID="Ch_Dendro_21_3" VALUE="0.0"/>
		<OPTION ID="Ch_Quant3_1_3" VALUE="0.0"/>
		<OPTION ID="Ch_Probab_1_3" VALUE="0.000001"/>
		<OPTION ID="Ch_Binary_1_3" VALUE="-"/>
		<OPTION ID="Ch_Dendro_1_4" VALUE="1.0"/>
		<OPTION ID="Ch_Dendro_21_4" VALUE="1.0"/>
		<OPTION ID="Ch_Quant3_1_4" VALUE="0.5"/>
		<OPTION ID="Ch_Probab_1_4" VALUE="0.999999"/>
		<OPTION ID="Ch_Binary_1_4" VALUE="+"/>
		<OPTION ID="Ch_Dendro_1_5" VALUE="1.0"/>
		<OPTION ID="Ch_Dendro_21_5" VALUE="1.0"/>
		<OPTION ID="Ch_Quant3_1_5" VALUE="0.5"/>
		<OPTION ID="Ch_Probab_1_5" VALUE="0.999999"/>
		<OPTION ID="Ch_Binary_1_5" VALUE="+"/>
		<OPTION ID="Ch_Dendro_1_6" VALUE="0.5"/>
		<OPTION ID="Ch_Dendro_21_6" VALUE="0.0"/>
		<OPTION ID="Ch_Quant3_1_6" VALUE="0.5"/>
		<OPTION ID="Ch_Probab_1_6" VALUE="0.5"/>
		<OPTION ID="Ch_Binary_1_6" VALUE="+"/>
		<OPTION ID="Ch_Dendro_1_7" VALUE="0.5"/>
		<OPTION ID="Ch_Dendro_21_7" VALUE="0.0"/>
		<OPTION ID="Ch_Quant3_1_7" VALUE="0.5"/>
		<OPTION ID="Ch_Probab_1_7" VALUE="0.5"/>
		<OPTION ID="Ch_Binary_1_7" VALUE="+"/>
		<OPTION ID="Ch_Dendro_1_8" VALUE="0.5"/>
		<OPTION ID="Ch_Dendro_21_8" VALUE="0.0"/>
		<OPTION ID="Ch_Quant3_1_8" VALUE="0.5"/>
		<OPTION ID="Ch_Probab_1_8" VALUE="0.5"/>
		<OPTION ID="Ch_Binary_1_8" VALUE="+"/>
		<OPTION ID="Ch_Dendro_1_9" VALUE="0.0"/>
		<OPTION ID="Ch_Dendro_21_9" VALUE="0.0"/>
		<OPTION ID="Ch_Quant3_1_9" VALUE="0.5"/>
		<OPTION ID="Ch_Probab_1_9" VALUE="0.5"/>
		<OPTION ID="Ch_Binary_1_9" VALUE="+"/>
		<OPTION ID="Ch_Dendro_1_A" VALUE="0.0"/>
		<OPTION ID="Ch_Dendro_21_A" VALUE="0.0"/>
		<OPTION ID="Ch_Quant3_1_A" VALUE="0.0"/>
		<OPTION ID="Ch_Probab_1_A" VALUE="0.0"/>
		<OPTION ID="Ch_Binary_1_A" VALUE="-"/>
		<OPTION ID="Ch_Dendro_1_B" VALUE="0.5"/>
		<OPTION ID="Ch_Dendro_21_B" VALUE="0.0"/>
		<OPTION ID="Ch_Quant3_1_B" VALUE="0.5"/>
		<OPTION ID="Ch_Probab_1_B" VALUE="0.5"/>
		<OPTION ID="Ch_Binary_1_B" VALUE="NT"/>
		<OPTION ID="Ch_Dendro_1_C" VALUE="0.5"/>
		<OPTION ID="Ch_Dendro_21_C" VALUE="0.0"/>
		<OPTION ID="Ch_Quant3_1_C" VALUE="0.5"/>
		<OPTION ID="Ch_Probab_1_C" VALUE="0.5"/>
		<OPTION ID="Ch_Binary_1_C" VALUE="NT"/>
		<OPTION ID="Ch_Dendro_2_1" VALUE="1.0"/>
		<OPTION ID="Ch_Dendro_22_1" VALUE="1.0"/>
		<OPTION ID="Ch_Quant3_2_1" VALUE="1.0"/>
		<OPTION ID="Ch_Probab_2_1" VALUE="1.0"/>
		<OPTION ID="Ch_Binary_2_1" VALUE="+"/>
		<OPTION ID="Ch_Dendro_2_2" VALUE="0.0"/>
		<OPTION ID="Ch_Dendro_22_2" VALUE="0.0"/>
		<OPTION ID="Ch_Quant3_2_2" VALUE="0.0"/>
		<OPTION ID="Ch_Probab_2_2" VALUE="0.0"/>
		<OPTION ID="Ch_Binary_2_2" VALUE="-"/>
		<OPTION ID="Ch_Dendro_2_3" VALUE="0.4"/>
		<OPTION ID="Ch_Dendro_22_3" VALUE="0.0"/>
		<OPTION ID="Ch_Quant3_2_3" VALUE="0.0"/>
		<OPTION ID="Ch_Probab_2_3" VALUE="0.0"/>
		<OPTION ID="Ch_Binary_2_3" VALUE="-"/>
		<OPTION ID="Ch_Dendro_2_4" VALUE="0.0"/>
		<OPTION ID="Ch_Dendro_22_4" VALUE="0.0"/>
		<OPTION ID="Ch_Quant3_2_4" VALUE="0.0"/>
		<OPTION ID="Ch_Probab_2_4" VALUE="0.0"/>
		<OPTION ID="Ch_Binary_2_4" VALUE="-"/>
		<OPTION ID="Ch_Dendro_2_5" VALUE="0.0"/>
		<OPTION ID="Ch_Dendro_22_5" VALUE="0.0"/>
		<OPTION ID="Ch_Quant3_2_5" VALUE="0.0"/>
		<OPTION ID="Ch_Probab_2_5" VALUE="0.0"/>
		<OPTION ID="Ch_Binary_2_5" VALUE="-"/>
		<OPTION ID="Ch_Dendro_2_6" VALUE="0.0"/>
		<OPTION ID="Ch_Dendro_22_6" VALUE="0.0"/>
		<OPTION ID="Ch_Quant3_2_6" VALUE="0.0"/>
		<OPTION ID="Ch_Probab_2_6" VALUE="0.0"/>
		<OPTION ID="Ch_Binary_2_6" VALUE="-"/>
		<OPTION ID="Ch_Dendro_2_7" VALUE="0.0"/>
		<OPTION ID="Ch_Dendro_22_7" VALUE="0.0"/>
		<OPTION ID="Ch_Quant3_2_7" VALUE="0.0"/>
		<OPTION ID="Ch_Probab_2_7" VALUE="0.0"/>
		<OPTION ID="Ch_Binary_2_7" VALUE="-"/>
		<OPTION ID="Ch_Dendro_2_8" VALUE="0.0"/>
		<OPTION ID="Ch_Dendro_22_8" VALUE="0.0"/>
		<OPTION ID="Ch_Quant3_2_8" VALUE="0.0"/>
		<OPTION ID="Ch_Probab_2_8" VALUE="0.0"/>
		<OPTION ID="Ch_Binary_2_8" VALUE="-"/>
		<OPTION ID="Ch_Dendro_2_9" VALUE="0.0"/>
		<OPTION ID="Ch_Dendro_22_9" VALUE="0.0"/>
		<OPTION ID="Ch_Quant3_2_9" VALUE="0.0"/>
		<OPTION ID="Ch_Probab_2_9" VALUE="0.0"/>
		<OPTION ID="Ch_Binary_2_9" VALUE="-"/>
		<OPTION ID="Ch_Dendro_2_A" VALUE="0.0"/>
		<OPTION ID="Ch_Dendro_22_A" VALUE="0.0"/>
		<OPTION ID="Ch_Quant3_2_A" VALUE="0.0"/>
		<OPTION ID="Ch_Probab_2_A" VALUE="0.0"/>
		<OPTION ID="Ch_Binary_2_A" VALUE="-"/>
		<OPTION ID="Ch_Dendro_2_B" VALUE="0.0"/>
		<OPTION ID="Ch_Dendro_22_B" VALUE="0.0"/>
		<OPTION ID="Ch_Quant3_2_B" VALUE="0.0"/>
		<OPTION ID="Ch_Probab_2_B" VALUE="0.0"/>
		<OPTION ID="Ch_Binary_2_B" VALUE="-"/>
		<OPTION ID="Ch_Dendro_2_C" VALUE="0.5"/>
		<OPTION ID="Ch_Dendro_22_C" VALUE="0.0"/>
		<OPTION ID="Ch_Quant3_2_C" VALUE="0.5"/>
		<OPTION ID="Ch_Probab_2_C" VALUE="0.5"/>
		<OPTION ID="Ch_Binary_2_C" VALUE="-"/>
		<OPTION ID="Ch_Dendro_3_1" VALUE="1.0"/>
		<OPTION ID="Ch_Dendro_23_1" VALUE="1.0"/>
		<OPTION ID="Ch_Quant3_3_1" VALUE="1.0"/>
		<OPTION ID="Ch_Probab_3_1" VALUE="1.0"/>
		<OPTION ID="Ch_Binary_3_1" VALUE="Ortho"/>
		<OPTION ID="Ch_Dendro_3_2" VALUE="0.5"/>
		<OPTION ID="Ch_Dendro_23_2" VALUE="1.0"/>
		<OPTION ID="Ch_Quant3_3_2" VALUE="1.0"/>
		<OPTION ID="Ch_Probab_3_2" VALUE="1.0"/>
		<OPTION ID="Ch_Binary_3_2" VALUE="+"/>
		<OPTION ID="Ch_Dendro_3_3" VALUE="0.0"/>
		<OPTION ID="Ch_Dendro_23_3" VALUE="0.0"/>
		<OPTION ID="Ch_Quant3_3_3" VALUE="1.0"/>
		<OPTION ID="Ch_Probab_3_3" VALUE="1.0"/>
		<OPTION ID="Ch_Binary_3_3" VALUE="+"/>
		<OPTION ID="Ch_Dendro_3_4" VALUE="0.0"/>
		<OPTION ID="Ch_Dendro_23_4" VALUE="0.0"/>
		<OPTION ID="Ch_Quant3_3_4" VALUE="0.0"/>
		<OPTION ID="Ch_Probab_3_4" VALUE="0.0"/>
		<OPTION ID="Ch_Binary_3_4" VALUE="-"/>
		<OPTION ID="Ch_Dendro_3_5" VALUE="1.0"/>
		<OPTION ID="Ch_Dendro_23_5" VALUE="1.0"/>
		<OPTION ID="Ch_Quant3_3_5" VALUE="1.0"/>
		<OPTION ID="Ch_Probab_3_5" VALUE="1.0"/>
		<OPTION ID="Ch_Binary_3_5" VALUE="+"/>
		<OPTION ID="Ch_Dendro_3_6" VALUE="1.0"/>
		<OPTION ID="Ch_Dendro_23_6" VALUE="1.0"/>
		<OPTION ID="Ch_Quant3_3_6" VALUE="1.0"/>
		<OPTION ID="Ch_Probab_3_6" VALUE="1.0"/>
		<OPTION ID="Ch_Binary_3_6" VALUE="+"/>
		<OPTION ID="Ch_Dendro_3_7" VALUE="1.0"/>
		<OPTION ID="Ch_Dendro_23_7" VALUE="1.0"/>
		<OPTION ID="Ch_Quant3_3_7" VALUE="1.0"/>
		<OPTION ID="Ch_Probab_3_7" VALUE="1.0"/>
		<OPTION ID="Ch_Binary_3_7" VALUE="+"/>
		<OPTION ID="Ch_Dendro_3_8" VALUE="1.0"/>
		<OPTION ID="Ch_Dendro_23_8" VALUE="1.0"/>
		<OPTION ID="Ch_Quant3_3_8" VALUE="1.0"/>
		<OPTION ID="Ch_Probab_3_8" VALUE="1.0"/>
		<OPTION ID="Ch_Binary_3_8" VALUE="+"/>
		<OPTION ID="Ch_Dendro_3_9" VALUE="1.0"/>
		<OPTION ID="Ch_Dendro_23_9" VALUE="1.0"/>
		<OPTION ID="Ch_Quant3_3_9" VALUE="1.0"/>
		<OPTION ID="Ch_Probab_3_9" VALUE="1.0"/>
		<OPTION ID="Ch_Binary_3_9" VALUE="+"/>
		<OPTION ID="Ch_Dendro_3_A" VALUE="0.0"/>
		<OPTION ID="Ch_Dendro_23_A" VALUE="0.0"/>
		<OPTION ID="Ch_Quant3_3_A" VALUE="0.0"/>
		<OPTION ID="Ch_Probab_3_A" VALUE="0.0"/>
		<OPTION ID="Ch_Binary_3_A" VALUE="-"/>
		<OPTION ID="Ch_Dendro_3_B" VALUE="0.5"/>
		<OPTION ID="Ch_Dendro_23_B" VALUE="0.0"/>
		<OPTION ID="Ch_Quant3_3_B" VALUE="0.5"/>
		<OPTION ID="Ch_Probab_3_B" VALUE="0.5"/>
		<OPTION ID="Ch_Binary_3_B" VALUE="-"/>
		<OPTION ID="Ch_Dendro_3_C" VALUE="0.5"/>
		<OPTION ID="Ch_Dendro_23_C" VALUE="0.0"/>
		<OPTION ID="Ch_Quant3_3_C" VALUE="0.5"/>
		<OPTION ID="Ch_Probab_3_C" VALUE="0.5"/>
		<OPTION ID="Ch_Binary_3_C" VALUE="-"/>
		<OPTION ID="Ch_Dendro_4_1" VALUE="1.0"/>
		<OPTION ID="Ch_Dendro_24_1" VALUE="1.0"/>
		<OPTION ID="Ch_Quant3_4_1" VALUE="1.0"/>
		<OPTION ID="Ch_Probab_4_1" VALUE="1.0"/>
		<OPTION ID="Ch_Binary_4_1" VALUE="+"/>
		<OPTION ID="Ch_Dendro_4_2" VALUE="0.0"/>
		<OPTION ID="Ch_Dendro_24_2" VALUE="0.0"/>
		<OPTION ID="Ch_Quant3_4_2" VALUE="0.0"/>
		<OPTION ID="Ch_Probab_4_2" VALUE="0.0"/>
		<OPTION ID="Ch_Binary_4_2" VALUE="+"/>
		<OPTION ID="Ch_Dendro_4_3" VALUE="1.0"/>
		<OPTION ID="Ch_Dendro_24_3" VALUE="1.0"/>
		<OPTION ID="Ch_Quant3_4_3" VALUE="1.0"/>
		<OPTION ID="Ch_Probab_4_3" VALUE="1.0"/>
		<OPTION ID="Ch_Binary_4_3" VALUE="+"/>
		<OPTION ID="Ch_Dendro_4_4" VALUE="0.0"/>
		<OPTION ID="Ch_Dendro_24_4" VALUE="0.0"/>
		<OPTION ID="Ch_Quant3_4_4" VALUE="0.0"/>
		<OPTION ID="Ch_Probab_4_4" VALUE="0.0"/>
		<OPTION ID="Ch_Binary_4_4" VALUE="-"/>
		<OPTION ID="Ch_Dendro_4_5" VALUE="0.0"/>
		<OPTION ID="Ch_Dendro_24_5" VALUE="0.0"/>
		<OPTION ID="Ch_Quant3_4_5" VALUE="0.0"/>
		<OPTION ID="Ch_Probab_4_5" VALUE="0.0"/>
		<OPTION ID="Ch_Binary_4_5" VALUE="-"/>
		<OPTION ID="Ch_Dendro_4_6" VALUE="0.0"/>
		<OPTION ID="Ch_Dendro_24_6" VALUE="0.0"/>
		<OPTION ID="Ch_Quant3_4_6" VALUE="0.0"/>
		<OPTION ID="Ch_Probab_4_6" VALUE="0.0"/>
		<OPTION ID="Ch_Binary_4_6" VALUE="-"/>
		<OPTION ID="Ch_Dendro_4_7" VALUE="0.0"/>
		<OPTION ID="Ch_Dendro_24_7" VALUE="0.0"/>
		<OPTION ID="Ch_Quant3_4_7" VALUE="0.0"/>
		<OPTION ID="Ch_Probab_4_7" VALUE="0.0"/>
		<OPTION ID="Ch_Binary_4_7" VALUE="-"/>
		<OPTION ID="Ch_Dendro_4_8" VALUE="0.0"/>
		<OPTION ID="Ch_Dendro_24_8" VALUE="0.0"/>
		<OPTION ID="Ch_Quant3_4_8" VALUE="0.0"/>
		<OPTION ID="Ch_Probab_4_8" VALUE="0.0"/>
		<OPTION ID="Ch_Binary_4_8" VALUE="-"/>
		<OPTION ID="Ch_Dendro_4_9" VALUE="0.0"/>
		<OPTION ID="Ch_Dendro_24_9" VALUE="0.0"/>
		<OPTION ID="Ch_Quant3_4_9" VALUE="0.0"/>
		<OPTION ID="Ch_Probab_4_9" VALUE="0.0"/>
		<OPTION ID="Ch_Binary_4_9" VALUE="-"/>
		<OPTION ID="Ch_Dendro_4_A" VALUE="0.0"/>
		<OPTION ID="Ch_Dendro_24_A" VALUE="0.0"/>
		<OPTION ID="Ch_Quant3_4_A" VALUE="0.0"/>
		<OPTION ID="Ch_Probab_4_A" VALUE="0.0"/>
		<OPTION ID="Ch_Binary_4_A" VALUE="-"/>
		<OPTION ID="Ch_Dendro_4_B" VALUE="0.5"/>
		<OPTION ID="Ch_Dendro_24_B" VALUE="0.0"/>
		<OPTION ID="Ch_Quant3_4_B" VALUE="0.0"/>
		<OPTION ID="Ch_Probab_4_B" VALUE="0.0"/>
		<OPTION ID="Ch_Binary_4_B" VALUE="-"/>
		<OPTION ID="Ch_Dendro_4_C" VALUE="0.5"/>
		<OPTION ID="Ch_Dendro_24_C" VALUE="0.0"/>
		<OPTION ID="Ch_Quant3_4_C" VALUE="0.0"/>
		<OPTION ID="Ch_Probab_4_C" VALUE="0.0"/>
		<OPTION ID="Ch_Binary_4_C" VALUE="-"/>
		<OPTION ID="Ch_Dendro_5_1" VALUE="1.0"/>
		<OPTION ID="Ch_Dendro_25_1" VALUE="1.0"/>
		<OPTION ID="Ch_Quant3_5_1" VALUE="1.0"/>
		<OPTION ID="Ch_Probab_5_1" VALUE="0.999999"/>
		<OPTION ID="Ch_Binary_5_1" VALUE="+"/>
		<OPTION ID="Ch_Dendro_5_2" VALUE="0.5"/>
		<OPTION ID="Ch_Dendro_25_2" VALUE="1.0"/>
		<OPTION ID="Ch_Quant3_5_2" VALUE="0.5"/>
		<OPTION ID="Ch_Probab_5_2" VALUE="0.0"/>
		<OPTION ID="Ch_Binary_5_2" VALUE="+-"/>
		<OPTION ID="Ch_Dendro_5_3" VALUE="0.0"/>
		<OPTION ID="Ch_Dendro_25_3" VALUE="0.0"/>
		<OPTION ID="Ch_Quant3_5_3" VALUE="0.0"/>
		<OPTION ID="Ch_Probab_5_3" VALUE="0.000001"/>
		<OPTION ID="Ch_Binary_5_3" VALUE="-"/>
		<OPTION ID="Ch_Dendro_5_4" VALUE="1.0"/>
		<OPTION ID="Ch_Dendro_25_4" VALUE="1.0"/>
		<OPTION ID="Ch_Quant3_5_4" VALUE="1.0"/>
		<OPTION ID="Ch_Probab_5_4" VALUE="0.999999"/>
		<OPTION ID="Ch_Binary_5_4" VALUE="+"/>
		<OPTION ID="Ch_Dendro_5_5" VALUE="1.0"/>
		<OPTION ID="Ch_Dendro_25_5" VALUE="1.0"/>
		<OPTION ID="Ch_Quant3_5_5" VALUE="1.0"/>
		<OPTION ID="Ch_Probab_5_5" VALUE="0.999999"/>
		<OPTION ID="Ch_Binary_5_5" VALUE="+"/>
		<OPTION ID="Ch_Dendro_5_6" VALUE="0.0"/>
		<OPTION ID="Ch_Dendro_25_6" VALUE="0.0"/>
		<OPTION ID="Ch_Quant3_5_6" VALUE="0.0"/>
		<OPTION ID="Ch_Probab_5_6" VALUE="0.0"/>
		<OPTION ID="Ch_Binary_5_6" VALUE="-"/>
		<OPTION ID="Ch_Dendro_5_7" VALUE="0.0"/>
		<OPTION ID="Ch_Dendro_25_7" VALUE="0.0"/>
		<OPTION ID="Ch_Quant3_5_7" VALUE="0.0"/>
		<OPTION ID="Ch_Probab_5_7" VALUE="0.0"/>
		<OPTION ID="Ch_Binary_5_7" VALUE="-"/>
		<OPTION ID="Ch_Dendro_5_8" VALUE="0.0"/>
		<OPTION ID="Ch_Dendro_25_8" VALUE="0.0"/>
		<OPTION ID="Ch_Quant3_5_8" VALUE="0.0"/>
		<OPTION ID="Ch_Probab_5_8" VALUE="0.0"/>
		<OPTION ID="Ch_Binary_5_8" VALUE="-"/>
		<OPTION ID="Ch_Dendro_5_9" VALUE="0.0"/>
		<OPTION ID="Ch_Dendro_25_9" VALUE="0.0"/>
		<OPTION ID="Ch_Quant3_5_9" VALUE="0.0"/>
		<OPTION ID="Ch_Probab_5_9" VALUE="0.0"/>
		<OPTION ID="Ch_Binary_5_9" VALUE="-"/>
		<OPTION ID="Ch_Dendro_5_A" VALUE="0.0"/>
		<OPTION ID="Ch_Dendro_25_A" VALUE="0.0"/>
		<OPTION ID="Ch_Quant3_5_A" VALUE="0.0"/>
		<OPTION ID="Ch_Probab_5_A" VALUE="0.0"/>
		<OPTION ID="Ch_Binary_5_A" VALUE="-"/>
		<OPTION ID="Ch_Dendro_5_B" VALUE="0.0"/>
		<OPTION ID="Ch_Dendro_25_B" VALUE="0.0"/>
		<OPTION ID="Ch_Quant3_5_B" VALUE="0.0"/>
		<OPTION ID="Ch_Probab_5_B" VALUE="0.0"/>
		<OPTION ID="Ch_Binary_5_B" VALUE="-"/>
		<OPTION ID="Ch_Dendro_5_C" VALUE="0.0"/>
		<OPTION ID="Ch_Dendro_25_C" VALUE="0.0"/>
		<OPTION ID="Ch_Quant3_5_C" VALUE="0.0"/>
		<OPTION ID="Ch_Probab_5_C" VALUE="0.0"/>
		<OPTION ID="Ch_Binary_5_C" VALUE="-"/>
		<OPTION ID="Code_1_1" VALUE=":1"/>
		<OPTION ID="Code_1_2" VALUE="1:"/>
		<OPTION ID="Code_1_3" VALUE=""/>
		<OPTION ID="Code_1_4" VALUE=""/>
		<OPTION ID="Code_1_5" VALUE=""/>
		<OPTION ID="Code_1_6" VALUE=""/>
		<OPTION ID="Code_1_7" VALUE=""/>
		<OPTION ID="Code_1_8" VALUE=""/>
		<OPTION ID="Code_1_9" VALUE=""/>
		<OPTION ID="Code_1_A" VALUE=""/>
		<OPTION ID="Code_1_B" VALUE="NoneValue"/>
		<OPTION ID="Code_1_C" VALUE="Other"/>
		<OPTION ID="Code_2_1" VALUE=":5"/>
		<OPTION ID="Code_2_2" VALUE="5:"/>
		<OPTION ID="Code_2_3" VALUE=""/>
		<OPTION ID="Code_2_4" VALUE=""/>
		<OPTION ID="Code_2_5" VALUE=""/>
		<OPTION ID="Code_2_6" VALUE=""/>
		<OPTION ID="Code_2_7" VALUE=""/>
		<OPTION ID="Code_2_8" VALUE=""/>
		<OPTION ID="Code_2_9" VALUE=""/>
		<OPTION ID="Code_2_A" VALUE=""/>
		<OPTION ID="Code_2_B" VALUE="NoneValue"/>
		<OPTION ID="Code_2_C" VALUE="Other"/>
		<OPTION ID="Code_3_1" VALUE=":30"/>
		<OPTION ID="Code_3_2" VALUE="30:60"/>
		<OPTION ID="Code_3_3" VALUE="60:"/>
		<OPTION ID="Code_3_4" VALUE=""/>
		<OPTION ID="Code_3_5" VALUE=""/>
		<OPTION ID="Code_3_6" VALUE=""/>
		<OPTION ID="Code_3_7" VALUE=""/>
		<OPTION ID="Code_3_8" VALUE=""/>
		<OPTION ID="Code_3_9" VALUE=""/>
		<OPTION ID="Code_3_A" VALUE=""/>
		<OPTION ID="Code_3_B" VALUE="NoneValue"/>
		<OPTION ID="Code_3_C" VALUE="Other"/>
		<OPTION ID="Code_4_1" VALUE=":5"/>
		<OPTION ID="Code_4_2" VALUE="10:15"/>
		<OPTION ID="Code_4_3" VALUE="15:"/>
		<OPTION ID="Code_4_4" VALUE=""/>
		<OPTION ID="Code_4_5" VALUE=""/>
		<OPTION ID="Code_4_6" VALUE=""/>
		<OPTION ID="Code_4_7" VALUE=""/>
		<OPTION ID="Code_4_8" VALUE=""/>
		<OPTION ID="Code_4_9" VALUE=""/>
		<OPTION ID="Code_4_A" VALUE=""/>
		<OPTION ID="Code_4_B" VALUE="NoneValue"/>
		<OPTION ID="Code_4_C" VALUE="Other"/>
		<OPTION ID="Code_5_1" VALUE=":10"/>
		<OPTION ID="Code_5_2" VALUE="10:20"/>
		<OPTION ID="Code_5_3" VALUE="20:"/>
		<OPTION ID="Code_5_4" VALUE=""/>
		<OPTION ID="Code_5_5" VALUE=""/>
		<OPTION ID="Code_5_6" VALUE=""/>
		<OPTION ID="Code_5_7" VALUE=""/>
		<OPTION ID="Code_5_8" VALUE=""/>
		<OPTION ID="Code_5_9" VALUE=""/>
		<OPTION ID="Code_5_A" VALUE=""/>
		<OPTION ID="Code_5_B" VALUE="NoneValue"/>
		<OPTION ID="Code_5_C" VALUE="Other"/>
		<OPTION ID="CodeAnaF_1" VALUE="0"/>
		<OPTION ID="CodeAnaF_2" VALUE="0"/>
		<OPTION ID="CodeAnaF_3" VALUE="0"/>
		<OPTION ID="CodeAnaF_4" VALUE="0"/>
		<OPTION ID="CodeAnaF_5" VALUE="0"/>
		<OPTION ID="Cd_Dendro_1_1" VALUE="0.0"/>
		<OPTION ID="Cd_Dendro_21_1" VALUE="0.0"/>
		<OPTION ID="Cd_Quant3_1_1" VALUE="0.0"/>
		<OPTION ID="Cd_Probab_1_1" VALUE="0.01"/>
		<OPTION ID="Cd_Binary_1_1" VALUE="-"/>
		<OPTION ID="Cd_Dendro_1_2" VALUE="1.0"/>
		<OPTION ID="Cd_Dendro_21_2" VALUE="1.0"/>
		<OPTION ID="Cd_Quant3_1_2" VALUE="1.0"/>
		<OPTION ID="Cd_Probab_1_2" VALUE="0.99"/>
		<OPTION ID="Cd_Binary_1_2" VALUE="+"/>
		<OPTION ID="Cd_Dendro_1_3" VALUE="0.3"/>
		<OPTION ID="Cd_Dendro_21_3" VALUE="0.0"/>
		<OPTION ID="Cd_Quant3_1_3" VALUE="1.0"/>
		<OPTION ID="Cd_Probab_1_3" VALUE="1.0"/>
		<OPTION ID="Cd_Binary_1_3" VALUE="-"/>
		<OPTION ID="Cd_Dendro_1_4" VALUE="0.4"/>
		<OPTION ID="Cd_Dendro_21_4" VALUE="0.0"/>
		<OPTION ID="Cd_Quant3_1_4" VALUE="0.0"/>
		<OPTION ID="Cd_Probab_1_4" VALUE="0.0"/>
		<OPTION ID="Cd_Binary_1_4" VALUE="-"/>
		<OPTION ID="Cd_Dendro_1_5" VALUE="0.5"/>
		<OPTION ID="Cd_Dendro_21_5" VALUE="0.0"/>
		<OPTION ID="Cd_Quant3_1_5" VALUE="0.5"/>
		<OPTION ID="Cd_Probab_1_5" VALUE="0.5"/>
		<OPTION ID="Cd_Binary_1_5" VALUE="-"/>
		<OPTION ID="Cd_Dendro_1_6" VALUE="0.6"/>
		<OPTION ID="Cd_Dendro_21_6" VALUE="0.0"/>
		<OPTION ID="Cd_Quant3_1_6" VALUE="0.0"/>
		<OPTION ID="Cd_Probab_1_6" VALUE="0.0"/>
		<OPTION ID="Cd_Binary_1_6" VALUE="-"/>
		<OPTION ID="Cd_Dendro_1_7" VALUE="0.7"/>
		<OPTION ID="Cd_Dendro_21_7" VALUE="0.0"/>
		<OPTION ID="Cd_Quant3_1_7" VALUE="0.0"/>
		<OPTION ID="Cd_Probab_1_7" VALUE="0.0"/>
		<OPTION ID="Cd_Binary_1_7" VALUE="-"/>
		<OPTION ID="Cd_Dendro_1_8" VALUE="0.0"/>
		<OPTION ID="Cd_Dendro_21_8" VALUE="0.0"/>
		<OPTION ID="Cd_Quant3_1_8" VALUE="0.0"/>
		<OPTION ID="Cd_Probab_1_8" VALUE="0.0"/>
		<OPTION ID="Cd_Binary_1_8" VALUE="-"/>
		<OPTION ID="Cd_Dendro_1_9" VALUE="0.8"/>
		<OPTION ID="Cd_Dendro_21_9" VALUE="0.0"/>
		<OPTION ID="Cd_Quant3_1_9" VALUE="0.0"/>
		<OPTION ID="Cd_Probab_1_9" VALUE="0.0"/>
		<OPTION ID="Cd_Binary_1_9" VALUE="-"/>
		<OPTION ID="Cd_Dendro_1_A" VALUE="0.0"/>
		<OPTION ID="Cd_Dendro_21_A" VALUE="0.0"/>
		<OPTION ID="Cd_Quant3_1_A" VALUE="0.0"/>
		<OPTION ID="Cd_Probab_1_A" VALUE="0.0"/>
		<OPTION ID="Cd_Binary_1_A" VALUE="-"/>
		<OPTION ID="Cd_Dendro_1_B" VALUE="0.0"/>
		<OPTION ID="Cd_Dendro_21_B" VALUE="0.0"/>
		<OPTION ID="Cd_Quant3_1_B" VALUE="0.0"/>
		<OPTION ID="Cd_Probab_1_B" VALUE="0.0"/>
		<OPTION ID="Cd_Binary_1_B" VALUE="-"/>
		<OPTION ID="Cd_Dendro_1_C" VALUE="0.0"/>
		<OPTION ID="Cd_Dendro_21_C" VALUE="0.0"/>
		<OPTION ID="Cd_Quant3_1_C" VALUE="0.0"/>
		<OPTION ID="Cd_Probab_1_C" VALUE="0.0"/>
		<OPTION ID="Cd_Binary_1_C" VALUE="-"/>
		<OPTION ID="Cd_Dendro_2_1" VALUE="0.0"/>
		<OPTION ID="Cd_Dendro_22_1" VALUE="0.0"/>
		<OPTION ID="Cd_Quant3_2_1" VALUE="0.01"/>
		<OPTION ID="Cd_Probab_2_1" VALUE="0.0"/>
		<OPTION ID="Cd_Binary_2_1" VALUE="-"/>
		<OPTION ID="Cd_Dendro_2_2" VALUE="1.0"/>
		<OPTION ID="Cd_Dendro_22_2" VALUE="1.0"/>
		<OPTION ID="Cd_Quant3_2_2" VALUE="0.99"/>
		<OPTION ID="Cd_Probab_2_2" VALUE="1.0"/>
		<OPTION ID="Cd_Binary_2_2" VALUE="+"/>
		<OPTION ID="Cd_Dendro_2_3" VALUE="1.0"/>
		<OPTION ID="Cd_Dendro_22_3" VALUE="1.0"/>
		<OPTION ID="Cd_Quant3_2_3" VALUE="1.0"/>
		<OPTION ID="Cd_Probab_2_3" VALUE="1.0"/>
		<OPTION ID="Cd_Binary_2_3" VALUE="+"/>
		<OPTION ID="Cd_Dendro_2_4" VALUE="0.6"/>
		<OPTION ID="Cd_Dendro_22_4" VALUE="1.0"/>
		<OPTION ID="Cd_Quant3_2_4" VALUE="0.5"/>
		<OPTION ID="Cd_Probab_2_4" VALUE="0.5"/>
		<OPTION ID="Cd_Binary_2_4" VALUE="+"/>
		<OPTION ID="Cd_Dendro_2_5" VALUE="0.8"/>
		<OPTION ID="Cd_Dendro_22_5" VALUE="1.0"/>
		<OPTION ID="Cd_Quant3_2_5" VALUE="1.0"/>
		<OPTION ID="Cd_Probab_2_5" VALUE="1.0"/>
		<OPTION ID="Cd_Binary_2_5" VALUE="+"/>
		<OPTION ID="Cd_Dendro_2_6" VALUE="1.0"/>
		<OPTION ID="Cd_Dendro_22_6" VALUE="1.0"/>
		<OPTION ID="Cd_Quant3_2_6" VALUE="1.0"/>
		<OPTION ID="Cd_Probab_2_6" VALUE="1.0"/>
		<OPTION ID="Cd_Binary_2_6" VALUE="+"/>
		<OPTION ID="Cd_Dendro_2_7" VALUE="0.0"/>
		<OPTION ID="Cd_Dendro_22_7" VALUE="0.0"/>
		<OPTION ID="Cd_Quant3_2_7" VALUE="0.0"/>
		<OPTION ID="Cd_Probab_2_7" VALUE="0.0"/>
		<OPTION ID="Cd_Binary_2_7" VALUE="-"/>
		<OPTION ID="Cd_Dendro_2_8" VALUE="0.0"/>
		<OPTION ID="Cd_Dendro_22_8" VALUE="0.0"/>
		<OPTION ID="Cd_Quant3_2_8" VALUE="0.0"/>
		<OPTION ID="Cd_Probab_2_8" VALUE="0.0"/>
		<OPTION ID="Cd_Binary_2_8" VALUE="-"/>
		<OPTION ID="Cd_Dendro_2_9" VALUE="0.0"/>
		<OPTION ID="Cd_Dendro_22_9" VALUE="0.0"/>
		<OPTION ID="Cd_Quant3_2_9" VALUE="0.0"/>
		<OPTION ID="Cd_Probab_2_9" VALUE="0.0"/>
		<OPTION ID="Cd_Binary_2_9" VALUE="-"/>
		<OPTION ID="Cd_Dendro_2_A" VALUE="0.0"/>
		<OPTION ID="Cd_Dendro_22_A" VALUE="0.0"/>
		<OPTION ID="Cd_Quant3_2_A" VALUE="0.0"/>
		<OPTION ID="Cd_Probab_2_A" VALUE="0.0"/>
		<OPTION ID="Cd_Binary_2_A" VALUE="-"/>
		<OPTION ID="Cd_Dendro_2_B" VALUE="0.5"/>
		<OPTION ID="Cd_Dendro_22_B" VALUE="0.0"/>
		<OPTION ID="Cd_Quant3_2_B" VALUE="0.0"/>
		<OPTION ID="Cd_Probab_2_B" VALUE="0.0"/>
		<OPTION ID="Cd_Binary_2_B" VALUE="-"/>
		<OPTION ID="Cd_Dendro_2_C" VALUE="0.5"/>
		<OPTION ID="Cd_Dendro_22_C" VALUE="0.0"/>
		<OPTION ID="Cd_Quant3_2_C" VALUE="0.0"/>
		<OPTION ID="Cd_Probab_2_C" VALUE="0.0"/>
		<OPTION ID="Cd_Binary_2_C" VALUE="-"/>
		<OPTION ID="Cd_Dendro_3_1" VALUE="0.0"/>
		<OPTION ID="Cd_Dendro_23_1" VALUE="0.0"/>
		<OPTION ID="Cd_Quant3_3_1" VALUE="0.01"/>
		<OPTION ID="Cd_Probab_3_1" VALUE="0.0"/>
		<OPTION ID="Cd_Binary_3_1" VALUE="-"/>
		<OPTION ID="Cd_Dendro_3_2" VALUE="0.5"/>
		<OPTION ID="Cd_Dendro_23_2" VALUE="1.0"/>
		<OPTION ID="Cd_Quant3_3_2" VALUE="0.5"/>
		<OPTION ID="Cd_Probab_3_2" VALUE="0.5"/>
		<OPTION ID="Cd_Binary_3_2" VALUE="+-"/>
		<OPTION ID="Cd_Dendro_3_3" VALUE="1.0"/>
		<OPTION ID="Cd_Dendro_23_3" VALUE="1.0"/>
		<OPTION ID="Cd_Quant3_3_3" VALUE="1.0"/>
		<OPTION ID="Cd_Probab_3_3" VALUE="1.0"/>
		<OPTION ID="Cd_Binary_3_3" VALUE="+"/>
		<OPTION ID="Cd_Dendro_3_4" VALUE="0.3"/>
		<OPTION ID="Cd_Dendro_23_4" VALUE="1.0"/>
		<OPTION ID="Cd_Quant3_3_4" VALUE="0.3"/>
		<OPTION ID="Cd_Probab_3_4" VALUE="0.3"/>
		<OPTION ID="Cd_Binary_3_4" VALUE="+"/>
		<OPTION ID="Cd_Dendro_3_5" VALUE="0.4"/>
		<OPTION ID="Cd_Dendro_23_5" VALUE="1.0"/>
		<OPTION ID="Cd_Quant3_3_5" VALUE="0.4"/>
		<OPTION ID="Cd_Probab_3_5" VALUE="0.4"/>
		<OPTION ID="Cd_Binary_3_5" VALUE="+"/>
		<OPTION ID="Cd_Dendro_3_6" VALUE="0.5"/>
		<OPTION ID="Cd_Dendro_23_6" VALUE="1.0"/>
		<OPTION ID="Cd_Quant3_3_6" VALUE="0.5"/>
		<OPTION ID="Cd_Probab_3_6" VALUE="0.5"/>
		<OPTION ID="Cd_Binary_3_6" VALUE="+"/>
		<OPTION ID="Cd_Dendro_3_7" VALUE="0.6"/>
		<OPTION ID="Cd_Dendro_23_7" VALUE="1.0"/>
		<OPTION ID="Cd_Quant3_3_7" VALUE="0.6"/>
		<OPTION ID="Cd_Probab_3_7" VALUE="0.6"/>
		<OPTION ID="Cd_Binary_3_7" VALUE="+"/>
		<OPTION ID="Cd_Dendro_3_8" VALUE="0.7"/>
		<OPTION ID="Cd_Dendro_23_8" VALUE="1.0"/>
		<OPTION ID="Cd_Quant3_3_8" VALUE="0.7"/>
		<OPTION ID="Cd_Probab_3_8" VALUE="0.7"/>
		<OPTION ID="Cd_Binary_3_8" VALUE="+"/>
		<OPTION ID="Cd_Dendro_3_9" VALUE="0.8"/>
		<OPTION ID="Cd_Dendro_23_9" VALUE="1.0"/>
		<OPTION ID="Cd_Quant3_3_9" VALUE="0.8"/>
		<OPTION ID="Cd_Probab_3_9" VALUE="0.8"/>
		<OPTION ID="Cd_Binary_3_9" VALUE="+"/>
		<OPTION ID="Cd_Dendro_3_A" VALUE="0.9"/>
		<OPTION ID="Cd_Dendro_23_A" VALUE="1.0"/>
		<OPTION ID="Cd_Quant3_3_A" VALUE="0.9"/>
		<OPTION ID="Cd_Probab_3_A" VALUE="0.9"/>
		<OPTION ID="Cd_Binary_3_A" VALUE="+"/>
		<OPTION ID="Cd_Dendro_3_B" VALUE="0.0"/>
		<OPTION ID="Cd_Dendro_23_B" VALUE="0.0"/>
		<OPTION ID="Cd_Quant3_3_B" VALUE="0.0"/>
		<OPTION ID="Cd_Probab_3_B" VALUE="0.0"/>
		<OPTION ID="Cd_Binary_3_B" VALUE="-"/>
		<OPTION ID="Cd_Dendro_3_C" VALUE="0.0"/>
		<OPTION ID="Cd_Dendro_23_C" VALUE="0.0"/>
		<OPTION ID="Cd_Quant3_3_C" VALUE="0.0"/>
		<OPTION ID="Cd_Probab_3_C" VALUE="0.0"/>
		<OPTION ID="Cd_Binary_3_C" VALUE="-"/>
		<OPTION ID="Cd_Dendro_4_1" VALUE="0.0"/>
		<OPTION ID="Cd_Dendro_24_1" VALUE="0.0"/>
		<OPTION ID="Cd_Quant3_4_1" VALUE="0.01"/>
		<OPTION ID="Cd_Probab_4_1" VALUE="0.0"/>
		<OPTION ID="Cd_Binary_4_1" VALUE="-"/>
		<OPTION ID="Cd_Dendro_4_2" VALUE="0.5"/>
		<OPTION ID="Cd_Dendro_24_2" VALUE="1.0"/>
		<OPTION ID="Cd_Quant3_4_2" VALUE="0.5"/>
		<OPTION ID="Cd_Probab_4_2" VALUE="0.5"/>
		<OPTION ID="Cd_Binary_4_2" VALUE="+-"/>
		<OPTION ID="Cd_Dendro_4_3" VALUE="1.0"/>
		<OPTION ID="Cd_Dendro_24_3" VALUE="1.0"/>
		<OPTION ID="Cd_Quant3_4_3" VALUE="1.0"/>
		<OPTION ID="Cd_Probab_4_3" VALUE="1.0"/>
		<OPTION ID="Cd_Binary_4_3" VALUE="+"/>
		<OPTION ID="Cd_Dendro_4_4" VALUE="0.51"/>
		<OPTION ID="Cd_Dendro_24_4" VALUE="1.0"/>
		<OPTION ID="Cd_Quant3_4_4" VALUE="0.3"/>
		<OPTION ID="Cd_Probab_4_4" VALUE="0.3"/>
		<OPTION ID="Cd_Binary_4_4" VALUE="+"/>
		<OPTION ID="Cd_Dendro_4_5" VALUE="0.68"/>
		<OPTION ID="Cd_Dendro_24_5" VALUE="1.0"/>
		<OPTION ID="Cd_Quant3_4_5" VALUE="0.0"/>
		<OPTION ID="Cd_Probab_4_5" VALUE="0.0"/>
		<OPTION ID="Cd_Binary_4_5" VALUE="-"/>
		<OPTION ID="Cd_Dendro_4_6" VALUE="0.85"/>
		<OPTION ID="Cd_Dendro_24_6" VALUE="1.0"/>
		<OPTION ID="Cd_Quant3_4_6" VALUE="0.0"/>
		<OPTION ID="Cd_Probab_4_6" VALUE="0.0"/>
		<OPTION ID="Cd_Binary_4_6" VALUE="-"/>
		<OPTION ID="Cd_Dendro_4_7" VALUE="1.0"/>
		<OPTION ID="Cd_Dendro_24_7" VALUE="1.0"/>
		<OPTION ID="Cd_Quant3_4_7" VALUE="0.0"/>
		<OPTION ID="Cd_Probab_4_7" VALUE="0.0"/>
		<OPTION ID="Cd_Binary_4_7" VALUE="-"/>
		<OPTION ID="Cd_Dendro_4_8" VALUE="0.0"/>
		<OPTION ID="Cd_Dendro_24_8" VALUE="0.0"/>
		<OPTION ID="Cd_Quant3_4_8" VALUE="0.0"/>
		<OPTION ID="Cd_Probab_4_8" VALUE="0.0"/>
		<OPTION ID="Cd_Binary_4_8" VALUE="-"/>
		<OPTION ID="Cd_Dendro_4_9" VALUE="0.0"/>
		<OPTION ID="Cd_Dendro_24_9" VALUE="0.0"/>
		<OPTION ID="Cd_Quant3_4_9" VALUE="0.0"/>
		<OPTION ID="Cd_Probab_4_9" VALUE="0.0"/>
		<OPTION ID="Cd_Binary_4_9" VALUE="-"/>
		<OPTION ID="Cd_Dendro_4_A" VALUE="0.0"/>
		<OPTION ID="Cd_Dendro_24_A" VALUE="0.0"/>
		<OPTION ID="Cd_Quant3_4_A" VALUE="0.0"/>
		<OPTION ID="Cd_Probab_4_A" VALUE="0.0"/>
		<OPTION ID="Cd_Binary_4_A" VALUE="-"/>
		<OPTION ID="Cd_Dendro_4_B" VALUE="0.0"/>
		<OPTION ID="Cd_Dendro_24_B" VALUE="0.0"/>
		<OPTION ID="Cd_Quant3_4_B" VALUE="0.0"/>
		<OPTION ID="Cd_Probab_4_B" VALUE="0.0"/>
		<OPTION ID="Cd_Binary_4_B" VALUE="-"/>
		<OPTION ID="Cd_Dendro_4_C" VALUE="0.0"/>
		<OPTION ID="Cd_Dendro_24_C" VALUE="0.0"/>
		<OPTION ID="Cd_Quant3_4_C" VALUE="0.0"/>
		<OPTION ID="Cd_Probab_4_C" VALUE="0.0"/>
		<OPTION ID="Cd_Binary_4_C" VALUE="-"/>
		<OPTION ID="Cd_Dendro_5_1" VALUE="0.0"/>
		<OPTION ID="Cd_Dendro_25_1" VALUE="0.0"/>
		<OPTION ID="Cd_Quant3_5_1" VALUE="0.01"/>
		<OPTION ID="Cd_Probab_5_1" VALUE="0.0"/>
		<OPTION ID="Cd_Binary_5_1" VALUE="-"/>
		<OPTION ID="Cd_Dendro_5_2" VALUE="0.5"/>
		<OPTION ID="Cd_Dendro_25_2" VALUE="1.0"/>
		<OPTION ID="Cd_Quant3_5_2" VALUE="0.5"/>
		<OPTION ID="Cd_Probab_5_2" VALUE="0.5"/>
		<OPTION ID="Cd_Binary_5_2" VALUE="+-"/>
		<OPTION ID="Cd_Dendro_5_3" VALUE="1.0"/>
		<OPTION ID="Cd_Dendro_25_3" VALUE="1.0"/>
		<OPTION ID="Cd_Quant3_5_3" VALUE="0.99"/>
		<OPTION ID="Cd_Probab_5_3" VALUE="1.0"/>
		<OPTION ID="Cd_Binary_5_3" VALUE="+"/>
		<OPTION ID="Cd_Dendro_5_4" VALUE="0.0"/>
		<OPTION ID="Cd_Dendro_25_4" VALUE="0.0"/>
		<OPTION ID="Cd_Quant3_5_4" VALUE="0.0"/>
		<OPTION ID="Cd_Probab_5_4" VALUE="0.0"/>
		<OPTION ID="Cd_Binary_5_4" VALUE="-"/>
		<OPTION ID="Cd_Dendro_5_5" VALUE="0.0"/>
		<OPTION ID="Cd_Dendro_25_5" VALUE="0.0"/>
		<OPTION ID="Cd_Quant3_5_5" VALUE="0.0"/>
		<OPTION ID="Cd_Probab_5_5" VALUE="0.0"/>
		<OPTION ID="Cd_Binary_5_5" VALUE="-"/>
		<OPTION ID="Cd_Dendro_5_6" VALUE="0.0"/>
		<OPTION ID="Cd_Dendro_25_6" VALUE="0.0"/>
		<OPTION ID="Cd_Quant3_5_6" VALUE="0.0"/>
		<OPTION ID="Cd_Probab_5_6" VALUE="0.0"/>
		<OPTION ID="Cd_Binary_5_6" VALUE="-"/>
		<OPTION ID="Cd_Dendro_5_7" VALUE="0.0"/>
		<OPTION ID="Cd_Dendro_25_7" VALUE="0.0"/>
		<OPTION ID="Cd_Quant3_5_7" VALUE="0.0"/>
		<OPTION ID="Cd_Probab_5_7" VALUE="0.0"/>
		<OPTION ID="Cd_Binary_5_7" VALUE="-"/>
		<OPTION ID="Cd_Dendro_5_8" VALUE="0.0"/>
		<OPTION ID="Cd_Dendro_25_8" VALUE="0.0"/>
		<OPTION ID="Cd_Quant3_5_8" VALUE="0.0"/>
		<OPTION ID="Cd_Probab_5_8" VALUE="0.0"/>
		<OPTION ID="Cd_Binary_5_8" VALUE="-"/>
		<OPTION ID="Cd_Dendro_5_9" VALUE="0.0"/>
		<OPTION ID="Cd_Dendro_25_9" VALUE="0.0"/>
		<OPTION ID="Cd_Quant3_5_9" VALUE="0.0"/>
		<OPTION ID="Cd_Probab_5_9" VALUE="0.0"/>
		<OPTION ID="Cd_Binary_5_9" VALUE="-"/>
		<OPTION ID="Cd_Dendro_5_A" VALUE="0.0"/>
		<OPTION ID="Cd_Dendro_25_A" VALUE="0.0"/>
		<OPTION ID="Cd_Quant3_5_A" VALUE="0.0"/>
		<OPTION ID="Cd_Probab_5_A" VALUE="0.0"/>
		<OPTION ID="Cd_Binary_5_A" VALUE="-"/>
		<OPTION ID="Cd_Dendro_5_B" VALUE="0.0"/>
		<OPTION ID="Cd_Dendro_25_B" VALUE="0.0"/>
		<OPTION ID="Cd_Quant3_5_B" VALUE="0.0"/>
		<OPTION ID="Cd_Probab_5_B" VALUE="0.0"/>
		<OPTION ID="Cd_Binary_5_B" VALUE="-"/>
		<OPTION ID="Cd_Dendro_5_C" VALUE="0.0"/>
		<OPTION ID="Cd_Dendro_25_C" VALUE="0.0"/>
		<OPTION ID="Cd_Quant3_5_C" VALUE="0.0"/>
		<OPTION ID="Cd_Probab_5_C" VALUE="0.0"/>
		<OPTION ID="Cd_Binary_5_C" VALUE="-"/>
		<OPTION ID="BlastPgm" VALUE="blastn (DNA Query vs. DNA DB)"/>
		<OPTION ID="BlastDb" VALUE="DDBJ ALL(DNA)"/>
		<OPTION ID="BlastDiv01" VALUE="0"/>
		<OPTION ID="BlastDiv02" VALUE="0"/>
		<OPTION ID="BlastDiv03" VALUE="0"/>
		<OPTION ID="BlastDiv04" VALUE="0"/>
		<OPTION ID="BlastDiv05" VALUE="0"/>
		<OPTION ID="BlastDiv06" VALUE="0"/>
		<OPTION ID="BlastDiv07" VALUE="1"/>
		<OPTION ID="BlastDiv08" VALUE="1"/>
		<OPTION ID="BlastDiv09" VALUE="0"/>
		<OPTION ID="BlastDiv10" VALUE="0"/>
		<OPTION ID="BlastDiv11" VALUE="0"/>
		<OPTION ID="BlastGap" VALUE="0"/>
		<OPTION ID="BlastResult" VALUE="mail"/>
		<OPTION ID="BlastAddr" VALUE="natanaka@lab.nig.ac.jp"/>
		<OPTION ID="BlastHtml" VALUE="1"/>
		<OPTION ID="PrimerPicL" VALUE="0"/>
		<OPTION ID="PrimerPicR" VALUE="0"/>
		<OPTION ID="PrimerPicLP" VALUE=""/>
		<OPTION ID="PrimerPicRP" VALUE=""/>
		<OPTION ID="PrimerSeqId" VALUE="[00013]B.thailandica_JCM_10655"/>
		<OPTION ID="PrimerTGet" VALUE=""/>
		<OPTION ID="PrimerExReg" VALUE="1,66 81,1 203,2 206,1 240,1 305,1 389,1 428,1 438,1 441,1 480,4 519,3 544,1 546,1 548,4 555,3 565,1 571,1 573,1 578,1 590,1 597,2 609,1 620,1 626,3 630,1 632,1 665,1 671,2 690,1 698,1 702,1 711,1 714,1 726,1 795,2 810,4 845,1 917,1 936,1 941,2 949,1 952,1 968,1 971,1 974,1 982,1 993,1 1049,1 1080,1 1107,1 1119,3 1123,4 1138,1 1147,1 1150,4 1157,2 1163,5 1169,4 1174,1 1183,1 1201,1 1208,2 1221,1 1224,1 1232,1 1245,1 1263,1 1265,2 1290,1 1323,3 1346,1 1512,1 1638,1 1644,1 1680,1 1697,1 1746,2 1749,62"/>
		<OPTION ID="PrimerIcReg" VALUE=""/>
		<OPTION ID="PrimerPSiz" VALUE="1710-1810 1610-1710 1510-1610 1410-1510 1310-1410 1210-1310 1110-1210 1010-1110 910-1010 810-910 710-810 610-710 510-610 410-510"/>
		<OPTION ID="PrimerSzMin" VALUE="15"/>
		<OPTION ID="PrimerSzOpt" VALUE="20"/>
		<OPTION ID="PrimerSzMax" VALUE="35"/>
		<OPTION ID="PrimerTmMin" VALUE="55"/>
		<OPTION ID="PrimerTmOpt" VALUE="60"/>
		<OPTION ID="PrimerTmMax" VALUE="65"/>
		<OPTION ID="PrimerGcMin" VALUE="40.0"/>
		<OPTION ID="PrimerGcOpt" VALUE=""/>
		<OPTION ID="PrimerGcMax" VALUE="60.0"/>
		<OPTION ID="PrimerMaxTm" VALUE="100.0"/>
		<OPTION ID="BlastScore" VALUE="100"/>
		<OPTION ID="BlastAlign" VALUE="10"/>
		<OPTION ID="BlastExpect" VALUE="10"/>
		<OPTION ID="CorbaPromlService" VALUE="internal"/>
		<OPTION ID="ClustalwDendro" VALUE="Other"/>
		<OPTION ID="SysOrignX" VALUE="168"/>
		<OPTION ID="SysOrignY" VALUE="66"/>
		<OPTION ID="SysWidth" VALUE="978"/>
		<OPTION ID="SysHeight" VALUE="929"/>
	</OPTIONS>

	<ITEMS>
		<CATEGORY ID="00001" NAME="Fixed">
			<ITEM ID="00001" NAME="RID" TYPE="String"/>
			<ITEM ID="00002" NAME="Reference" TYPE="Date"/>
			<ITEM ID="00003" NAME="Genus" TYPE="String"/>
			<ITEM ID="00004" NAME="Species" TYPE="String"/>
			<ITEM ID="00005" NAME="Strain" TYPE="String"/>
			<ITEM ID="00006" NAME="note" TYPE="String"/>
		</CATEGORY>
		<CATEGORY ID="00002" NAME="Sequence">
			<ITEM ID="00007" NAME="DDBJ Accession" TYPE="String"/>
			<ITEM ID="00008" NAME="Sequence" TYPE="Molecule"/>
		</CATEGORY>
		<CATEGORY ID="00003" NAME="Morphological">
			<ITEM ID="00009" NAME="Rod shape" TYPE="Choice_1"/>
			<ITEM ID="00010" NAME="Polar flagellation" TYPE="Choice_1"/>
		</CATEGORY>
		<CATEGORY ID="00004" NAME="Physiological">
			<ITEM ID="00011" NAME="Gram stain" TYPE="Choice_1"/>
			<ITEM ID="00012" NAME="Motility" TYPE="Choice_1"/>
			<ITEM ID="00013" NAME="Arginine dihydrolase avtivity" TYPE="Choice_1"/>
			<ITEM ID="00014" NAME="Starch Hydrolysis" TYPE="Choice_1"/>
			<ITEM ID="00015" NAME="LEVAN formation from sucrose" TYPE="Choice_1"/>
			<ITEM ID="00016" NAME="Cleavage of aromatic compounds" TYPE="Choice_1"/>
			<ITEM ID="00017" NAME="Oxidation" TYPE="Choice_1"/>
			<ITEM ID="00018" NAME="Catalase activity" TYPE="Choice_1"/>
			<ITEM ID="00019" NAME="Oxidase activity" TYPE="Choice_1"/>
			<ITEM ID="00020" NAME="PHB accumulation" TYPE="Choice_1"/>
			<ITEM ID="00021" NAME="Casein hydrolysis" TYPE="Choice_1"/>
			<ITEM ID="00022" NAME="Nitrate reduction" TYPE="Choice_1"/>
			<ITEM ID="00023" NAME="Nitrate respiration" TYPE="Choice_1"/>
			<ITEM ID="00024" NAME="Growth on glutamate agr" TYPE="Choice_1"/>
		</CATEGORY>
		<CATEGORY ID="00005" NAME="Production of water-insoluble yellow pigment">
			<ITEM ID="00025" NAME="Nutrientagar" TYPE="Choice_1"/>
			<ITEM ID="00026" NAME="TS agar" TYPE="Choice_1"/>
		</CATEGORY>
		<CATEGORY ID="00006" NAME="Production of water-soluble fluorescent pigment on">
			<ITEM ID="00027" NAME="Pseudomonas agar F" TYPE="Choice_1"/>
			<ITEM ID="00028" NAME="King B" TYPE="Choice_1"/>
			<ITEM ID="00029" NAME="Kato and Ito's P1" TYPE="Choice_1"/>
		</CATEGORY>
		<CATEGORY ID="00007" NAME="Production of pyocanin on">
			<ITEM ID="00030" NAME="Pseudomonas agar P" TYPE="Choice_1"/>
			<ITEM ID="00031" NAME="King A" TYPE="Choice_1"/>
		</CATEGORY>
		<CATEGORY ID="00008" NAME="Growth at (pH)">
			<ITEM ID="00032" NAME="pH3.6" TYPE="Choice_1"/>
		</CATEGORY>
		<CATEGORY ID="00009" NAME="Growth at (temp.)">
			<ITEM ID="00033" NAME="4 degree C" TYPE="Choice_1"/>
			<ITEM ID="00034" NAME="41 degree C" TYPE="Choice_1"/>
		</CATEGORY>
		<CATEGORY ID="00010" NAME="Assimilation">
			<ITEM ID="00035" NAME="meso-erythritol" TYPE="Choice_1"/>
			<ITEM ID="00036" NAME="D-Ribose" TYPE="Choice_1"/>
			<ITEM ID="00037" NAME="D-Arabinose" TYPE="Choice_1"/>
			<ITEM ID="00038" NAME="L-Arabinose" TYPE="Choice_1"/>
			<ITEM ID="00039" NAME="D-Xylose" TYPE="Choice_1"/>
			<ITEM ID="00040" NAME="D-Glucose" TYPE="Choice_1"/>
			<ITEM ID="00041" NAME="D-Mannose" TYPE="Choice_1"/>
			<ITEM ID="00042" NAME="D-Galactose" TYPE="Choice_1"/>
			<ITEM ID="00043" NAME="D-Fructose" TYPE="Choice_1"/>
			<ITEM ID="00044" NAME="L-Rhamnose" TYPE="Choice_1"/>
			<ITEM ID="00045" NAME="L-fucose" TYPE="Choice_1"/>
			<ITEM ID="00046" NAME="Sucrose" TYPE="Choice_1"/>
			<ITEM ID="00047" NAME="Maltose" TYPE="Choice_1"/>
			<ITEM ID="00048" NAME="Cellobiose" TYPE="Choice_1"/>
			<ITEM ID="00049" NAME="Trehalose" TYPE="Choice_1"/>
			<ITEM ID="00050" NAME="alpha-D-meribioses" TYPE="Choice_1"/>
			<ITEM ID="00051" NAME="Lactose" TYPE="Choice_1"/>
			<ITEM ID="00052" NAME="Raffinose" TYPE="Choice_1"/>
			<ITEM ID="00053" NAME="Solubel Starch" TYPE="Choice_1"/>
			<ITEM ID="00054" NAME="Inulin" TYPE="Choice_1"/>
			<ITEM ID="00055" NAME="Adonitol" TYPE="Choice_1"/>
			<ITEM ID="00056" NAME="D-Alabitol" TYPE="Choice_1"/>
			<ITEM ID="00057" NAME="L-Alabitol" TYPE="Choice_1"/>
			<ITEM ID="00058" NAME="D-xylitol" TYPE="Choice_1"/>
			<ITEM ID="00059" NAME="Sorbitol" TYPE="Choice_1"/>
			<ITEM ID="00060" NAME="Mannitol" TYPE="Choice_1"/>
			<ITEM ID="00061" NAME="Inositol" TYPE="Choice_1"/>
			<ITEM ID="00062" NAME="Gluconate" TYPE="Choice_1"/>
			<ITEM ID="00063" NAME="2-Ketogluconate" TYPE="Choice_1"/>
			<ITEM ID="00064" NAME="5-ketogluconate" TYPE="Choice_1"/>
			<ITEM ID="00065" NAME="Glucosamin" TYPE="Choice_1"/>
			<ITEM ID="00066" NAME="Acetate" TYPE="Choice_1"/>
			<ITEM ID="00067" NAME="Propionate" TYPE="Choice_1"/>
			<ITEM ID="00068" NAME="Butyrate" TYPE="Choice_1"/>
			<ITEM ID="00069" NAME="Valerate" TYPE="Choice_1"/>
			<ITEM ID="00070" NAME="Caprate" TYPE="Choice_1"/>
			<ITEM ID="00071" NAME="Isobutyrate" TYPE="Choice_1"/>
			<ITEM ID="00072" NAME="Isovalerate" TYPE="Choice_1"/>
			<ITEM ID="00073" NAME="Malonate" TYPE="Choice_1"/>
			<ITEM ID="00074" NAME="Succinate" TYPE="Choice_1"/>
			<ITEM ID="00075" NAME="Adipate" TYPE="Choice_1"/>
			<ITEM ID="00076" NAME="Fumalate" TYPE="Choice_1"/>
			<ITEM ID="00077" NAME="Azelate" TYPE="Choice_1"/>
			<ITEM ID="00078" NAME="Sebacate" TYPE="Choice_1"/>
			<ITEM ID="00079" NAME="Itaconate" TYPE="Choice_1"/>
			<ITEM ID="00080" NAME="Citraconate" TYPE="Choice_1"/>
			<ITEM ID="00081" NAME="Mucate" TYPE="Choice_1"/>
			<ITEM ID="00082" NAME="Glycerate" TYPE="Choice_1"/>
			<ITEM ID="00083" NAME="Glycolate" TYPE="Choice_1"/>
			<ITEM ID="00084" NAME="L-Lactate" TYPE="Choice_1"/>
			<ITEM ID="00085" NAME="Hydroxybutyrate" TYPE="Choice_1"/>
			<ITEM ID="00086" NAME="D-Malate" TYPE="Choice_1"/>
			<ITEM ID="00087" NAME="D(-)-Tartrate" TYPE="Choice_1"/>
			<ITEM ID="00088" NAME="L(+)-Tartrate" TYPE="Choice_1"/>
			<ITEM ID="00089" NAME="m-Tartrate" TYPE="Choice_1"/>
			<ITEM ID="00090" NAME="Citrate" TYPE="Choice_1"/>
			<ITEM ID="00091" NAME="D-Galactonolactone" TYPE="Choice_1"/>
			<ITEM ID="00092" NAME="Pyruvate" TYPE="Choice_1"/>
			<ITEM ID="00093" NAME="Levulinate" TYPE="Choice_1"/>
			<ITEM ID="00094" NAME="DL-2-Aminobutyrate" TYPE="Choice_1"/>
			<ITEM ID="00095" NAME="PHB" TYPE="Choice_1"/>
			<ITEM ID="00096" NAME="Tween80" TYPE="Choice_1"/>
			<ITEM ID="00097" NAME="Ethanol" TYPE="Choice_1"/>
			<ITEM ID="00098" NAME="n-Propanol" TYPE="Choice_1"/>
			<ITEM ID="00099" NAME="n-Butanol" TYPE="Choice_1"/>
			<ITEM ID="00100" NAME="isobutanol" TYPE="Choice_1"/>
			<ITEM ID="00101" NAME="1-Hexanol" TYPE="Choice_1"/>
			<ITEM ID="00102" NAME="Geraniol" TYPE="Choice_1"/>
			<ITEM ID="00103" NAME="Ethyleneglycol" TYPE="Choice_1"/>
			<ITEM ID="00104" NAME="Propyleneglycol" TYPE="Choice_1"/>
			<ITEM ID="00105" NAME="Phenol" TYPE="Choice_1"/>
			<ITEM ID="00106" NAME="Benzoate" TYPE="Choice_1"/>
			<ITEM ID="00107" NAME="Salicyrate" TYPE="Choice_1"/>
			<ITEM ID="00108" NAME="m-Hydroxybenzoate" TYPE="Choice_1"/>
			<ITEM ID="00109" NAME="p-Hydroxybenzoate" TYPE="Choice_1"/>
			<ITEM ID="00110" NAME="Protocatecuate" TYPE="Choice_1"/>
			<ITEM ID="00111" NAME="Gentisate" TYPE="Choice_1"/>
			<ITEM ID="00112" NAME="D-Mandelate" TYPE="Choice_1"/>
			<ITEM ID="00113" NAME="L-Mandelate" TYPE="Choice_1"/>
			<ITEM ID="00114" NAME="Benzylformate" TYPE="Choice_1"/>
			<ITEM ID="00115" NAME="Xylene" TYPE="Choice_1"/>
			<ITEM ID="00116" NAME="Phenylacetate" TYPE="Choice_1"/>
			<ITEM ID="00117" NAME="p-Aminobenzoate" TYPE="Choice_1"/>
			<ITEM ID="00118" NAME="Naphthalene" TYPE="Choice_1"/>
			<ITEM ID="00119" NAME="inosine" TYPE="Choice_1"/>
			<ITEM ID="00120" NAME="Taurocholate" TYPE="Choice_1"/>
			<ITEM ID="00121" NAME="Testosterone" TYPE="Choice_1"/>
			<ITEM ID="00122" NAME="Glycine" TYPE="Choice_1"/>
			<ITEM ID="00123" NAME="beta-Alanine" TYPE="Choice_1"/>
			<ITEM ID="00124" NAME="L-Valine" TYPE="Choice_1"/>
			<ITEM ID="00125" NAME="L-Leusine" TYPE="Choice_1"/>
			<ITEM ID="00126" NAME="L-Isoleusine" TYPE="Choice_1"/>
			<ITEM ID="00127" NAME="D-Aspartate" TYPE="Choice_1"/>
			<ITEM ID="00128" NAME="L-Serine" TYPE="Choice_1"/>
			<ITEM ID="00129" NAME="L-Threonine" TYPE="Choice_1"/>
			<ITEM ID="00130" NAME="L-Phenylalanine" TYPE="Choice_1"/>
			<ITEM ID="00131" NAME="L-Tyrosine" TYPE="Choice_1"/>
			<ITEM ID="00132" NAME="L-Tryptophan" TYPE="Choice_1"/>
			<ITEM ID="00133" NAME="D-Tryptophan" TYPE="Choice_1"/>
			<ITEM ID="00134" NAME="L-Lysine" TYPE="Choice_1"/>
			<ITEM ID="00135" NAME="L-Ornithine" TYPE="Choice_1"/>
			<ITEM ID="00136" NAME="L-Histidine" TYPE="Choice_1"/>
			<ITEM ID="00137" NAME="DL-Norvaline" TYPE="Choice_1"/>
			<ITEM ID="00138" NAME="Creatine" TYPE="Choice_1"/>
			<ITEM ID="00139" NAME="Anthranilate" TYPE="Choice_1"/>
			<ITEM ID="00140" NAME="L-Citrulline" TYPE="Choice_1"/>
			<ITEM ID="00141" NAME="Hippurate" TYPE="Choice_1"/>
			<ITEM ID="00142" NAME="Pantothenate" TYPE="Choice_1"/>
			<ITEM ID="00143" NAME="Nicotinate" TYPE="Choice_1"/>
			<ITEM ID="00144" NAME="Glutathione" TYPE="Choice_1"/>
			<ITEM ID="00145" NAME="Trigonelline" TYPE="Choice_1"/>
			<ITEM ID="00146" NAME="Acetamide" TYPE="Choice_1"/>
			<ITEM ID="00147" NAME="Butylamine" TYPE="Choice_1"/>
			<ITEM ID="00148" NAME="Tryptamine" TYPE="Choice_1"/>
			<ITEM ID="00149" NAME="Amylamine" TYPE="Choice_1"/>
			<ITEM ID="00150" NAME="Benzylamine" TYPE="Choice_1"/>
			<ITEM ID="00151" NAME="Betaine" TYPE="Choice_1"/>
			<ITEM ID="00152" NAME="Dodecane" TYPE="Choice_1"/>
		</CATEGORY>
	</ITEMS>

	<ENTRY ID="00001">
		<CATEGORY ID="00001" NAME="Fixed">
			<TEST ID="00003" NAME="Genus" VALUE="Escherichia"/>
			<TEST ID="00004" NAME="Species" VALUE="coli"/>
		</CATEGORY>
		<CATEGORY ID="00002" NAME="Sequence">
			<TEST ID="00008" NAME="Sequence" VALUE="AAATTGAAGAGTTTGATCATGGCTCAGATTGAACGCTGGCGGCAGGCCTAACACATGCAAGTCGAACGGTAACAGGAAGAAGCTTGCTTCTTTGCTGACGAGTGGCGGACGGGTGAGTAATGTCTGGGAAACTGCCTGATGGAGGGGGATAACTACTGGAAACGGTAGCTAATACCGCATAACGTCGCAAGACCAAAGAGGGGGACCTTCGGGCCTCTTGCCATCGGATGTGCCCAGATGGGATTAGCTAGTAGGTGGGGTAACGGCTCACCTAGGCGACGATCCCTAGCTGGTCTGAGAGGATGACCAGCCACACTGGAACTGAGACACGGTCCAGACTCCTACGGGAGGCAGCAGTGGGGAATATTGCACAATGGGCGCAAGCCTGATGCAGCCATGCCGCGTGTATGAAGAAGGCCTTCGGGTTGTAAAGTACTTTCAGCGGGGAGGAAGGGAGTAAAGTTAATACCTTTGCTCATTGACGTTACCCGCAGAAGAAGCACCGGCTAACTCCGTGCCAGCAGCCGCGGTAATACGGAGGGTGCAAGCGTTAATCGGAATTACTGGGCGTAAAGCGCACGCAGGCGGTTTGTTAAGTCAGATGTGAAATCCCCGGGCTCAACCTGGGAACTGCATCTGATACTGGCAAGCTTGAGTCTCGTAGAGGGGGGTAGAATTCCAGGTGTAGCGGTGAAATGCGTAGAGATCTGGAGGAATACCGGTGGCGAAGGCGGCCCCCTGGACGAAGACTGACGCTCAGGTGCGAAAGCGTGGGGAGCAAACAGGATTAGATACCCTGGTAGTCCACGCCGTAAACGATGTCGACTTGGAGGTTGTGCCCTTGAGGCGTGGCTTCCGGAGCTAACGCGTTAAGTCGACCGCCTGGGGAGTACGGCCGCAAGGTTAAAACTCAAATGAATTGACGGGGGCCCGCACAAGCGGTGGAGCATGTGGTTTAATTCGATGCAACGCGAAGAACCTTACCTGGTCTTGACATCCACAGAACTTTCCAGAGATGGATTGGTGCCTTCGGGAACTGTGAGACAGGTGCTGCATGGCTGTCGTCAGCTCGTGTTGTGAAATGTTGGGTTAAGTCCCGCAACGAGCGCAACCCTTATCTTTTGTTGCCAGCGGTCCGGCCGGGAACTCAAAGGAGACTGCCAGTGATAAACTGGAGGAAGGTGGGGATGACGTCAAGTCATCATGGCCCTTACGACCAGGGCTACACACGTGCTACAATGGCGCATACAAAGAGAAGCGACCTCGCGAGAGCAAGCGGACCTCATAAAGTGCGTCGTAGTCCGGATTGGAGTCTGCAACTCGACTCCATGAAGTCGGAATCGCTAGTAATCGTGGATCAGAATGCCACGGTGAATACGTTCCCGGGCCTTGTACACACCGCCCGTCACACCATGGGAGTGGGTTGCAAAAGAAGTAGGTAGCTTAACCTTCGGGAGGGCGCTTACCACTTTGTGATTCATGACTGGGGTGAAGTCGTAACAAGGTAACCGTAGGGGAACCTGCGGTTGGATCACCTCCTTA"/>
		</CATEGORY>
	</ENTRY>

	<ENTRY ID="00002">
		<CATEGORY ID="00001" NAME="Fixed">
			<TEST ID="00001" NAME="RID" VALUE="KM 731T"/>
			<TEST ID="00002" NAME="Reference" VALUE="1"/>
			<TEST ID="00003" NAME="Genus" VALUE="Pseudomonas"/>
			<TEST ID="00004" NAME="Species" VALUE="aeruginosa"/>
			<TEST ID="00005" NAME="Strain" VALUE="NRIC 0201T"/>
		</CATEGORY>
		<CATEGORY ID="00002" NAME="Sequence">
			<TEST ID="00007" NAME="DDBJ Accession" VALUE="Z76651"/>
			<TEST ID="00008" NAME="Sequence" VALUE="attgaacgctggcggcaggcctaacacatgcaagtcgagcggatgaagggagcttgctcctggattcagcggcggacgggtgagtaatgcctaggaatctgcctggtagtgggggataacgtccggaaacgggcgctaataccgcatacgtcctgagggagaaagtgggggatcttcggacctcacgctatcagatgagcctaggtcggattagctagttggtggggtaaaggcctaccaaggcgacgatccgtaactggtctgagaggatgatcagtcacactggaactgagacacggtccagactcctacgggaggcagcagtggggaatattggacaatgggcgaaagcctgatccagccatgccgcgtgtgtgaagaaggtcttcggattgtagagcactttaagttgggaggaagggcagtaagttaataccttgctgttttgacgttaccaacagaataagcaccggctaacttcgtgccagcagccgcggtaatacgaagggtgcaagcgttaatcggaattactgggcgtaaagcgcgcgtaggtggttcagcaagttggatgtgaaatccccgggctcaacctgggaactgcatccaaaactactgagctagagtacggtagagggtggtggaatttcctgtgtagcggtgaaatgcgtagatataggaaggaacaccagtggcgaaggcgaccacctggactgatactgacactgaggtgcgaaagcgtggggagcaaacaggattagataccctggtagtccacgccgtaaacgatgtcgactagccgttgggatccttgagatcttagtggcgcagctaacgcgataagtcgaccgcctggggagtacggccgcaaggttaaaactcaaatgaattgacgggggcccgcacaagcggtggagcatgtggtttaattcgaagcaacgcgaagaaccttacctggccttgacatgctgagaactttccagagatggattggtgccttcgggaactcagacacaggtgctgcatggctgtcgtcagctcgtgtcgtgagatgttgggttaagtcccgtaacgagcgcaacccttgtccttagttrccagcacctcgggtgggcactctaaggagactgccggtgacaaaccggaggaaggtggggatgacgtcaagtcatcatggcccttacggccagggctacacacgtgctacaatggtcggtacaaagggttgccaagccgcgaggtggagctaatcccataaaaccgatcgtagtccggatcgcagtctgcaactcgactgcgtgaagtcggaatcgctagtaatcgtgaatcagaatgtcacggtgaatacgttcccgggccttgtacacaccgcccgtcacaccatgggagtgggttgctccagaagtagctagtctaaccgcaagggggacggttaccacggagtgattcatgactggggtgaagtcgtaacaaggtagccgtaggggaacctgc"/>
		</CATEGORY>
		<CATEGORY ID="00003" NAME="Morphological">
			<TEST ID="00009" NAME="Rod shape" VALUE="+"/>
			<TEST ID="00010" NAME="Polar flagellation" VALUE="+"/>
		</CATEGORY>
		<CATEGORY ID="00004" NAME="Physiological">
			<TEST ID="00011" NAME="Gram stain" VALUE="-"/>
			<TEST ID="00012" NAME="Motility" VALUE="+"/>
			<TEST ID="00013" NAME="Arginine dihydrolase avtivity" VALUE="+"/>
			<TEST ID="00014" NAME="Starch Hydrolysis" VALUE="-"/>
			<TEST ID="00015" NAME="LEVAN formation from sucrose" VALUE="-"/>
			<TEST ID="00016" NAME="Cleavage of aromatic compounds" VALUE="+"/>
			<TEST ID="00017" NAME="Oxidation" VALUE="+"/>
			<TEST ID="00018" NAME="Catalase activity" VALUE="+"/>
			<TEST ID="00019" NAME="Oxidase activity" VALUE="+"/>
			<TEST ID="00020" NAME="PHB accumulation" VALUE="-"/>
			<TEST ID="00021" NAME="Casein hydrolysis" VALUE="+"/>
			<TEST ID="00022" NAME="Nitrate reduction" VALUE="+"/>
			<TEST ID="00023" NAME="Nitrate respiration" VALUE="+"/>
			<TEST ID="00024" NAME="Growth on glutamate agr" VALUE="+"/>
		</CATEGORY>
		<CATEGORY ID="00005" NAME="Production of water-insoluble yellow pigment">
			<TEST ID="00025" NAME="Nutrientagar" VALUE="-"/>
			<TEST ID="00026" NAME="TS agar" VALUE="-"/>
		</CATEGORY>
		<CATEGORY ID="00006" NAME="Production of water-soluble fluorescent pigment on">
			<TEST ID="00027" NAME="Pseudomonas agar F" VALUE="+"/>
			<TEST ID="00028" NAME="King B" VALUE="+"/>
			<TEST ID="00029" NAME="Kato and Ito's P1" VALUE="+"/>
		</CATEGORY>
		<CATEGORY ID="00007" NAME="Production of pyocanin on">
			<TEST ID="00030" NAME="Pseudomonas agar P" VALUE="-"/>
			<TEST ID="00031" NAME="King A" VALUE="-"/>
		</CATEGORY>
		<CATEGORY ID="00008" NAME="Growth at (pH)">
			<TEST ID="00032" NAME="pH3.6" VALUE="-"/>
		</CATEGORY>
		<CATEGORY ID="00009" NAME="Growth at (temp.)">
			<TEST ID="00033" NAME="4 degree C" VALUE="-"/>
			<TEST ID="00034" NAME="41 degree C" VALUE="+"/>
		</CATEGORY>
		<CATEGORY ID="00010" NAME="Assimilation">
			<TEST ID="00035" NAME="meso-erythritol" VALUE="-"/>
			<TEST ID="00036" NAME="D-Ribose" VALUE="+"/>
			<TEST ID="00037" NAME="D-Arabinose" VALUE="-"/>
			<TEST ID="00038" NAME="L-Arabinose" VALUE="-"/>
			<TEST ID="00039" NAME="D-Xylose" VALUE="-"/>
			<TEST ID="00040" NAME="D-Glucose" VALUE="+"/>
			<TEST ID="00041" NAME="D-Mannose" VALUE="+"/>
			<TEST ID="00042" NAME="D-Galactose" VALUE="-"/>
			<TEST ID="00043" NAME="D-Fructose" VALUE="+"/>
			<TEST ID="00044" NAME="L-Rhamnose" VALUE="-"/>
			<TEST ID="00045" NAME="L-fucose" VALUE="-"/>
			<TEST ID="00046" NAME="Sucrose" VALUE="-"/>
			<TEST ID="00047" NAME="Maltose" VALUE="-"/>
			<TEST ID="00048" NAME="Cellobiose" VALUE="-"/>
			<TEST ID="00049" NAME="Trehalose" VALUE="-"/>
			<TEST ID="00050" NAME="alpha-D-meribioses" VALUE="+"/>
			<TEST ID="00051" NAME="Lactose" VALUE="-"/>
			<TEST ID="00052" NAME="Raffinose" VALUE="-"/>
			<TEST ID="00053" NAME="Solubel Starch" VALUE="-"/>
			<TEST ID="00054" NAME="Inulin" VALUE="-"/>
			<TEST ID="00055" NAME="Adonitol" VALUE="-"/>
			<TEST ID="00056" NAME="D-Alabitol" VALUE="+"/>
			<TEST ID="00057" NAME="L-Alabitol" VALUE="-"/>
			<TEST ID="00058" NAME="D-xylitol" VALUE="-"/>
			<TEST ID="00059" NAME="Sorbitol" VALUE="-"/>
			<TEST ID="00060" NAME="Mannitol" VALUE="+"/>
			<TEST ID="00061" NAME="Inositol" VALUE="-"/>
			<TEST ID="00062" NAME="Gluconate" VALUE="+"/>
			<TEST ID="00063" NAME="2-Ketogluconate" VALUE="+"/>
			<TEST ID="00064" NAME="5-ketogluconate" VALUE="+"/>
			<TEST ID="00065" NAME="Glucosamin" VALUE="-"/>
			<TEST ID="00066" NAME="Acetate" VALUE="-"/>
			<TEST ID="00067" NAME="Propionate" VALUE="+"/>
			<TEST ID="00068" NAME="Butyrate" VALUE="+"/>
			<TEST ID="00069" NAME="Valerate" VALUE="+"/>
			<TEST ID="00070" NAME="Caprate" VALUE="+"/>
			<TEST ID="00071" NAME="Isobutyrate" VALUE="-"/>
			<TEST ID="00072" NAME="Isovalerate" VALUE="+"/>
			<TEST ID="00073" NAME="Malonate" VALUE="+"/>
			<TEST ID="00074" NAME="Succinate" VALUE="+"/>
			<TEST ID="00075" NAME="Adipate" VALUE="+"/>
			<TEST ID="00076" NAME="Fumalate" VALUE="+"/>
			<TEST ID="00077" NAME="Azelate" VALUE="+"/>
			<TEST ID="00078" NAME="Sebacate" VALUE="+"/>
			<TEST ID="00079" NAME="Itaconate" VALUE="+"/>
			<TEST ID="00080" NAME="Citraconate" VALUE="-"/>
			<TEST ID="00081" NAME="Mucate" VALUE="-"/>
			<TEST ID="00082" NAME="Glycerate" VALUE="-"/>
			<TEST ID="00083" NAME="Glycolate" VALUE="-"/>
			<TEST ID="00084" NAME="L-Lactate" VALUE="-"/>
			<TEST ID="00085" NAME="Hydroxybutyrate" VALUE="+"/>
			<TEST ID="00086" NAME="D-Malate" VALUE="-"/>
			<TEST ID="00087" NAME="D(-)-Tartrate" VALUE="-"/>
			<TEST ID="00088" NAME="L(+)-Tartrate" VALUE="-"/>
			<TEST ID="00089" NAME="m-Tartrate" VALUE="-"/>
			<TEST ID="00090" NAME="Citrate" VALUE="+"/>
			<TEST ID="00091" NAME="D-Galactonolactone" VALUE="+"/>
			<TEST ID="00092" NAME="Pyruvate" VALUE="-"/>
			<TEST ID="00093" NAME="Levulinate" VALUE="-"/>
			<TEST ID="00094" NAME="DL-2-Aminobutyrate" VALUE="-"/>
			<TEST ID="00095" NAME="PHB" VALUE="-"/>
			<TEST ID="00096" NAME="Tween80" VALUE="-"/>
			<TEST ID="00097" NAME="Ethanol" VALUE="+"/>
			<TEST ID="00098" NAME="n-Propanol" VALUE="+"/>
			<TEST ID="00099" NAME="n-Butanol" VALUE="-"/>
			<TEST ID="00100" NAME="isobutanol" VALUE="+"/>
			<TEST ID="00101" NAME="1-Hexanol" VALUE="-"/>
			<TEST ID="00102" NAME="Geraniol" VALUE="+"/>
			<TEST ID="00103" NAME="Ethyleneglycol" VALUE="-"/>
			<TEST ID="00104" NAME="Propyleneglycol" VALUE="+"/>
			<TEST ID="00105" NAME="Phenol" VALUE="-"/>
			<TEST ID="00106" NAME="Benzoate" VALUE="+"/>
			<TEST ID="00107" NAME="Salicyrate" VALUE="-"/>
			<TEST ID="00108" NAME="m-Hydroxybenzoate" VALUE="-"/>
			<TEST ID="00109" NAME="p-Hydroxybenzoate" VALUE="+"/>
			<TEST ID="00110" NAME="Protocatecuate" VALUE="-"/>
			<TEST ID="00111" NAME="Gentisate" VALUE="+"/>
			<TEST ID="00112" NAME="D-Mandelate" VALUE="-"/>
			<TEST ID="00113" NAME="L-Mandelate" VALUE="+"/>
			<TEST ID="00114" NAME="Benzylformate" VALUE="+"/>
			<TEST ID="00115" NAME="Xylene" VALUE="-"/>
			<TEST ID="00116" NAME="Phenylacetate" VALUE="-"/>
			<TEST ID="00117" NAME="p-Aminobenzoate" VALUE="-"/>
			<TEST ID="00118" NAME="Naphthalene" VALUE="-"/>
			<TEST ID="00119" NAME="inosine" VALUE="+"/>
			<TEST ID="00120" NAME="Taurocholate" VALUE="-"/>
			<TEST ID="00121" NAME="Testosterone" VALUE="-"/>
			<TEST ID="00122" NAME="Glycine" VALUE="+"/>
			<TEST ID="00123" NAME="beta-Alanine" VALUE="+"/>
			<TEST ID="00124" NAME="L-Valine" VALUE="+"/>
			<TEST ID="00125" NAME="L-Leusine" VALUE="+"/>
			<TEST ID="00126" NAME="L-Isoleusine" VALUE="+"/>
			<TEST ID="00127" NAME="D-Aspartate" VALUE="-"/>
			<TEST ID="00128" NAME="L-Serine" VALUE="+"/>
			<TEST ID="00129" NAME="L-Threonine" VALUE="-"/>
			<TEST ID="00130" NAME="L-Phenylalanine" VALUE="+"/>
			<TEST ID="00131" NAME="L-Tyrosine" VALUE="+"/>
			<TEST ID="00132" NAME="L-Tryptophan" VALUE="+"/>
			<TEST ID="00133" NAME="D-Tryptophan" VALUE="-"/>
			<TEST ID="00134" NAME="L-Lysine" VALUE="+"/>
			<TEST ID="00135" NAME="L-Ornithine" VALUE="+"/>
			<TEST ID="00136" NAME="L-Histidine" VALUE="-"/>
			<TEST ID="00137" NAME="DL-Norvaline" VALUE="+"/>
			<TEST ID="00138" NAME="Creatine" VALUE="-"/>
			<TEST ID="00139" NAME="Anthranilate" VALUE="-"/>
			<TEST ID="00140" NAME="L-Citrulline" VALUE="+"/>
			<TEST ID="00141" NAME="Hippurate" VALUE="-"/>
			<TEST ID="00142" NAME="Pantothenate" VALUE="+"/>
			<TEST ID="00143" NAME="Nicotinate" VALUE="-"/>
			<TEST ID="00144" NAME="Glutathione" VALUE="-"/>
			<TEST ID="00145" NAME="Trigonelline" VALUE="-"/>
			<TEST ID="00146" NAME="Acetamide" VALUE="+"/>
			<TEST ID="00147" NAME="Butylamine" VALUE="-"/>
			<TEST ID="00148" NAME="Tryptamine" VALUE="-"/>
			<TEST ID="00149" NAME="Amylamine" VALUE="-"/>
			<TEST ID="00150" NAME="Benzylamine" VALUE="-"/>
			<TEST ID="00151" NAME="Betaine" VALUE="+"/>
			<TEST ID="00152" NAME="Dodecane" VALUE="-"/>
		</CATEGORY>
	</ENTRY>

	<ENTRY ID="00003">
		<CATEGORY ID="00001" NAME="Fixed">
			<TEST ID="00001" NAME="RID" VALUE="NRIC0201"/>
			<TEST ID="00002" NAME="Reference" VALUE="2"/>
			<TEST ID="00003" NAME="Genus" VALUE="Pseudomonas"/>
			<TEST ID="00004" NAME="Species" VALUE="aeruginosa"/>
			<TEST ID="00005" NAME="Strain" VALUE="NRIC 0201T"/>
		</CATEGORY>
		<CATEGORY ID="00003" NAME="Morphological">
			<TEST ID="00009" NAME="Rod shape" VALUE="+"/>
			<TEST ID="00010" NAME="Polar flagellation" VALUE="+"/>
		</CATEGORY>
		<CATEGORY ID="00004" NAME="Physiological">
			<TEST ID="00011" NAME="Gram stain" VALUE="-"/>
			<TEST ID="00012" NAME="Motility" VALUE="+"/>
			<TEST ID="00013" NAME="Arginine dihydrolase avtivity" VALUE="+"/>
			<TEST ID="00014" NAME="Starch Hydrolysis" VALUE="-"/>
			<TEST ID="00015" NAME="LEVAN formation from sucrose" VALUE="-"/>
			<TEST ID="00016" NAME="Cleavage of aromatic compounds" VALUE="+"/>
			<TEST ID="00017" NAME="Oxidation" VALUE="+"/>
			<TEST ID="00018" NAME="Catalase activity" VALUE="+"/>
			<TEST ID="00019" NAME="Oxidase activity" VALUE="+"/>
			<TEST ID="00020" NAME="PHB accumulation" VALUE="-"/>
			<TEST ID="00021" NAME="Casein hydrolysis" VALUE="+"/>
			<TEST ID="00022" NAME="Nitrate reduction" VALUE="+"/>
			<TEST ID="00023" NAME="Nitrate respiration" VALUE="+"/>
			<TEST ID="00024" NAME="Growth on glutamate agr" VALUE="+"/>
		</CATEGORY>
		<CATEGORY ID="00005" NAME="Production of water-insoluble yellow pigment">
			<TEST ID="00025" NAME="Nutrientagar" VALUE="-"/>
			<TEST ID="00026" NAME="TS agar" VALUE="-"/>
		</CATEGORY>
		<CATEGORY ID="00006" NAME="Production of water-soluble fluorescent pigment on">
			<TEST ID="00027" NAME="Pseudomonas agar F" VALUE="+"/>
			<TEST ID="00028" NAME="King B" VALUE="+"/>
			<TEST ID="00029" NAME="Kato and Ito's P1" VALUE="+"/>
		</CATEGORY>
		<CATEGORY ID="00007" NAME="Production of pyocanin on">
			<TEST ID="00030" NAME="Pseudomonas agar P" VALUE="-"/>
			<TEST ID="00031" NAME="King A" VALUE="+"/>
		</CATEGORY>
		<CATEGORY ID="00008" NAME="Growth at (pH)">
			<TEST ID="00032" NAME="pH3.6" VALUE="-"/>
		</CATEGORY>
		<CATEGORY ID="00009" NAME="Growth at (temp.)">
			<TEST ID="00033" NAME="4 degree C" VALUE="-"/>
			<TEST ID="00034" NAME="41 degree C" VALUE="+"/>
		</CATEGORY>
		<CATEGORY ID="00010" NAME="Assimilation">
			<TEST ID="00035" NAME="meso-erythritol" VALUE="+"/>
			<TEST ID="00036" NAME="D-Ribose" VALUE="+"/>
			<TEST ID="00037" NAME="D-Arabinose" VALUE="-"/>
			<TEST ID="00038" NAME="L-Arabinose" VALUE="-"/>
			<TEST ID="00039" NAME="D-Xylose" VALUE="-"/>
			<TEST ID="00040" NAME="D-Glucose" VALUE="+"/>
			<TEST ID="00041" NAME="D-Mannose" VALUE="-"/>
			<TEST ID="00042" NAME="D-Galactose" VALUE="-"/>
			<TEST ID="00043" NAME="D-Fructose" VALUE="+"/>
			<TEST ID="00044" NAME="L-Rhamnose" VALUE="-"/>
			<TEST ID="00045" NAME="L-fucose" VALUE="-"/>
			<TEST ID="00046" NAME="Sucrose" VALUE="-"/>
			<TEST ID="00047" NAME="Maltose" VALUE="-"/>
			<TEST ID="00048" NAME="Cellobiose" VALUE="-"/>
			<TEST ID="00049" NAME="Trehalose" VALUE="-"/>
			<TEST ID="00050" NAME="alpha-D-meribioses" VALUE="-"/>
			<TEST ID="00051" NAME="Lactose" VALUE="-"/>
			<TEST ID="00052" NAME="Raffinose" VALUE="-"/>
			<TEST ID="00053" NAME="Solubel Starch" VALUE="-"/>
			<TEST ID="00054" NAME="Inulin" VALUE="-"/>
			<TEST ID="00055" NAME="Adonitol" VALUE="-"/>
			<TEST ID="00056" NAME="D-Alabitol" VALUE="+"/>
			<TEST ID="00057" NAME="L-Alabitol" VALUE="-"/>
			<TEST ID="00058" NAME="D-xylitol" VALUE="-"/>
			<TEST ID="00059" NAME="Sorbitol" VALUE="-"/>
			<TEST ID="00060" NAME="Mannitol" VALUE="+"/>
			<TEST ID="00061" NAME="Inositol" VALUE="-"/>
			<TEST ID="00062" NAME="Gluconate" VALUE="+"/>
			<TEST ID="00063" NAME="2-Ketogluconate" VALUE="+"/>
			<TEST ID="00064" NAME="5-ketogluconate" VALUE="+"/>
			<TEST ID="00065" NAME="Glucosamin" VALUE="-"/>
			<TEST ID="00066" NAME="Acetate" VALUE="+"/>
			<TEST ID="00067" NAME="Propionate" VALUE="+"/>
			<TEST ID="00068" NAME="Butyrate" VALUE="+"/>
			<TEST ID="00069" NAME="Valerate" VALUE="+"/>
			<TEST ID="00070" NAME="Caprate" VALUE="+"/>
			<TEST ID="00071" NAME="Isobutyrate" VALUE="+"/>
			<TEST ID="00072" NAME="Isovalerate" VALUE="+"/>
			<TEST ID="00073" NAME="Malonate" VALUE="+"/>
			<TEST ID="00074" NAME="Succinate" VALUE="-"/>
			<TEST ID="00075" NAME="Adipate" VALUE="+"/>
			<TEST ID="00076" NAME="Fumalate" VALUE="+"/>
			<TEST ID="00077" NAME="Azelate" VALUE="+"/>
			<TEST ID="00078" NAME="Sebacate" VALUE="+"/>
			<TEST ID="00079" NAME="Itaconate" VALUE="+"/>
			<TEST ID="00080" NAME="Citraconate" VALUE="-"/>
			<TEST ID="00081" NAME="Mucate" VALUE="-"/>
			<TEST ID="00082" NAME="Glycerate" VALUE="-"/>
			<TEST ID="00083" NAME="Glycolate" VALUE="-"/>
			<TEST ID="00084" NAME="L-Lactate" VALUE="+"/>
			<TEST ID="00085" NAME="Hydroxybutyrate" VALUE="+"/>
			<TEST ID="00086" NAME="D-Malate" VALUE="-"/>
			<TEST ID="00087" NAME="D(-)-Tartrate" VALUE="-"/>
			<TEST ID="00088" NAME="L(+)-Tartrate" VALUE="-"/>
			<TEST ID="00089" NAME="m-Tartrate" VALUE="-"/>
			<TEST ID="00090" NAME="Citrate" VALUE="+"/>
			<TEST ID="00091" NAME="D-Galactonolactone" VALUE="-"/>
			<TEST ID="00092" NAME="Pyruvate" VALUE="+"/>
			<TEST ID="00093" NAME="Levulinate" VALUE="+"/>
			<TEST ID="00094" NAME="DL-2-Aminobutyrate" VALUE="-"/>
			<TEST ID="00095" NAME="PHB" VALUE="-"/>
			<TEST ID="00096" NAME="Tween80" VALUE="-"/>
			<TEST ID="00097" NAME="Ethanol" VALUE="+"/>
			<TEST ID="00098" NAME="n-Propanol" VALUE="+"/>
			<TEST ID="00099" NAME="n-Butanol" VALUE="+"/>
			<TEST ID="00100" NAME="isobutanol" VALUE="+"/>
			<TEST ID="00101" NAME="1-Hexanol" VALUE="-"/>
			<TEST ID="00102" NAME="Geraniol" VALUE="+"/>
			<TEST ID="00103" NAME="Ethyleneglycol" VALUE="-"/>
			<TEST ID="00104" NAME="Propyleneglycol" VALUE="+"/>
			<TEST ID="00105" NAME="Phenol" VALUE="-"/>
			<TEST ID="00106" NAME="Benzoate" VALUE="+"/>
			<TEST ID="00107" NAME="Salicyrate" VALUE="-"/>
			<TEST ID="00108" NAME="m-Hydroxybenzoate" VALUE="-"/>
			<TEST ID="00109" NAME="p-Hydroxybenzoate" VALUE="+"/>
			<TEST ID="00110" NAME="Protocatecuate" VALUE="-"/>
			<TEST ID="00111" NAME="Gentisate" VALUE="-"/>
			<TEST ID="00112" NAME="D-Mandelate" VALUE="-"/>
			<TEST ID="00113" NAME="L-Mandelate" VALUE="+"/>
			<TEST ID="00114" NAME="Benzylformate" VALUE="+"/>
			<TEST ID="00115" NAME="Xylene" VALUE="-"/>
			<TEST ID="00116" NAME="Phenylacetate" VALUE="-"/>
			<TEST ID="00117" NAME="p-Aminobenzoate" VALUE="-"/>
			<TEST ID="00118" NAME="Naphthalene" VALUE="-"/>
			<TEST ID="00119" NAME="inosine" VALUE="+"/>
			<TEST ID="00120" NAME="Taurocholate" VALUE="-"/>
			<TEST ID="00121" NAME="Testosterone" VALUE="-"/>
			<TEST ID="00122" NAME="Glycine" VALUE="+"/>
			<TEST ID="00123" NAME="beta-Alanine" VALUE="+"/>
			<TEST ID="00124" NAME="L-Valine" VALUE="+"/>
			<TEST ID="00125" NAME="L-Leusine" VALUE="+"/>
			<TEST ID="00126" NAME="L-Isoleusine" VALUE="+"/>
			<TEST ID="00127" NAME="D-Aspartate" VALUE="-"/>
			<TEST ID="00128" NAME="L-Serine" VALUE="+"/>
			<TEST ID="00129" NAME="L-Threonine" VALUE="-"/>
			<TEST ID="00130" NAME="L-Phenylalanine" VALUE="+"/>
			<TEST ID="00131" NAME="L-Tyrosine" VALUE="+"/>
			<TEST ID="00132" NAME="L-Tryptophan" VALUE="+"/>
			<TEST ID="00133" NAME="D-Tryptophan" VALUE="-"/>
			<TEST ID="00134" NAME="L-Lysine" VALUE="+"/>
			<TEST ID="00135" NAME="L-Ornithine" VALUE="+"/>
			<TEST ID="00136" NAME="L-Histidine" VALUE="+"/>
			<TEST ID="00137" NAME="DL-Norvaline" VALUE="+"/>
			<TEST ID="00138" NAME="Creatine" VALUE="-"/>
			<TEST ID="00139" NAME="Anthranilate" VALUE="+"/>
			<TEST ID="00140" NAME="L-Citrulline" VALUE="-"/>
			<TEST ID="00141" NAME="Hippurate" VALUE="-"/>
			<TEST ID="00142" NAME="Pantothenate" VALUE="-"/>
			<TEST ID="00143" NAME="Nicotinate" VALUE="-"/>
			<TEST ID="00144" NAME="Glutathione" VALUE="-"/>
			<TEST ID="00145" NAME="Trigonelline" VALUE="-"/>
			<TEST ID="00146" NAME="Acetamide" VALUE="+"/>
			<TEST ID="00147" NAME="Butylamine" VALUE="-"/>
			<TEST ID="00148" NAME="Tryptamine" VALUE="-"/>
			<TEST ID="00149" NAME="Amylamine" VALUE="-"/>
			<TEST ID="00150" NAME="Benzylamine" VALUE="+"/>
			<TEST ID="00151" NAME="Betaine" VALUE="+"/>
			<TEST ID="00152" NAME="Dodecane" VALUE="-"/>
		</CATEGORY>
	</ENTRY>

	<ENTRY ID="00004">
		<CATEGORY ID="00001" NAME="Fixed">
			<TEST ID="00001" NAME="RID" VALUE="NRIC0181T"/>
			<TEST ID="00002" NAME="Reference" VALUE="2"/>
			<TEST ID="00003" NAME="Genus" VALUE="Pseudomonas"/>
			<TEST ID="00004" NAME="Species" VALUE="cremoricolorate"/>
			<TEST ID="00005" NAME="Strain" VALUE="NRIC 0181T"/>
			<TEST ID="00006" NAME="note" VALUE="Phenon III"/>
		</CATEGORY>
		<CATEGORY ID="00002" NAME="Sequence">
			<TEST ID="00007" NAME="DDBJ Accession" VALUE="AB060137"/>
			<TEST ID="00008" NAME="Sequence" VALUE="atcctggctcagattgaacgctggcggcaggcctaacacatgcaagtcgagcggatgagaagagcttgctcttcgattcagcggcggacgggtgagtaatgcctaggaatctgcctggtagtgggggacaacgtctcgaaagggacgctaataccgcatacgtcctacgggagaaagcaggggaccttcgggccttgcgctatcagatgagcctaggtcggattagcttgttggtgaggtaatggctcaccaaggcgacgatccgtaactggtctgagaggatgatcagtcacactggaactgagacacggtccagactcctacgggaggcagcagtggggaatattggacaatgggcgaaagcctgatccagccatgccgcgtgtgtgaagaaggtcttcggattgtaaagcactttaagttgggaggaagggcaatcagcgaatacctggttgttttgacgttaccgacagaataagcaccggctaactctgtgccagcagccgcggtaatacagagggtgcaagcgttaatcggaattactgggcgtaaagcgcgcgtaggtggtttgttaagttggatgtgaaagccccgggctcaacctgggaactgcatccaaaactggcaagctagagtatggtagagggtggtggaatttcctgtgtagcggtgaaatgcgtagatataggaaggaacaccagtggcgaaggcgaccacctggaccaatactgacactgaggtgcgaaagcgtggggagcaaacaggattagataccctggtagtccacgccgtaaacgatgtcaactagccgttggaatccttgagattttagtggcgcagctaacgcattaagttgaccgcctggggagtacggccgcaaggttaaaactcaaatgaattgacgggggcccgcacaagcggtggagcatgtggtttaattcgaagcaacgcgaagaaccttaccaggccttgacatgcagagaactttccagagatggattggtgccttcgggaactctgacacaggtgctgcatggctgtcgtcagctcgtgtcgtgagatgttgggttaagtcccgtaacgagcgcaacccttgtccttagttaccagcacgttatggtgggcactctaaggagactgccggtgacaaaccggaggaaggtggggatgacgtcaagtcatcatggcccttacggcctgggctacacacgtgctacaatggtcggtacagagggttgccaagccgcgaggtggagctaatctcacaaaaccgatcgtagtccggatcgcagtctgcaactcgactgcgtgaagtcggaatcgctagtaatcgcgaatcagaatgtcgcggtgaatacgttcccgggccttgtacacaccgcccgtcacaccatgggagtgggttgcaccagaagtagctagtctaaccctcgggaggacggttaccacggtgtgattcatgactggggtgaagtcgtaacaag"/>
		</CATEGORY>
		<CATEGORY ID="00003" NAME="Morphological">
			<TEST ID="00009" NAME="Rod shape" VALUE="+"/>
			<TEST ID="00010" NAME="Polar flagellation" VALUE="+"/>
		</CATEGORY>
		<CATEGORY ID="00004" NAME="Physiological">
			<TEST ID="00011" NAME="Gram stain" VALUE="-"/>
			<TEST ID="00012" NAME="Motility" VALUE="+"/>
			<TEST ID="00013" NAME="Arginine dihydrolase avtivity" VALUE="-"/>
			<TEST ID="00014" NAME="Starch Hydrolysis" VALUE="-"/>
			<TEST ID="00015" NAME="LEVAN formation from sucrose" VALUE="-"/>
			<TEST ID="00016" NAME="Cleavage of aromatic compounds" VALUE="-"/>
			<TEST ID="00017" NAME="Oxidation" VALUE="+"/>
			<TEST ID="00018" NAME="Catalase activity" VALUE="+"/>
			<TEST ID="00019" NAME="Oxidase activity" VALUE="+"/>
			<TEST ID="00020" NAME="PHB accumulation" VALUE="-"/>
			<TEST ID="00021" NAME="Casein hydrolysis" VALUE="-"/>
			<TEST ID="00022" NAME="Nitrate reduction" VALUE="-"/>
			<TEST ID="00023" NAME="Nitrate respiration" VALUE="-"/>
			<TEST ID="00024" NAME="Growth on glutamate agr" VALUE="+"/>
		</CATEGORY>
		<CATEGORY ID="00005" NAME="Production of water-insoluble yellow pigment">
			<TEST ID="00025" NAME="Nutrientagar" VALUE="+"/>
			<TEST ID="00026" NAME="TS agar" VALUE="+"/>
		</CATEGORY>
		<CATEGORY ID="00006" NAME="Production of water-soluble fluorescent pigment on">
			<TEST ID="00027" NAME="Pseudomonas agar F" VALUE="-"/>
			<TEST ID="00028" NAME="King B" VALUE="-"/>
			<TEST ID="00029" NAME="Kato and Ito's P1" VALUE="-"/>
		</CATEGORY>
		<CATEGORY ID="00007" NAME="Production of pyocanin on">
			<TEST ID="00030" NAME="Pseudomonas agar P" VALUE="-"/>
			<TEST ID="00031" NAME="King A" VALUE="-"/>
		</CATEGORY>
		<CATEGORY ID="00008" NAME="Growth at (pH)">
			<TEST ID="00032" NAME="pH3.6" VALUE="-"/>
		</CATEGORY>
		<CATEGORY ID="00009" NAME="Growth at (temp.)">
			<TEST ID="00033" NAME="4 degree C" VALUE="+"/>
			<TEST ID="00034" NAME="41 degree C" VALUE="-"/>
		</CATEGORY>
		<CATEGORY ID="00010" NAME="Assimilation">
			<TEST ID="00035" NAME="meso-erythritol" VALUE="-"/>
			<TEST ID="00036" NAME="D-Ribose" VALUE="-"/>
			<TEST ID="00037" NAME="D-Arabinose" VALUE="-"/>
			<TEST ID="00038" NAME="L-Arabinose" VALUE="-"/>
			<TEST ID="00039" NAME="D-Xylose" VALUE="-"/>
			<TEST ID="00040" NAME="D-Glucose" VALUE="+"/>
			<TEST ID="00041" NAME="D-Mannose" VALUE="-"/>
			<TEST ID="00042" NAME="D-Galactose" VALUE="-"/>
			<TEST ID="00043" NAME="D-Fructose" VALUE="+"/>
			<TEST ID="00044" NAME="L-Rhamnose" VALUE="-"/>
			<TEST ID="00045" NAME="L-fucose" VALUE="-"/>
			<TEST ID="00046" NAME="Sucrose" VALUE="-"/>
			<TEST ID="00047" NAME="Maltose" VALUE="-"/>
			<TEST ID="00048" NAME="Cellobiose" VALUE="-"/>
			<TEST ID="00049" NAME="Trehalose" VALUE="-"/>
			<TEST ID="00050" NAME="alpha-D-meribioses" VALUE="-"/>
			<TEST ID="00051" NAME="Lactose" VALUE="-"/>
			<TEST ID="00052" NAME="Raffinose" VALUE="-"/>
			<TEST ID="00053" NAME="Solubel Starch" VALUE="-"/>
			<TEST ID="00054" NAME="Inulin" VALUE="-"/>
			<TEST ID="00055" NAME="Adonitol" VALUE="-"/>
			<TEST ID="00056" NAME="D-Alabitol" VALUE="-"/>
			<TEST ID="00057" NAME="L-Alabitol" VALUE="-"/>
			<TEST ID="00058" NAME="D-xylitol" VALUE="-"/>
			<TEST ID="00059" NAME="Sorbitol" VALUE="-"/>
			<TEST ID="00060" NAME="Mannitol" VALUE="-"/>
			<TEST ID="00061" NAME="Inositol" VALUE="-"/>
			<TEST ID="00062" NAME="Gluconate" VALUE="+"/>
			<TEST ID="00063" NAME="2-Ketogluconate" VALUE="-"/>
			<TEST ID="00064" NAME="5-ketogluconate" VALUE="-"/>
			<TEST ID="00065" NAME="Glucosamin" VALUE="-"/>
			<TEST ID="00066" NAME="Acetate" VALUE="+"/>
			<TEST ID="00067" NAME="Propionate" VALUE="+"/>
			<TEST ID="00068" NAME="Butyrate" VALUE="-"/>
			<TEST ID="00069" NAME="Valerate" VALUE="-"/>
			<TEST ID="00070" NAME="Caprate" VALUE="-"/>
			<TEST ID="00071" NAME="Isobutyrate" VALUE="-"/>
			<TEST ID="00072" NAME="Isovalerate" VALUE="-"/>
			<TEST ID="00073" NAME="Malonate" VALUE="+"/>
			<TEST ID="00074" NAME="Succinate" VALUE="+"/>
			<TEST ID="00075" NAME="Adipate" VALUE="-"/>
			<TEST ID="00076" NAME="Fumalate" VALUE="+"/>
			<TEST ID="00077" NAME="Azelate" VALUE="-"/>
			<TEST ID="00078" NAME="Sebacate" VALUE="-"/>
			<TEST ID="00079" NAME="Itaconate" VALUE="-"/>
			<TEST ID="00080" NAME="Citraconate" VALUE="+"/>
			<TEST ID="00081" NAME="Mucate" VALUE="+"/>
			<TEST ID="00082" NAME="Glycerate" VALUE="-"/>
			<TEST ID="00083" NAME="Glycolate" VALUE="-"/>
			<TEST ID="00084" NAME="L-Lactate" VALUE="+"/>
			<TEST ID="00085" NAME="Hydroxybutyrate" VALUE="-"/>
			<TEST ID="00086" NAME="D-Malate" VALUE="+"/>
			<TEST ID="00087" NAME="D(-)-Tartrate" VALUE="-"/>
			<TEST ID="00088" NAME="L(+)-Tartrate" VALUE="-"/>
			<TEST ID="00089" NAME="m-Tartrate" VALUE="-"/>
			<TEST ID="00090" NAME="Citrate" VALUE="+"/>
			<TEST ID="00091" NAME="D-Galactonolactone" VALUE="-"/>
			<TEST ID="00092" NAME="Pyruvate" VALUE="+"/>
			<TEST ID="00093" NAME="Levulinate" VALUE="-"/>
			<TEST ID="00094" NAME="DL-2-Aminobutyrate" VALUE="-"/>
			<TEST ID="00095" NAME="PHB" VALUE="-"/>
			<TEST ID="00096" NAME="Tween80" VALUE="+"/>
			<TEST ID="00097" NAME="Ethanol" VALUE="+"/>
			<TEST ID="00098" NAME="n-Propanol" VALUE="+"/>
			<TEST ID="00099" NAME="n-Butanol" VALUE="-"/>
			<TEST ID="00100" NAME="isobutanol" VALUE="-"/>
			<TEST ID="00101" NAME="1-Hexanol" VALUE="-"/>
			<TEST ID="00102" NAME="Geraniol" VALUE="-"/>
			<TEST ID="00103" NAME="Ethyleneglycol" VALUE="-"/>
			<TEST ID="00104" NAME="Propyleneglycol" VALUE="+"/>
			<TEST ID="00105" NAME="Phenol" VALUE="-"/>
			<TEST ID="00106" NAME="Benzoate" VALUE="-"/>
			<TEST ID="00107" NAME="Salicyrate" VALUE="-"/>
			<TEST ID="00108" NAME="m-Hydroxybenzoate" VALUE="-"/>
			<TEST ID="00109" NAME="p-Hydroxybenzoate" VALUE="-"/>
			<TEST ID="00110" NAME="Protocatecuate" VALUE="-"/>
			<TEST ID="00111" NAME="Gentisate" VALUE="-"/>
			<TEST ID="00112" NAME="D-Mandelate" VALUE="-"/>
			<TEST ID="00113" NAME="L-Mandelate" VALUE="-"/>
			<TEST ID="00114" NAME="Benzylformate" VALUE="-"/>
			<TEST ID="00115" NAME="Xylene" VALUE="-"/>
			<TEST ID="00116" NAME="Phenylacetate" VALUE="-"/>
			<TEST ID="00117" NAME="p-Aminobenzoate" VALUE="-"/>
			<TEST ID="00118" NAME="Naphthalene" VALUE="-"/>
			<TEST ID="00119" NAME="inosine" VALUE="-"/>
			<TEST ID="00120" NAME="Taurocholate" VALUE="-"/>
			<TEST ID="00121" NAME="Testosterone" VALUE="-"/>
			<TEST ID="00122" NAME="Glycine" VALUE="-"/>
			<TEST ID="00123" NAME="beta-Alanine" VALUE="+"/>
			<TEST ID="00124" NAME="L-Valine" VALUE="+"/>
			<TEST ID="00125" NAME="L-Leusine" VALUE="+"/>
			<TEST ID="00126" NAME="L-Isoleusine" VALUE="+"/>
			<TEST ID="00127" NAME="D-Aspartate" VALUE="-"/>
			<TEST ID="00128" NAME="L-Serine" VALUE="+"/>
			<TEST ID="00129" NAME="L-Threonine" VALUE="-"/>
			<TEST ID="00130" NAME="L-Phenylalanine" VALUE="-"/>
			<TEST ID="00131" NAME="L-Tyrosine" VALUE="-"/>
			<TEST ID="00132" NAME="L-Tryptophan" VALUE="-"/>
			<TEST ID="00133" NAME="D-Tryptophan" VALUE="-"/>
			<TEST ID="00134" NAME="L-Lysine" VALUE="+"/>
			<TEST ID="00135" NAME="L-Ornithine" VALUE="-"/>
			<TEST ID="00136" NAME="L-Histidine" VALUE="-"/>
			<TEST ID="00137" NAME="DL-Norvaline" VALUE="-"/>
			<TEST ID="00138" NAME="Creatine" VALUE="-"/>
			<TEST ID="00139" NAME="Anthranilate" VALUE="-"/>
			<TEST ID="00140" NAME="L-Citrulline" VALUE="-"/>
			<TEST ID="00141" NAME="Hippurate" VALUE="-"/>
			<TEST ID="00142" NAME="Pantothenate" VALUE="-"/>
			<TEST ID="00143" NAME="Nicotinate" VALUE="-"/>
			<TEST ID="00144" NAME="Glutathione" VALUE="-"/>
			<TEST ID="00145" NAME="Trigonelline" VALUE="+"/>
			<TEST ID="00146" NAME="Acetamide" VALUE="-"/>
			<TEST ID="00147" NAME="Butylamine" VALUE="+"/>
			<TEST ID="00148" NAME="Tryptamine" VALUE="-"/>
			<TEST ID="00149" NAME="Amylamine" VALUE="+"/>
			<TEST ID="00150" NAME="Benzylamine" VALUE="-"/>
			<TEST ID="00151" NAME="Betaine" VALUE="+"/>
			<TEST ID="00152" NAME="Dodecane" VALUE="-"/>
		</CATEGORY>
	</ENTRY>

	<ENTRY ID="00005">
		<CATEGORY ID="00001" NAME="Fixed">
			<TEST ID="00001" NAME="RID" VALUE="B62T"/>
			<TEST ID="00002" NAME="Reference" VALUE="2"/>
			<TEST ID="00003" NAME="Genus" VALUE="Pseudomonas"/>
			<TEST ID="00004" NAME="Species" VALUE="flavescens"/>
			<TEST ID="00005" NAME="Strain" VALUE="B62T"/>
		</CATEGORY>
		<CATEGORY ID="00003" NAME="Morphological">
			<TEST ID="00009" NAME="Rod shape" VALUE="+"/>
			<TEST ID="00010" NAME="Polar flagellation" VALUE="+"/>
		</CATEGORY>
		<CATEGORY ID="00004" NAME="Physiological">
			<TEST ID="00011" NAME="Gram stain" VALUE="-"/>
			<TEST ID="00012" NAME="Motility" VALUE="+"/>
			<TEST ID="00013" NAME="Arginine dihydrolase avtivity" VALUE="-"/>
			<TEST ID="00014" NAME="Starch Hydrolysis" VALUE="-"/>
			<TEST ID="00015" NAME="LEVAN formation from sucrose" VALUE="-"/>
			<TEST ID="00016" NAME="Cleavage of aromatic compounds" VALUE="+"/>
			<TEST ID="00017" NAME="Oxidation" VALUE="+"/>
			<TEST ID="00018" NAME="Catalase activity" VALUE="+"/>
			<TEST ID="00019" NAME="Oxidase activity" VALUE="+"/>
			<TEST ID="00020" NAME="PHB accumulation" VALUE="-"/>
			<TEST ID="00021" NAME="Casein hydrolysis" VALUE="-"/>
			<TEST ID="00022" NAME="Nitrate reduction" VALUE="+"/>
			<TEST ID="00023" NAME="Nitrate respiration" VALUE="-"/>
			<TEST ID="00024" NAME="Growth on glutamate agr" VALUE="+"/>
		</CATEGORY>
		<CATEGORY ID="00005" NAME="Production of water-insoluble yellow pigment">
			<TEST ID="00025" NAME="Nutrientagar" VALUE="+"/>
			<TEST ID="00026" NAME="TS agar" VALUE="+"/>
		</CATEGORY>
		<CATEGORY ID="00006" NAME="Production of water-soluble fluorescent pigment on">
			<TEST ID="00027" NAME="Pseudomonas agar F" VALUE="+"/>
			<TEST ID="00028" NAME="King B" VALUE="-"/>
			<TEST ID="00029" NAME="Kato and Ito's P1" VALUE="+"/>
		</CATEGORY>
		<CATEGORY ID="00007" NAME="Production of pyocanin on">
			<TEST ID="00030" NAME="Pseudomonas agar P" VALUE="-"/>
			<TEST ID="00031" NAME="King A" VALUE="-"/>
		</CATEGORY>
		<CATEGORY ID="00008" NAME="Growth at (pH)">
			<TEST ID="00032" NAME="pH3.6" VALUE="-"/>
		</CATEGORY>
		<CATEGORY ID="00009" NAME="Growth at (temp.)">
			<TEST ID="00033" NAME="4 degree C" VALUE="+"/>
			<TEST ID="00034" NAME="41 degree C" VALUE="-"/>
		</CATEGORY>
		<CATEGORY ID="00010" NAME="Assimilation">
			<TEST ID="00035" NAME="meso-erythritol" VALUE="-"/>
			<TEST ID="00036" NAME="D-Ribose" VALUE="-"/>
			<TEST ID="00037" NAME="D-Arabinose" VALUE="-"/>
			<TEST ID="00038" NAME="L-Arabinose" VALUE="-"/>
			<TEST ID="00039" NAME="D-Xylose" VALUE="+"/>
			<TEST ID="00040" NAME="D-Glucose" VALUE="+"/>
			<TEST ID="00041" NAME="D-Mannose" VALUE="+"/>
			<TEST ID="00042" NAME="D-Galactose" VALUE="+"/>
			<TEST ID="00043" NAME="D-Fructose" VALUE="+"/>
			<TEST ID="00044" NAME="L-Rhamnose" VALUE="-"/>
			<TEST ID="00045" NAME="L-fucose" VALUE="-"/>
			<TEST ID="00046" NAME="Sucrose" VALUE="+"/>
			<TEST ID="00047" NAME="Maltose" VALUE="-"/>
			<TEST ID="00048" NAME="Cellobiose" VALUE="-"/>
			<TEST ID="00049" NAME="Trehalose" VALUE="+"/>
			<TEST ID="00050" NAME="alpha-D-meribioses" VALUE="-"/>
			<TEST ID="00051" NAME="Lactose" VALUE="-"/>
			<TEST ID="00052" NAME="Raffinose" VALUE="-"/>
			<TEST ID="00053" NAME="Solubel Starch" VALUE="-"/>
			<TEST ID="00054" NAME="Inulin" VALUE="-"/>
			<TEST ID="00055" NAME="Adonitol" VALUE="-"/>
			<TEST ID="00056" NAME="D-Alabitol" VALUE="-"/>
			<TEST ID="00057" NAME="L-Alabitol" VALUE="+"/>
			<TEST ID="00058" NAME="D-xylitol" VALUE="-"/>
			<TEST ID="00059" NAME="Sorbitol" VALUE="-"/>
			<TEST ID="00060" NAME="Mannitol" VALUE="+"/>
			<TEST ID="00061" NAME="Inositol" VALUE="+"/>
			<TEST ID="00062" NAME="Gluconate" VALUE="+"/>
			<TEST ID="00063" NAME="2-Ketogluconate" VALUE="-"/>
			<TEST ID="00064" NAME="5-ketogluconate" VALUE="+"/>
			<TEST ID="00065" NAME="Glucosamin" VALUE="-"/>
			<TEST ID="00066" NAME="Acetate" VALUE="+"/>
			<TEST ID="00067" NAME="Propionate" VALUE="-"/>
			<TEST ID="00068" NAME="Butyrate" VALUE="-"/>
			<TEST ID="00069" NAME="Valerate" VALUE="+"/>
			<TEST ID="00070" NAME="Caprate" VALUE="+"/>
			<TEST ID="00071" NAME="Isobutyrate" VALUE="-"/>
			<TEST ID="00072" NAME="Isovalerate" VALUE="-"/>
			<TEST ID="00073" NAME="Malonate" VALUE="+"/>
			<TEST ID="00074" NAME="Succinate" VALUE="+"/>
			<TEST ID="00075" NAME="Adipate" VALUE="-"/>
			<TEST ID="00076" NAME="Fumalate" VALUE="+"/>
			<TEST ID="00077" NAME="Azelate" VALUE="-"/>
			<TEST ID="00078" NAME="Sebacate" VALUE="-"/>
			<TEST ID="00079" NAME="Itaconate" VALUE="+"/>
			<TEST ID="00080" NAME="Citraconate" VALUE="-"/>
			<TEST ID="00081" NAME="Mucate" VALUE="+"/>
			<TEST ID="00082" NAME="Glycerate" VALUE="-"/>
			<TEST ID="00083" NAME="Glycolate" VALUE="-"/>
			<TEST ID="00084" NAME="L-Lactate" VALUE="+"/>
			<TEST ID="00085" NAME="Hydroxybutyrate" VALUE="-"/>
			<TEST ID="00086" NAME="D-Malate" VALUE="-"/>
			<TEST ID="00087" NAME="D(-)-Tartrate" VALUE="-"/>
			<TEST ID="00088" NAME="L(+)-Tartrate" VALUE="-"/>
			<TEST ID="00089" NAME="m-Tartrate" VALUE="+"/>
			<TEST ID="00090" NAME="Citrate" VALUE="+"/>
			<TEST ID="00091" NAME="D-Galactonolactone" VALUE="+"/>
			<TEST ID="00092" NAME="Pyruvate" VALUE="+"/>
			<TEST ID="00093" NAME="Levulinate" VALUE="+"/>
			<TEST ID="00094" NAME="DL-2-Aminobutyrate" VALUE="-"/>
			<TEST ID="00095" NAME="PHB" VALUE="-"/>
			<TEST ID="00096" NAME="Tween80" VALUE="-"/>
			<TEST ID="00097" NAME="Ethanol" VALUE="-"/>
			<TEST ID="00098" NAME="n-Propanol" VALUE="-"/>
			<TEST ID="00099" NAME="n-Butanol" VALUE="-"/>
			<TEST ID="00100" NAME="isobutanol" VALUE="-"/>
			<TEST ID="00101" NAME="1-Hexanol" VALUE="-"/>
			<TEST ID="00102" NAME="Geraniol" VALUE="-"/>
			<TEST ID="00103" NAME="Ethyleneglycol" VALUE="-"/>
			<TEST ID="00104" NAME="Propyleneglycol" VALUE="-"/>
			<TEST ID="00105" NAME="Phenol" VALUE="-"/>
			<TEST ID="00106" NAME="Benzoate" VALUE="-"/>
			<TEST ID="00107" NAME="Salicyrate" VALUE="-"/>
			<TEST ID="00108" NAME="m-Hydroxybenzoate" VALUE="+"/>
			<TEST ID="00109" NAME="p-Hydroxybenzoate" VALUE="+"/>
			<TEST ID="00110" NAME="Protocatecuate" VALUE="-"/>
			<TEST ID="00111" NAME="Gentisate" VALUE="-"/>
			<TEST ID="00112" NAME="D-Mandelate" VALUE="-"/>
			<TEST ID="00113" NAME="L-Mandelate" VALUE="-"/>
			<TEST ID="00114" NAME="Benzylformate" VALUE="-"/>
			<TEST ID="00115" NAME="Xylene" VALUE="-"/>
			<TEST ID="00116" NAME="Phenylacetate" VALUE="-"/>
			<TEST ID="00117" NAME="p-Aminobenzoate" VALUE="-"/>
			<TEST ID="00118" NAME="Naphthalene" VALUE="-"/>
			<TEST ID="00119" NAME="inosine" VALUE="+"/>
			<TEST ID="00120" NAME="Taurocholate" VALUE="-"/>
			<TEST ID="00121" NAME="Testosterone" VALUE="-"/>
			<TEST ID="00122" NAME="Glycine" VALUE="-"/>
			<TEST ID="00123" NAME="beta-Alanine" VALUE="-"/>
			<TEST ID="00124" NAME="L-Valine" VALUE="-"/>
			<TEST ID="00125" NAME="L-Leusine" VALUE="+"/>
			<TEST ID="00126" NAME="L-Isoleusine" VALUE="-"/>
			<TEST ID="00127" NAME="D-Aspartate" VALUE="-"/>
			<TEST ID="00128" NAME="L-Serine" VALUE="+"/>
			<TEST ID="00129" NAME="L-Threonine" VALUE="-"/>
			<TEST ID="00130" NAME="L-Phenylalanine" VALUE="-"/>
			<TEST ID="00131" NAME="L-Tyrosine" VALUE="-"/>
			<TEST ID="00132" NAME="L-Tryptophan" VALUE="-"/>
			<TEST ID="00133" NAME="D-Tryptophan" VALUE="-"/>
			<TEST ID="00134" NAME="L-Lysine" VALUE="-"/>
			<TEST ID="00135" NAME="L-Ornithine" VALUE="-"/>
			<TEST ID="00136" NAME="L-Histidine" VALUE="+"/>
			<TEST ID="00137" NAME="DL-Norvaline" VALUE="-"/>
			<TEST ID="00138" NAME="Creatine" VALUE="-"/>
			<TEST ID="00139" NAME="Anthranilate" VALUE="-"/>
			<TEST ID="00140" NAME="L-Citrulline" VALUE="+"/>
			<TEST ID="00141" NAME="Hippurate" VALUE="-"/>
			<TEST ID="00142" NAME="Pantothenate" VALUE="-"/>
			<TEST ID="00143" NAME="Nicotinate" VALUE="-"/>
			<TEST ID="00144" NAME="Glutathione" VALUE="-"/>
			<TEST ID="00145" NAME="Trigonelline" VALUE="-"/>
			<TEST ID="00146" NAME="Acetamide" VALUE="-"/>
			<TEST ID="00147" NAME="Butylamine" VALUE="-"/>
			<TEST ID="00148" NAME="Tryptamine" VALUE="-"/>
			<TEST ID="00149" NAME="Amylamine" VALUE="+"/>
			<TEST ID="00150" NAME="Benzylamine" VALUE="-"/>
			<TEST ID="00151" NAME="Betaine" VALUE="+"/>
			<TEST ID="00152" NAME="Dodecane" VALUE="-"/>
		</CATEGORY>
	</ENTRY>

	<ENTRY ID="00006">
		<CATEGORY ID="00001" NAME="Fixed">
			<TEST ID="00001" NAME="RID" VALUE="KM 701T"/>
			<TEST ID="00002" NAME="Reference" VALUE="1"/>
			<TEST ID="00003" NAME="Genus" VALUE="Pseudomonas"/>
			<TEST ID="00004" NAME="Species" VALUE="flavescens"/>
			<TEST ID="00005" NAME="Strain" VALUE="B62T"/>
		</CATEGORY>
		<CATEGORY ID="00002" NAME="Sequence">
			<TEST ID="00007" NAME="DDBJ Accession" VALUE="U01916"/>
			<TEST ID="00008" NAME="Sequence" VALUE="agagtttgatcctggctcagattgaacgctggcggcaggcctaacacatgcaagtcgagcggttgaggggagcttgctccctgattcagcggcggacgggtgagtaatgcctaggaatctgcctattagtgggggacaacgtttcgaaaggaacgctaataccgcatacgttttacgggagaaagtaggggaccttcgggccttgcgctaatagatgagcctaggtcggattagttagttggtggggtaaaggctcaccaaggcgacgatccgtaactggtctgagaggatgatcagtcacactggaactgagacacggtccagactcctacgggaggcagcagtggggaatattggacaatgggcgaaagcctgatccagccatgccgcgtgtgtgaagaaggtcttcggattgtaaagcactttaagttgggaggaagggcagtaagcgaataccttgctgttttgacgttaccgacagaataagcaccggctaactctgtgccagcagccgcggtaatacagagggtgcaagcgttaatcggaattactgggcgtaaagcgcgcgtaggtggtttgttaagttggatgtgaaagccccgggctcaacctgggaactgcatccaaaactggcaagctagagtacggtagagggtggtggaatttcctgtgtagcggtgaaatgcgtagatataggaaggaacaccagtggcgaaggcgaccacctggactgatactgacactgaggtgcgaaagcgtggggagcaaacaggattagataccctggtagtccacgccgtaaacgatgtcaactagccgttggaatccttgagattttagtggcgcagctaacgcattaagttgaccgcctggggagtacggccgcaaggttaaaactcaaatgaattgacgggggcccgcacaagcggtggagcatgtggtttaattcgaagcaacgcgaagaaccttacctggccttgacatgctgagaactttccagagatggattggtgccttcgggaactcagacacaggtgctgcatggctgtcgtcagctcgtgtcgtgagatgttgggttaagtcccgtaacgagcgcaacccttgtccttagttaccagcacgttatggtgggaactctaaggagactgccggtgacaaaccggaggaaggtggggatgacgtcaagtcatcatggcccttacggccaggggctacacacgtgctacaatggtcggtacaaagggttgccaagccgcgaggtggagctaatcccataaaaccgatcgtagtccggatcgcagtctgcaactcgactgcgtgaagtcggaatcgctagtaatcgtgaatcagaatgtcacggtgaatacgttcccgggccttgtacacaccgcccgtcacaccatgggagtgggttgcaccagaagtagctagtctaaccttcggggggacggttaccacggtgtgattcatgactggggtgaagtcgtaacaaggtagccgtaggggaacctgcggctggatcacctcct"/>
		</CATEGORY>
		<CATEGORY ID="00003" NAME="Morphological">
			<TEST ID="00009" NAME="Rod shape" VALUE="+"/>
			<TEST ID="00010" NAME="Polar flagellation" VALUE="+"/>
		</CATEGORY>
		<CATEGORY ID="00004" NAME="Physiological">
			<TEST ID="00011" NAME="Gram stain" VALUE="-"/>
			<TEST ID="00012" NAME="Motility" VALUE="+"/>
			<TEST ID="00013" NAME="Arginine dihydrolase avtivity" VALUE="-"/>
			<TEST ID="00014" NAME="Starch Hydrolysis" VALUE="-"/>
			<TEST ID="00015" NAME="LEVAN formation from sucrose" VALUE="-"/>
			<TEST ID="00016" NAME="Cleavage of aromatic compounds" VALUE="+"/>
			<TEST ID="00017" NAME="Oxidation" VALUE="+"/>
			<TEST ID="00018" NAME="Catalase activity" VALUE="+"/>
			<TEST ID="00019" NAME="Oxidase activity" VALUE="+"/>
			<TEST ID="00020" NAME="PHB accumulation" VALUE="-"/>
			<TEST ID="00021" NAME="Casein hydrolysis" VALUE="+"/>
			<TEST ID="00022" NAME="Nitrate reduction" VALUE="+"/>
			<TEST ID="00023" NAME="Nitrate respiration" VALUE="-"/>
			<TEST ID="00024" NAME="Growth on glutamate agr" VALUE="+"/>
		</CATEGORY>
		<CATEGORY ID="00005" NAME="Production of water-insoluble yellow pigment">
			<TEST ID="00025" NAME="Nutrientagar" VALUE="+"/>
			<TEST ID="00026" NAME="TS agar" VALUE="+"/>
		</CATEGORY>
		<CATEGORY ID="00006" NAME="Production of water-soluble fluorescent pigment on">
			<TEST ID="00027" NAME="Pseudomonas agar F" VALUE="+"/>
			<TEST ID="00028" NAME="King B" VALUE="-"/>
			<TEST ID="00029" NAME="Kato and Ito's P1" VALUE="+"/>
		</CATEGORY>
		<CATEGORY ID="00007" NAME="Production of pyocanin on">
			<TEST ID="00030" NAME="Pseudomonas agar P" VALUE="-"/>
			<TEST ID="00031" NAME="King A" VALUE="-"/>
		</CATEGORY>
		<CATEGORY ID="00008" NAME="Growth at (pH)">
			<TEST ID="00032" NAME="pH3.6" VALUE="-"/>
		</CATEGORY>
		<CATEGORY ID="00009" NAME="Growth at (temp.)">
			<TEST ID="00033" NAME="4 degree C" VALUE="+"/>
			<TEST ID="00034" NAME="41 degree C" VALUE="-"/>
		</CATEGORY>
		<CATEGORY ID="00010" NAME="Assimilation">
			<TEST ID="00035" NAME="meso-erythritol" VALUE="-"/>
			<TEST ID="00036" NAME="D-Ribose" VALUE="-"/>
			<TEST ID="00037" NAME="D-Arabinose" VALUE="-"/>
			<TEST ID="00038" NAME="L-Arabinose" VALUE="-"/>
			<TEST ID="00039" NAME="D-Xylose" VALUE="+"/>
			<TEST ID="00040" NAME="D-Glucose" VALUE="+"/>
			<TEST ID="00041" NAME="D-Mannose" VALUE="+"/>
			<TEST ID="00042" NAME="D-Galactose" VALUE="+"/>
			<TEST ID="00043" NAME="D-Fructose" VALUE="+"/>
			<TEST ID="00044" NAME="L-Rhamnose" VALUE="-"/>
			<TEST ID="00045" NAME="L-fucose" VALUE="-"/>
			<TEST ID="00046" NAME="Sucrose" VALUE="+"/>
			<TEST ID="00047" NAME="Maltose" VALUE="-"/>
			<TEST ID="00048" NAME="Cellobiose" VALUE="-"/>
			<TEST ID="00049" NAME="Trehalose" VALUE="+"/>
			<TEST ID="00050" NAME="alpha-D-meribioses" VALUE="-"/>
			<TEST ID="00051" NAME="Lactose" VALUE="-"/>
			<TEST ID="00052" NAME="Raffinose" VALUE="-"/>
			<TEST ID="00053" NAME="Solubel Starch" VALUE="-"/>
			<TEST ID="00054" NAME="Inulin" VALUE="-"/>
			<TEST ID="00055" NAME="Adonitol" VALUE="-"/>
			<TEST ID="00056" NAME="D-Alabitol" VALUE="-"/>
			<TEST ID="00057" NAME="L-Alabitol" VALUE="+"/>
			<TEST ID="00058" NAME="D-xylitol" VALUE="-"/>
			<TEST ID="00059" NAME="Sorbitol" VALUE="-"/>
			<TEST ID="00060" NAME="Mannitol" VALUE="+"/>
			<TEST ID="00061" NAME="Inositol" VALUE="+"/>
			<TEST ID="00062" NAME="Gluconate" VALUE="+"/>
			<TEST ID="00063" NAME="2-Ketogluconate" VALUE="-"/>
			<TEST ID="00064" NAME="5-ketogluconate" VALUE="+"/>
			<TEST ID="00065" NAME="Glucosamin" VALUE="-"/>
			<TEST ID="00066" NAME="Acetate" VALUE="+"/>
			<TEST ID="00067" NAME="Propionate" VALUE="-"/>
			<TEST ID="00068" NAME="Butyrate" VALUE="-"/>
			<TEST ID="00069" NAME="Valerate" VALUE="+"/>
			<TEST ID="00070" NAME="Caprate" VALUE="+"/>
			<TEST ID="00071" NAME="Isobutyrate" VALUE="-"/>
			<TEST ID="00072" NAME="Isovalerate" VALUE="-"/>
			<TEST ID="00073" NAME="Malonate" VALUE="+"/>
			<TEST ID="00074" NAME="Succinate" VALUE="+"/>
			<TEST ID="00075" NAME="Adipate" VALUE="-"/>
			<TEST ID="00076" NAME="Fumalate" VALUE="+"/>
			<TEST ID="00077" NAME="Azelate" VALUE="-"/>
			<TEST ID="00078" NAME="Sebacate" VALUE="-"/>
			<TEST ID="00079" NAME="Itaconate" VALUE="+"/>
			<TEST ID="00080" NAME="Citraconate" VALUE="-"/>
			<TEST ID="00081" NAME="Mucate" VALUE="+"/>
			<TEST ID="00082" NAME="Glycerate" VALUE="-"/>
			<TEST ID="00083" NAME="Glycolate" VALUE="-"/>
			<TEST ID="00084" NAME="L-Lactate" VALUE="+"/>
			<TEST ID="00085" NAME="Hydroxybutyrate" VALUE="-"/>
			<TEST ID="00086" NAME="D-Malate" VALUE="-"/>
			<TEST ID="00087" NAME="D(-)-Tartrate" VALUE="-"/>
			<TEST ID="00088" NAME="L(+)-Tartrate" VALUE="-"/>
			<TEST ID="00089" NAME="m-Tartrate" VALUE="+"/>
			<TEST ID="00090" NAME="Citrate" VALUE="+"/>
			<TEST ID="00091" NAME="D-Galactonolactone" VALUE="+"/>
			<TEST ID="00092" NAME="Pyruvate" VALUE="+"/>
			<TEST ID="00093" NAME="Levulinate" VALUE="+"/>
			<TEST ID="00094" NAME="DL-2-Aminobutyrate" VALUE="-"/>
			<TEST ID="00095" NAME="PHB" VALUE="-"/>
			<TEST ID="00096" NAME="Tween80" VALUE="-"/>
			<TEST ID="00097" NAME="Ethanol" VALUE="-"/>
			<TEST ID="00098" NAME="n-Propanol" VALUE="-"/>
			<TEST ID="00099" NAME="n-Butanol" VALUE="-"/>
			<TEST ID="00100" NAME="isobutanol" VALUE="-"/>
			<TEST ID="00101" NAME="1-Hexanol" VALUE="-"/>
			<TEST ID="00102" NAME="Geraniol" VALUE="-"/>
			<TEST ID="00103" NAME="Ethyleneglycol" VALUE="-"/>
			<TEST ID="00104" NAME="Propyleneglycol" VALUE="-"/>
			<TEST ID="00105" NAME="Phenol" VALUE="-"/>
			<TEST ID="00106" NAME="Benzoate" VALUE="-"/>
			<TEST ID="00107" NAME="Salicyrate" VALUE="-"/>
			<TEST ID="00108" NAME="m-Hydroxybenzoate" VALUE="+"/>
			<TEST ID="00109" NAME="p-Hydroxybenzoate" VALUE="+"/>
			<TEST ID="00110" NAME="Protocatecuate" VALUE="-"/>
			<TEST ID="00111" NAME="Gentisate" VALUE="-"/>
			<TEST ID="00112" NAME="D-Mandelate" VALUE="-"/>
			<TEST ID="00113" NAME="L-Mandelate" VALUE="-"/>
			<TEST ID="00114" NAME="Benzylformate" VALUE="-"/>
			<TEST ID="00115" NAME="Xylene" VALUE="-"/>
			<TEST ID="00116" NAME="Phenylacetate" VALUE="-"/>
			<TEST ID="00117" NAME="p-Aminobenzoate" VALUE="-"/>
			<TEST ID="00118" NAME="Naphthalene" VALUE="-"/>
			<TEST ID="00119" NAME="inosine" VALUE="+"/>
			<TEST ID="00120" NAME="Taurocholate" VALUE="-"/>
			<TEST ID="00121" NAME="Testosterone" VALUE="-"/>
			<TEST ID="00122" NAME="Glycine" VALUE="-"/>
			<TEST ID="00123" NAME="beta-Alanine" VALUE="+"/>
			<TEST ID="00124" NAME="L-Valine" VALUE="-"/>
			<TEST ID="00125" NAME="L-Leusine" VALUE="+"/>
			<TEST ID="00126" NAME="L-Isoleusine" VALUE="-"/>
			<TEST ID="00127" NAME="D-Aspartate" VALUE="-"/>
			<TEST ID="00128" NAME="L-Serine" VALUE="+"/>
			<TEST ID="00129" NAME="L-Threonine" VALUE="-"/>
			<TEST ID="00130" NAME="L-Phenylalanine" VALUE="-"/>
			<TEST ID="00131" NAME="L-Tyrosine" VALUE="-"/>
			<TEST ID="00132" NAME="L-Tryptophan" VALUE="-"/>
			<TEST ID="00133" NAME="D-Tryptophan" VALUE="-"/>
			<TEST ID="00134" NAME="L-Lysine" VALUE="-"/>
			<TEST ID="00135" NAME="L-Ornithine" VALUE="-"/>
			<TEST ID="00136" NAME="L-Histidine" VALUE="+"/>
			<TEST ID="00137" NAME="DL-Norvaline" VALUE="-"/>
			<TEST ID="00138" NAME="Creatine" VALUE="-"/>
			<TEST ID="00139" NAME="Anthranilate" VALUE="-"/>
			<TEST ID="00140" NAME="L-Citrulline" VALUE="+"/>
			<TEST ID="00141" NAME="Hippurate" VALUE="-"/>
			<TEST ID="00142" NAME="Pantothenate" VALUE="-"/>
			<TEST ID="00143" NAME="Nicotinate" VALUE="-"/>
			<TEST ID="00144" NAME="Glutathione" VALUE="-"/>
			<TEST ID="00145" NAME="Trigonelline" VALUE="-"/>
			<TEST ID="00146" NAME="Acetamide" VALUE="-"/>
			<TEST ID="00147" NAME="Butylamine" VALUE="-"/>
			<TEST ID="00148" NAME="Tryptamine" VALUE="-"/>
			<TEST ID="00149" NAME="Amylamine" VALUE="+"/>
			<TEST ID="00150" NAME="Benzylamine" VALUE="-"/>
			<TEST ID="00151" NAME="Betaine" VALUE="+"/>
			<TEST ID="00152" NAME="Dodecane" VALUE="-"/>
		</CATEGORY>
	</ENTRY>

	<ENTRY ID="00007">
		<CATEGORY ID="00001" NAME="Fixed">
			<TEST ID="00001" NAME="RID" VALUE="KM 702"/>
			<TEST ID="00002" NAME="Reference" VALUE="1"/>
			<TEST ID="00003" NAME="Genus" VALUE="Pseudomonas"/>
			<TEST ID="00004" NAME="Species" VALUE="flavescens"/>
			<TEST ID="00005" NAME="Strain" VALUE="B62-D5"/>
		</CATEGORY>
		<CATEGORY ID="00003" NAME="Morphological">
			<TEST ID="00009" NAME="Rod shape" VALUE="+"/>
			<TEST ID="00010" NAME="Polar flagellation" VALUE="+"/>
		</CATEGORY>
		<CATEGORY ID="00004" NAME="Physiological">
			<TEST ID="00011" NAME="Gram stain" VALUE="-"/>
			<TEST ID="00012" NAME="Motility" VALUE="+"/>
			<TEST ID="00013" NAME="Arginine dihydrolase avtivity" VALUE="-"/>
			<TEST ID="00014" NAME="Starch Hydrolysis" VALUE="-"/>
			<TEST ID="00015" NAME="LEVAN formation from sucrose" VALUE="-"/>
			<TEST ID="00016" NAME="Cleavage of aromatic compounds" VALUE="+"/>
			<TEST ID="00017" NAME="Oxidation" VALUE="+"/>
			<TEST ID="00018" NAME="Catalase activity" VALUE="+"/>
			<TEST ID="00019" NAME="Oxidase activity" VALUE="+"/>
			<TEST ID="00020" NAME="PHB accumulation" VALUE="-"/>
			<TEST ID="00021" NAME="Casein hydrolysis" VALUE="+"/>
			<TEST ID="00022" NAME="Nitrate reduction" VALUE="+"/>
			<TEST ID="00023" NAME="Nitrate respiration" VALUE="-"/>
			<TEST ID="00024" NAME="Growth on glutamate agr" VALUE="+"/>
		</CATEGORY>
		<CATEGORY ID="00005" NAME="Production of water-insoluble yellow pigment">
			<TEST ID="00025" NAME="Nutrientagar" VALUE="+"/>
			<TEST ID="00026" NAME="TS agar" VALUE="+"/>
		</CATEGORY>
		<CATEGORY ID="00006" NAME="Production of water-soluble fluorescent pigment on">
			<TEST ID="00027" NAME="Pseudomonas agar F" VALUE="-"/>
			<TEST ID="00028" NAME="King B" VALUE="+"/>
			<TEST ID="00029" NAME="Kato and Ito's P1" VALUE="+"/>
		</CATEGORY>
		<CATEGORY ID="00007" NAME="Production of pyocanin on">
			<TEST ID="00030" NAME="Pseudomonas agar P" VALUE="-"/>
			<TEST ID="00031" NAME="King A" VALUE="-"/>
		</CATEGORY>
		<CATEGORY ID="00008" NAME="Growth at (pH)">
			<TEST ID="00032" NAME="pH3.6" VALUE="-"/>
		</CATEGORY>
		<CATEGORY ID="00009" NAME="Growth at (temp.)">
			<TEST ID="00033" NAME="4 degree C" VALUE="+"/>
			<TEST ID="00034" NAME="41 degree C" VALUE="-"/>
		</CATEGORY>
		<CATEGORY ID="00010" NAME="Assimilation">
			<TEST ID="00035" NAME="meso-erythritol" VALUE="-"/>
			<TEST ID="00036" NAME="D-Ribose" VALUE="-"/>
			<TEST ID="00037" NAME="D-Arabinose" VALUE="-"/>
			<TEST ID="00038" NAME="L-Arabinose" VALUE="+"/>
			<TEST ID="00039" NAME="D-Xylose" VALUE="+"/>
			<TEST ID="00040" NAME="D-Glucose" VALUE="+"/>
			<TEST ID="00041" NAME="D-Mannose" VALUE="+"/>
			<TEST ID="00042" NAME="D-Galactose" VALUE="+"/>
			<TEST ID="00043" NAME="D-Fructose" VALUE="+"/>
			<TEST ID="00044" NAME="L-Rhamnose" VALUE="-"/>
			<TEST ID="00045" NAME="L-fucose" VALUE="-"/>
			<TEST ID="00046" NAME="Sucrose" VALUE="+"/>
			<TEST ID="00047" NAME="Maltose" VALUE="-"/>
			<TEST ID="00048" NAME="Cellobiose" VALUE="-"/>
			<TEST ID="00049" NAME="Trehalose" VALUE="+"/>
			<TEST ID="00050" NAME="alpha-D-meribioses" VALUE="-"/>
			<TEST ID="00051" NAME="Lactose" VALUE="-"/>
			<TEST ID="00052" NAME="Raffinose" VALUE="-"/>
			<TEST ID="00053" NAME="Solubel Starch" VALUE="-"/>
			<TEST ID="00054" NAME="Inulin" VALUE="-"/>
			<TEST ID="00055" NAME="Adonitol" VALUE="-"/>
			<TEST ID="00056" NAME="D-Alabitol" VALUE="-"/>
			<TEST ID="00057" NAME="L-Alabitol" VALUE="+"/>
			<TEST ID="00058" NAME="D-xylitol" VALUE="-"/>
			<TEST ID="00059" NAME="Sorbitol" VALUE="-"/>
			<TEST ID="00060" NAME="Mannitol" VALUE="+"/>
			<TEST ID="00061" NAME="Inositol" VALUE="-"/>
			<TEST ID="00062" NAME="Gluconate" VALUE="+"/>
			<TEST ID="00063" NAME="2-Ketogluconate" VALUE="-"/>
			<TEST ID="00064" NAME="5-ketogluconate" VALUE="+"/>
			<TEST ID="00065" NAME="Glucosamin" VALUE="-"/>
			<TEST ID="00066" NAME="Acetate" VALUE="+"/>
			<TEST ID="00067" NAME="Propionate" VALUE="-"/>
			<TEST ID="00068" NAME="Butyrate" VALUE="-"/>
			<TEST ID="00069" NAME="Valerate" VALUE="+"/>
			<TEST ID="00070" NAME="Caprate" VALUE="+"/>
			<TEST ID="00071" NAME="Isobutyrate" VALUE="-"/>
			<TEST ID="00072" NAME="Isovalerate" VALUE="-"/>
			<TEST ID="00073" NAME="Malonate" VALUE="+"/>
			<TEST ID="00074" NAME="Succinate" VALUE="+"/>
			<TEST ID="00075" NAME="Adipate" VALUE="-"/>
			<TEST ID="00076" NAME="Fumalate" VALUE="+"/>
			<TEST ID="00077" NAME="Azelate" VALUE="-"/>
			<TEST ID="00078" NAME="Sebacate" VALUE="-"/>
			<TEST ID="00079" NAME="Itaconate" VALUE="+"/>
			<TEST ID="00080" NAME="Citraconate" VALUE="-"/>
			<TEST ID="00081" NAME="Mucate" VALUE="+"/>
			<TEST ID="00082" NAME="Glycerate" VALUE="-"/>
			<TEST ID="00083" NAME="Glycolate" VALUE="-"/>
			<TEST ID="00084" NAME="L-Lactate" VALUE="+"/>
			<TEST ID="00085" NAME="Hydroxybutyrate" VALUE="-"/>
			<TEST ID="00086" NAME="D-Malate" VALUE="-"/>
			<TEST ID="00087" NAME="D(-)-Tartrate" VALUE="-"/>
			<TEST ID="00088" NAME="L(+)-Tartrate" VALUE="-"/>
			<TEST ID="00089" NAME="m-Tartrate" VALUE="+"/>
			<TEST ID="00090" NAME="Citrate" VALUE="+"/>
			<TEST ID="00091" NAME="D-Galactonolactone" VALUE="+"/>
			<TEST ID="00092" NAME="Pyruvate" VALUE="+"/>
			<TEST ID="00093" NAME="Levulinate" VALUE="+"/>
			<TEST ID="00094" NAME="DL-2-Aminobutyrate" VALUE="-"/>
			<TEST ID="00095" NAME="PHB" VALUE="-"/>
			<TEST ID="00096" NAME="Tween80" VALUE="+"/>
			<TEST ID="00097" NAME="Ethanol" VALUE="-"/>
			<TEST ID="00098" NAME="n-Propanol" VALUE="-"/>
			<TEST ID="00099" NAME="n-Butanol" VALUE="-"/>
			<TEST ID="00100" NAME="isobutanol" VALUE="-"/>
			<TEST ID="00101" NAME="1-Hexanol" VALUE="-"/>
			<TEST ID="00102" NAME="Geraniol" VALUE="-"/>
			<TEST ID="00103" NAME="Ethyleneglycol" VALUE="-"/>
			<TEST ID="00104" NAME="Propyleneglycol" VALUE="-"/>
			<TEST ID="00105" NAME="Phenol" VALUE="-"/>
			<TEST ID="00106" NAME="Benzoate" VALUE="-"/>
			<TEST ID="00107" NAME="Salicyrate" VALUE="+"/>
			<TEST ID="00108" NAME="m-Hydroxybenzoate" VALUE="+"/>
			<TEST ID="00109" NAME="p-Hydroxybenzoate" VALUE="+"/>
			<TEST ID="00110" NAME="Protocatecuate" VALUE="-"/>
			<TEST ID="00111" NAME="Gentisate" VALUE="-"/>
			<TEST ID="00112" NAME="D-Mandelate" VALUE="-"/>
			<TEST ID="00113" NAME="L-Mandelate" VALUE="-"/>
			<TEST ID="00114" NAME="Benzylformate" VALUE="-"/>
			<TEST ID="00115" NAME="Xylene" VALUE="-"/>
			<TEST ID="00116" NAME="Phenylacetate" VALUE="-"/>
			<TEST ID="00117" NAME="p-Aminobenzoate" VALUE="-"/>
			<TEST ID="00118" NAME="Naphthalene" VALUE="-"/>
			<TEST ID="00119" NAME="inosine" VALUE="+"/>
			<TEST ID="00120" NAME="Taurocholate" VALUE="-"/>
			<TEST ID="00121" NAME="Testosterone" VALUE="-"/>
			<TEST ID="00122" NAME="Glycine" VALUE="+"/>
			<TEST ID="00123" NAME="beta-Alanine" VALUE="+"/>
			<TEST ID="00124" NAME="L-Valine" VALUE="-"/>
			<TEST ID="00125" NAME="L-Leusine" VALUE="+"/>
			<TEST ID="00126" NAME="L-Isoleusine" VALUE="-"/>
			<TEST ID="00127" NAME="D-Aspartate" VALUE="-"/>
			<TEST ID="00128" NAME="L-Serine" VALUE="+"/>
			<TEST ID="00129" NAME="L-Threonine" VALUE="-"/>
			<TEST ID="00130" NAME="L-Phenylalanine" VALUE="-"/>
			<TEST ID="00131" NAME="L-Tyrosine" VALUE="-"/>
			<TEST ID="00132" NAME="L-Tryptophan" VALUE="-"/>
			<TEST ID="00133" NAME="D-Tryptophan" VALUE="-"/>
			<TEST ID="00134" NAME="L-Lysine" VALUE="-"/>
			<TEST ID="00135" NAME="L-Ornithine" VALUE="-"/>
			<TEST ID="00136" NAME="L-Histidine" VALUE="+"/>
			<TEST ID="00137" NAME="DL-Norvaline" VALUE="-"/>
			<TEST ID="00138" NAME="Creatine" VALUE="-"/>
			<TEST ID="00139" NAME="Anthranilate" VALUE="-"/>
			<TEST ID="00140" NAME="L-Citrulline" VALUE="+"/>
			<TEST ID="00141" NAME="Hippurate" VALUE="-"/>
			<TEST ID="00142" NAME="Pantothenate" VALUE="-"/>
			<TEST ID="00143" NAME="Nicotinate" VALUE="-"/>
			<TEST ID="00144" NAME="Glutathione" VALUE="-"/>
			<TEST ID="00145" NAME="Trigonelline" VALUE="-"/>
			<TEST ID="00146" NAME="Acetamide" VALUE="-"/>
			<TEST ID="00147" NAME="Butylamine" VALUE="-"/>
			<TEST ID="00148" NAME="Tryptamine" VALUE="+"/>
			<TEST ID="00149" NAME="Amylamine" VALUE="+"/>
			<TEST ID="00150" NAME="Benzylamine" VALUE="-"/>
			<TEST ID="00151" NAME="Betaine" VALUE="+"/>
			<TEST ID="00152" NAME="Dodecane" VALUE="-"/>
		</CATEGORY>
	</ENTRY>

	<ENTRY ID="00008">
		<CATEGORY ID="00001" NAME="Fixed">
			<TEST ID="00001" NAME="RID" VALUE="IFO14160T"/>
			<TEST ID="00002" NAME="Reference" VALUE="2"/>
			<TEST ID="00003" NAME="Genus" VALUE="Pseudomonas"/>
			<TEST ID="00004" NAME="Species" VALUE="fluorescens"/>
			<TEST ID="00005" NAME="Strain" VALUE="IFO 14160T"/>
		</CATEGORY>
		<CATEGORY ID="00002" NAME="Sequence">
			<TEST ID="00007" NAME="DDBJ Accession" VALUE="Z76662"/>
			<TEST ID="00008" NAME="Sequence" VALUE="tggctcagattgaacgctggcggcaggcctaacacatgcaagtcgagcggtagagagaagcttgcttctcttgagagcggcggacgggtgagtaaagcctaggaatctgcctggtagtgggggataacgttcggaaacggacgctaataccgcatacgtcctacgggagaaagcaggggaccttcgggccttgcgctatcagatgagcctaggtcggattagctagttggtgaggtaatggctcaccaaggcgacgatccgtaactggtctgagaggatgatcagtcacactggaactgagacacggtccagactcctacgggaggcagcagtggggaatattggacaatgggcgaaagcctgatccagccatgccgcgtgtgtgaagaaggtcttcggattgtaaagcactttaagttgggaggaagggcattaacctaatacgttagtgttttgacgttaccgacagaataagcaccggctaactctgtgccagcagccgcggtaatacagagggtgcaagcgttaatcggaattactgggcgtaaagcgcgcgtaggtggtttgttaagttggatgtgaaatccccgggctcaacctgggaactgcattcaaaactgactgactagagtatggtagagggtggtggaatttcctgtgtagcggtgaaatgcgtagatataggaaggaacaccagtggcgaaggcgaccacctggactaatactgacactgaggtgcgaaagcgtggggagcaaacaggattagataccctggtagtccacgccgtaaacgatgtcaactagccgttgggagccttgagctcttagtggcgcagctaacgcattaagttgaccgcctggggagtacggccgcaaggttaaaactcaaatgaattgacgggggcccgcacaagcggtggagcatgtggtttaattcgaagcaacgcgaagaaccttaccaggccttgacatccaatgaactttctagagatagattggtgccttcgggaacattgagacaggtgctgcatggctgtcgtcagctcgtgtcgtgagatgttgggttaagtcccgtaacgagcgcaacccttgtccttagttaccagcacgtaatggtgggcactctaaggagactgccggtgacaaaccggaggaaggtggggatgacgtcaagtcatcatggcccttacggcctgggctacacacgtgctacaatggtcggtacagagggttgccaagccgcgaggtggagctaatcccacaaaaccgatcgtagtccggatcgcagtctgcaactcgactgcgtgaagtcggaatcgctagtaatcgcgaatcagaatgtcgcggtgaatacgttcccgggccttgtacacaccgcccgtcacaccatgggagtgggttgcaccagaagtagctagtctaaccttcgggaggacggttaccacggtgtgattcatg"/>
		</CATEGORY>
		<CATEGORY ID="00003" NAME="Morphological">
			<TEST ID="00009" NAME="Rod shape" VALUE="+"/>
			<TEST ID="00010" NAME="Polar flagellation" VALUE="+"/>
		</CATEGORY>
		<CATEGORY ID="00004" NAME="Physiological">
			<TEST ID="00011" NAME="Gram stain" VALUE="-"/>
			<TEST ID="00012" NAME="Motility" VALUE="+"/>
			<TEST ID="00013" NAME="Arginine dihydrolase avtivity" VALUE="+"/>
			<TEST ID="00014" NAME="Starch Hydrolysis" VALUE="-"/>
			<TEST ID="00015" NAME="LEVAN formation from sucrose" VALUE="+"/>
			<TEST ID="00016" NAME="Cleavage of aromatic compounds" VALUE="+"/>
			<TEST ID="00017" NAME="Oxidation" VALUE="+"/>
			<TEST ID="00018" NAME="Catalase activity" VALUE="+"/>
			<TEST ID="00019" NAME="Oxidase activity" VALUE="+"/>
			<TEST ID="00020" NAME="PHB accumulation" VALUE="-"/>
			<TEST ID="00021" NAME="Casein hydrolysis" VALUE="-"/>
			<TEST ID="00022" NAME="Nitrate reduction" VALUE="+"/>
			<TEST ID="00023" NAME="Nitrate respiration" VALUE="-"/>
			<TEST ID="00024" NAME="Growth on glutamate agr" VALUE="+"/>
		</CATEGORY>
		<CATEGORY ID="00005" NAME="Production of water-insoluble yellow pigment">
			<TEST ID="00025" NAME="Nutrientagar" VALUE="-"/>
			<TEST ID="00026" NAME="TS agar" VALUE="-"/>
		</CATEGORY>
		<CATEGORY ID="00006" NAME="Production of water-soluble fluorescent pigment on">
			<TEST ID="00027" NAME="Pseudomonas agar F" VALUE="+"/>
			<TEST ID="00028" NAME="King B" VALUE="+"/>
			<TEST ID="00029" NAME="Kato and Ito's P1" VALUE="+"/>
		</CATEGORY>
		<CATEGORY ID="00007" NAME="Production of pyocanin on">
			<TEST ID="00030" NAME="Pseudomonas agar P" VALUE="-"/>
			<TEST ID="00031" NAME="King A" VALUE="-"/>
		</CATEGORY>
		<CATEGORY ID="00008" NAME="Growth at (pH)">
			<TEST ID="00032" NAME="pH3.6" VALUE="-"/>
		</CATEGORY>
		<CATEGORY ID="00009" NAME="Growth at (temp.)">
			<TEST ID="00033" NAME="4 degree C" VALUE="+"/>
			<TEST ID="00034" NAME="41 degree C" VALUE="-"/>
		</CATEGORY>
		<CATEGORY ID="00010" NAME="Assimilation">
			<TEST ID="00035" NAME="meso-erythritol" VALUE="+"/>
			<TEST ID="00036" NAME="D-Ribose" VALUE="+"/>
			<TEST ID="00037" NAME="D-Arabinose" VALUE="-"/>
			<TEST ID="00038" NAME="L-Arabinose" VALUE="+"/>
			<TEST ID="00039" NAME="D-Xylose" VALUE="+"/>
			<TEST ID="00040" NAME="D-Glucose" VALUE="+"/>
			<TEST ID="00041" NAME="D-Mannose" VALUE="+"/>
			<TEST ID="00042" NAME="D-Galactose" VALUE="+"/>
			<TEST ID="00043" NAME="D-Fructose" VALUE="+"/>
			<TEST ID="00044" NAME="L-Rhamnose" VALUE="-"/>
			<TEST ID="00045" NAME="L-fucose" VALUE="-"/>
			<TEST ID="00046" NAME="Sucrose" VALUE="+"/>
			<TEST ID="00047" NAME="Maltose" VALUE="-"/>
			<TEST ID="00048" NAME="Cellobiose" VALUE="-"/>
			<TEST ID="00049" NAME="Trehalose" VALUE="+"/>
			<TEST ID="00050" NAME="alpha-D-meribioses" VALUE="-"/>
			<TEST ID="00051" NAME="Lactose" VALUE="-"/>
			<TEST ID="00052" NAME="Raffinose" VALUE="-"/>
			<TEST ID="00053" NAME="Solubel Starch" VALUE="-"/>
			<TEST ID="00054" NAME="Inulin" VALUE="-"/>
			<TEST ID="00055" NAME="Adonitol" VALUE="+"/>
			<TEST ID="00056" NAME="D-Alabitol" VALUE="+"/>
			<TEST ID="00057" NAME="L-Alabitol" VALUE="+"/>
			<TEST ID="00058" NAME="D-xylitol" VALUE="+"/>
			<TEST ID="00059" NAME="Sorbitol" VALUE="+"/>
			<TEST ID="00060" NAME="Mannitol" VALUE="+"/>
			<TEST ID="00061" NAME="Inositol" VALUE="+"/>
			<TEST ID="00062" NAME="Gluconate" VALUE="+"/>
			<TEST ID="00063" NAME="2-Ketogluconate" VALUE="-"/>
			<TEST ID="00064" NAME="5-ketogluconate" VALUE="+"/>
			<TEST ID="00065" NAME="Glucosamin" VALUE="+"/>
			<TEST ID="00066" NAME="Acetate" VALUE="+"/>
			<TEST ID="00067" NAME="Propionate" VALUE="+"/>
			<TEST ID="00068" NAME="Butyrate" VALUE="+"/>
			<TEST ID="00069" NAME="Valerate" VALUE="+"/>
			<TEST ID="00070" NAME="Caprate" VALUE="+"/>
			<TEST ID="00071" NAME="Isobutyrate" VALUE="+"/>
			<TEST ID="00072" NAME="Isovalerate" VALUE="-"/>
			<TEST ID="00073" NAME="Malonate" VALUE="+"/>
			<TEST ID="00074" NAME="Succinate" VALUE="+"/>
			<TEST ID="00075" NAME="Adipate" VALUE="-"/>
			<TEST ID="00076" NAME="Fumalate" VALUE="+"/>
			<TEST ID="00077" NAME="Azelate" VALUE="-"/>
			<TEST ID="00078" NAME="Sebacate" VALUE="-"/>
			<TEST ID="00079" NAME="Itaconate" VALUE="+"/>
			<TEST ID="00080" NAME="Citraconate" VALUE="+"/>
			<TEST ID="00081" NAME="Mucate" VALUE="+"/>
			<TEST ID="00082" NAME="Glycerate" VALUE="-"/>
			<TEST ID="00083" NAME="Glycolate" VALUE="-"/>
			<TEST ID="00084" NAME="L-Lactate" VALUE="+"/>
			<TEST ID="00085" NAME="Hydroxybutyrate" VALUE="+"/>
			<TEST ID="00086" NAME="D-Malate" VALUE="-"/>
			<TEST ID="00087" NAME="D(-)-Tartrate" VALUE="-"/>
			<TEST ID="00088" NAME="L(+)-Tartrate" VALUE="-"/>
			<TEST ID="00089" NAME="m-Tartrate" VALUE="+"/>
			<TEST ID="00090" NAME="Citrate" VALUE="+"/>
			<TEST ID="00091" NAME="D-Galactonolactone" VALUE="+"/>
			<TEST ID="00092" NAME="Pyruvate" VALUE="+"/>
			<TEST ID="00093" NAME="Levulinate" VALUE="-"/>
			<TEST ID="00094" NAME="DL-2-Aminobutyrate" VALUE="-"/>
			<TEST ID="00095" NAME="PHB" VALUE="-"/>
			<TEST ID="00096" NAME="Tween80" VALUE="-"/>
			<TEST ID="00097" NAME="Ethanol" VALUE="-"/>
			<TEST ID="00098" NAME="n-Propanol" VALUE="-"/>
			<TEST ID="00099" NAME="n-Butanol" VALUE="-"/>
			<TEST ID="00100" NAME="isobutanol" VALUE="-"/>
			<TEST ID="00101" NAME="1-Hexanol" VALUE="-"/>
			<TEST ID="00102" NAME="Geraniol" VALUE="-"/>
			<TEST ID="00103" NAME="Ethyleneglycol" VALUE="-"/>
			<TEST ID="00104" NAME="Propyleneglycol" VALUE="-"/>
			<TEST ID="00105" NAME="Phenol" VALUE="-"/>
			<TEST ID="00106" NAME="Benzoate" VALUE="-"/>
			<TEST ID="00107" NAME="Salicyrate" VALUE="-"/>
			<TEST ID="00108" NAME="m-Hydroxybenzoate" VALUE="+"/>
			<TEST ID="00109" NAME="p-Hydroxybenzoate" VALUE="+"/>
			<TEST ID="00110" NAME="Protocatecuate" VALUE="-"/>
			<TEST ID="00111" NAME="Gentisate" VALUE="-"/>
			<TEST ID="00112" NAME="D-Mandelate" VALUE="-"/>
			<TEST ID="00113" NAME="L-Mandelate" VALUE="-"/>
			<TEST ID="00114" NAME="Benzylformate" VALUE="-"/>
			<TEST ID="00115" NAME="Xylene" VALUE="-"/>
			<TEST ID="00116" NAME="Phenylacetate" VALUE="-"/>
			<TEST ID="00117" NAME="p-Aminobenzoate" VALUE="-"/>
			<TEST ID="00118" NAME="Naphthalene" VALUE="-"/>
			<TEST ID="00119" NAME="inosine" VALUE="+"/>
			<TEST ID="00120" NAME="Taurocholate" VALUE="-"/>
			<TEST ID="00121" NAME="Testosterone" VALUE="-"/>
			<TEST ID="00122" NAME="Glycine" VALUE="-"/>
			<TEST ID="00123" NAME="beta-Alanine" VALUE="+"/>
			<TEST ID="00124" NAME="L-Valine" VALUE="+"/>
			<TEST ID="00125" NAME="L-Leusine" VALUE="+"/>
			<TEST ID="00126" NAME="L-Isoleusine" VALUE="+"/>
			<TEST ID="00127" NAME="D-Aspartate" VALUE="-"/>
			<TEST ID="00128" NAME="L-Serine" VALUE="+"/>
			<TEST ID="00129" NAME="L-Threonine" VALUE="-"/>
			<TEST ID="00130" NAME="L-Phenylalanine" VALUE="+"/>
			<TEST ID="00131" NAME="L-Tyrosine" VALUE="+"/>
			<TEST ID="00132" NAME="L-Tryptophan" VALUE="+"/>
			<TEST ID="00133" NAME="D-Tryptophan" VALUE="-"/>
			<TEST ID="00134" NAME="L-Lysine" VALUE="-"/>
			<TEST ID="00135" NAME="L-Ornithine" VALUE="+"/>
			<TEST ID="00136" NAME="L-Histidine" VALUE="+"/>
			<TEST ID="00137" NAME="DL-Norvaline" VALUE="-"/>
			<TEST ID="00138" NAME="Creatine" VALUE="-"/>
			<TEST ID="00139" NAME="Anthranilate" VALUE="-"/>
			<TEST ID="00140" NAME="L-Citrulline" VALUE="-"/>
			<TEST ID="00141" NAME="Hippurate" VALUE="-"/>
			<TEST ID="00142" NAME="Pantothenate" VALUE="-"/>
			<TEST ID="00143" NAME="Nicotinate" VALUE="+"/>
			<TEST ID="00144" NAME="Glutathione" VALUE="-"/>
			<TEST ID="00145" NAME="Trigonelline" VALUE="-"/>
			<TEST ID="00146" NAME="Acetamide" VALUE="-"/>
			<TEST ID="00147" NAME="Butylamine" VALUE="-"/>
			<TEST ID="00148" NAME="Tryptamine" VALUE="-"/>
			<TEST ID="00149" NAME="Amylamine" VALUE="-"/>
			<TEST ID="00150" NAME="Benzylamine" VALUE="-"/>
			<TEST ID="00151" NAME="Betaine" VALUE="+"/>
			<TEST ID="00152" NAME="Dodecane" VALUE="-"/>
		</CATEGORY>
	</ENTRY>

	<ENTRY ID="00009">
		<CATEGORY ID="00001" NAME="Fixed">
			<TEST ID="00001" NAME="RID" VALUE="KM 009T"/>
			<TEST ID="00002" NAME="Reference" VALUE="1"/>
			<TEST ID="00003" NAME="Genus" VALUE="Pseudomonas"/>
			<TEST ID="00004" NAME="Species" VALUE="fluorescens"/>
			<TEST ID="00005" NAME="Strain" VALUE="IFO 14160T"/>
		</CATEGORY>
		<CATEGORY ID="00003" NAME="Morphological">
			<TEST ID="00009" NAME="Rod shape" VALUE="+"/>
			<TEST ID="00010" NAME="Polar flagellation" VALUE="+"/>
		</CATEGORY>
		<CATEGORY ID="00004" NAME="Physiological">
			<TEST ID="00011" NAME="Gram stain" VALUE="-"/>
			<TEST ID="00012" NAME="Motility" VALUE="+"/>
			<TEST ID="00013" NAME="Arginine dihydrolase avtivity" VALUE="+"/>
			<TEST ID="00014" NAME="Starch Hydrolysis" VALUE="-"/>
			<TEST ID="00015" NAME="LEVAN formation from sucrose" VALUE="+"/>
			<TEST ID="00016" NAME="Cleavage of aromatic compounds" VALUE="+"/>
			<TEST ID="00017" NAME="Oxidation" VALUE="+"/>
			<TEST ID="00018" NAME="Catalase activity" VALUE="+"/>
			<TEST ID="00019" NAME="Oxidase activity" VALUE="+"/>
			<TEST ID="00020" NAME="PHB accumulation" VALUE="-"/>
			<TEST ID="00021" NAME="Casein hydrolysis" VALUE="-"/>
			<TEST ID="00022" NAME="Nitrate reduction" VALUE="+"/>
			<TEST ID="00023" NAME="Nitrate respiration" VALUE="-"/>
			<TEST ID="00024" NAME="Growth on glutamate agr" VALUE="+"/>
		</CATEGORY>
		<CATEGORY ID="00005" NAME="Production of water-insoluble yellow pigment">
			<TEST ID="00025" NAME="Nutrientagar" VALUE="-"/>
			<TEST ID="00026" NAME="TS agar" VALUE="-"/>
		</CATEGORY>
		<CATEGORY ID="00006" NAME="Production of water-soluble fluorescent pigment on">
			<TEST ID="00027" NAME="Pseudomonas agar F" VALUE="+"/>
			<TEST ID="00028" NAME="King B" VALUE="+"/>
			<TEST ID="00029" NAME="Kato and Ito's P1" VALUE="+"/>
		</CATEGORY>
		<CATEGORY ID="00007" NAME="Production of pyocanin on">
			<TEST ID="00030" NAME="Pseudomonas agar P" VALUE="-"/>
			<TEST ID="00031" NAME="King A" VALUE="-"/>
		</CATEGORY>
		<CATEGORY ID="00008" NAME="Growth at (pH)">
			<TEST ID="00032" NAME="pH3.6" VALUE="-"/>
		</CATEGORY>
		<CATEGORY ID="00009" NAME="Growth at (temp.)">
			<TEST ID="00033" NAME="4 degree C" VALUE="+"/>
			<TEST ID="00034" NAME="41 degree C" VALUE="-"/>
		</CATEGORY>
		<CATEGORY ID="00010" NAME="Assimilation">
			<TEST ID="00035" NAME="meso-erythritol" VALUE="+"/>
			<TEST ID="00036" NAME="D-Ribose" VALUE="+"/>
			<TEST ID="00037" NAME="D-Arabinose" VALUE="-"/>
			<TEST ID="00038" NAME="L-Arabinose" VALUE="+"/>
			<TEST ID="00039" NAME="D-Xylose" VALUE="+"/>
			<TEST ID="00040" NAME="D-Glucose" VALUE="+"/>
			<TEST ID="00041" NAME="D-Mannose" VALUE="+"/>
			<TEST ID="00042" NAME="D-Galactose" VALUE="+"/>
			<TEST ID="00043" NAME="D-Fructose" VALUE="+"/>
			<TEST ID="00044" NAME="L-Rhamnose" VALUE="-"/>
			<TEST ID="00045" NAME="L-fucose" VALUE="-"/>
			<TEST ID="00046" NAME="Sucrose" VALUE="+"/>
			<TEST ID="00047" NAME="Maltose" VALUE="-"/>
			<TEST ID="00048" NAME="Cellobiose" VALUE="-"/>
			<TEST ID="00049" NAME="Trehalose" VALUE="+"/>
			<TEST ID="00050" NAME="alpha-D-meribioses" VALUE="-"/>
			<TEST ID="00051" NAME="Lactose" VALUE="-"/>
			<TEST ID="00052" NAME="Raffinose" VALUE="-"/>
			<TEST ID="00053" NAME="Solubel Starch" VALUE="-"/>
			<TEST ID="00054" NAME="Inulin" VALUE="-"/>
			<TEST ID="00055" NAME="Adonitol" VALUE="+"/>
			<TEST ID="00056" NAME="D-Alabitol" VALUE="+"/>
			<TEST ID="00057" NAME="L-Alabitol" VALUE="+"/>
			<TEST ID="00058" NAME="D-xylitol" VALUE="+"/>
			<TEST ID="00059" NAME="Sorbitol" VALUE="+"/>
			<TEST ID="00060" NAME="Mannitol" VALUE="+"/>
			<TEST ID="00061" NAME="Inositol" VALUE="+"/>
			<TEST ID="00062" NAME="Gluconate" VALUE="+"/>
			<TEST ID="00063" NAME="2-Ketogluconate" VALUE="-"/>
			<TEST ID="00064" NAME="5-ketogluconate" VALUE="+"/>
			<TEST ID="00065" NAME="Glucosamin" VALUE="+"/>
			<TEST ID="00066" NAME="Acetate" VALUE="+"/>
			<TEST ID="00067" NAME="Propionate" VALUE="+"/>
			<TEST ID="00068" NAME="Butyrate" VALUE="+"/>
			<TEST ID="00069" NAME="Valerate" VALUE="+"/>
			<TEST ID="00070" NAME="Caprate" VALUE="+"/>
			<TEST ID="00071" NAME="Isobutyrate" VALUE="+"/>
			<TEST ID="00072" NAME="Isovalerate" VALUE="-"/>
			<TEST ID="00073" NAME="Malonate" VALUE="+"/>
			<TEST ID="00074" NAME="Succinate" VALUE="+"/>
			<TEST ID="00075" NAME="Adipate" VALUE="-"/>
			<TEST ID="00076" NAME="Fumalate" VALUE="+"/>
			<TEST ID="00077" NAME="Azelate" VALUE="-"/>
			<TEST ID="00078" NAME="Sebacate" VALUE="-"/>
			<TEST ID="00079" NAME="Itaconate" VALUE="+"/>
			<TEST ID="00080" NAME="Citraconate" VALUE="+"/>
			<TEST ID="00081" NAME="Mucate" VALUE="+"/>
			<TEST ID="00082" NAME="Glycerate" VALUE="-"/>
			<TEST ID="00083" NAME="Glycolate" VALUE="-"/>
			<TEST ID="00084" NAME="L-Lactate" VALUE="+"/>
			<TEST ID="00085" NAME="Hydroxybutyrate" VALUE="+"/>
			<TEST ID="00086" NAME="D-Malate" VALUE="-"/>
			<TEST ID="00087" NAME="D(-)-Tartrate" VALUE="-"/>
			<TEST ID="00088" NAME="L(+)-Tartrate" VALUE="-"/>
			<TEST ID="00089" NAME="m-Tartrate" VALUE="+"/>
			<TEST ID="00090" NAME="Citrate" VALUE="+"/>
			<TEST ID="00091" NAME="D-Galactonolactone" VALUE="+"/>
			<TEST ID="00092" NAME="Pyruvate" VALUE="+"/>
			<TEST ID="00093" NAME="Levulinate" VALUE="-"/>
			<TEST ID="00094" NAME="DL-2-Aminobutyrate" VALUE="-"/>
			<TEST ID="00095" NAME="PHB" VALUE="-"/>
			<TEST ID="00096" NAME="Tween80" VALUE="-"/>
			<TEST ID="00097" NAME="Ethanol" VALUE="-"/>
			<TEST ID="00098" NAME="n-Propanol" VALUE="-"/>
			<TEST ID="00099" NAME="n-Butanol" VALUE="-"/>
			<TEST ID="00100" NAME="isobutanol" VALUE="-"/>
			<TEST ID="00101" NAME="1-Hexanol" VALUE="-"/>
			<TEST ID="00102" NAME="Geraniol" VALUE="-"/>
			<TEST ID="00103" NAME="Ethyleneglycol" VALUE="-"/>
			<TEST ID="00104" NAME="Propyleneglycol" VALUE="-"/>
			<TEST ID="00105" NAME="Phenol" VALUE="-"/>
			<TEST ID="00106" NAME="Benzoate" VALUE="-"/>
			<TEST ID="00107" NAME="Salicyrate" VALUE="-"/>
			<TEST ID="00108" NAME="m-Hydroxybenzoate" VALUE="+"/>
			<TEST ID="00109" NAME="p-Hydroxybenzoate" VALUE="+"/>
			<TEST ID="00110" NAME="Protocatecuate" VALUE="-"/>
			<TEST ID="00111" NAME="Gentisate" VALUE="-"/>
			<TEST ID="00112" NAME="D-Mandelate" VALUE="-"/>
			<TEST ID="00113" NAME="L-Mandelate" VALUE="-"/>
			<TEST ID="00114" NAME="Benzylformate" VALUE="-"/>
			<TEST ID="00115" NAME="Xylene" VALUE="-"/>
			<TEST ID="00116" NAME="Phenylacetate" VALUE="-"/>
			<TEST ID="00117" NAME="p-Aminobenzoate" VALUE="-"/>
			<TEST ID="00118" NAME="Naphthalene" VALUE="-"/>
			<TEST ID="00119" NAME="inosine" VALUE="+"/>
			<TEST ID="00120" NAME="Taurocholate" VALUE="-"/>
			<TEST ID="00121" NAME="Testosterone" VALUE="-"/>
			<TEST ID="00122" NAME="Glycine" VALUE="-"/>
			<TEST ID="00123" NAME="beta-Alanine" VALUE="+"/>
			<TEST ID="00124" NAME="L-Valine" VALUE="+"/>
			<TEST ID="00125" NAME="L-Leusine" VALUE="+"/>
			<TEST ID="00126" NAME="L-Isoleusine" VALUE="+"/>
			<TEST ID="00127" NAME="D-Aspartate" VALUE="-"/>
			<TEST ID="00128" NAME="L-Serine" VALUE="+"/>
			<TEST ID="00129" NAME="L-Threonine" VALUE="-"/>
			<TEST ID="00130" NAME="L-Phenylalanine" VALUE="+"/>
			<TEST ID="00131" NAME="L-Tyrosine" VALUE="+"/>
			<TEST ID="00132" NAME="L-Tryptophan" VALUE="+"/>
			<TEST ID="00133" NAME="D-Tryptophan" VALUE="-"/>
			<TEST ID="00134" NAME="L-Lysine" VALUE="-"/>
			<TEST ID="00135" NAME="L-Ornithine" VALUE="+"/>
			<TEST ID="00136" NAME="L-Histidine" VALUE="+"/>
			<TEST ID="00137" NAME="DL-Norvaline" VALUE="-"/>
			<TEST ID="00138" NAME="Creatine" VALUE="-"/>
			<TEST ID="00139" NAME="Anthranilate" VALUE="-"/>
			<TEST ID="00140" NAME="L-Citrulline" VALUE="-"/>
			<TEST ID="00141" NAME="Hippurate" VALUE="-"/>
			<TEST ID="00142" NAME="Pantothenate" VALUE="-"/>
			<TEST ID="00143" NAME="Nicotinate" VALUE="+"/>
			<TEST ID="00144" NAME="Glutathione" VALUE="-"/>
			<TEST ID="00145" NAME="Trigonelline" VALUE="-"/>
			<TEST ID="00146" NAME="Acetamide" VALUE="-"/>
			<TEST ID="00147" NAME="Butylamine" VALUE="-"/>
			<TEST ID="00148" NAME="Tryptamine" VALUE="-"/>
			<TEST ID="00149" NAME="Amylamine" VALUE="-"/>
			<TEST ID="00150" NAME="Benzylamine" VALUE="-"/>
			<TEST ID="00151" NAME="Betaine" VALUE="+"/>
			<TEST ID="00152" NAME="Dodecane" VALUE="-"/>
		</CATEGORY>
	</ENTRY>

	<ENTRY ID="00010">
		<CATEGORY ID="00001" NAME="Fixed">
			<TEST ID="00001" NAME="RID" VALUE="AJ2126"/>
			<TEST ID="00002" NAME="Reference" VALUE="2"/>
			<TEST ID="00003" NAME="Genus" VALUE="Pseudomonas"/>
			<TEST ID="00004" NAME="Species" VALUE="fulva"/>
			<TEST ID="00005" NAME="Strain" VALUE="AJ2126"/>
			<TEST ID="00006" NAME="note" VALUE="Phenon I"/>
		</CATEGORY>
		<CATEGORY ID="00002" NAME="Sequence">
			<TEST ID="00007" NAME="DDBJ Accession" VALUE="AB060131"/>
			<TEST ID="00008" NAME="Sequence" VALUE="atcctggctcagattgaacgctggcggcaggcctaacacatgcaagtcgagcggatgacaggagcttgctcctggattcagcggcggacgggtgagtaatgcctaggaatctgcctggtagtgggggacaacgtttcgaaaggaacgctaataccgcatacgtcctacgggagaaagcaggggaccttcgggccttgcgctatcagatgagcctaggtcggattagcttgttggtgaggtaatggctcaccaaggcgacgatccgtaactggtctgagaggatgatcagtcacactggaactgagacacggtccagactcctacgggaggcagcagtggggaatattggacaatgggcgaaagcctgatccagccatgccgcgtgtgtgaagaaggtcttcggattgtaaagcactttaagttgggaggaagggttgtagattaatactctgcaattttgacgttaccgacagaataagcaccggctaactctgtgccagcagccgcggtaatacagagggtgcaagcgttaatcggaattactgggcgtaaagcgcgcgtaggtggtttgttaagttggatgtgaaagccccgggctcaacctgggaactgcatccaaaactggcaagctagagtacggtagagggtggtggaatttcctgtgtagcggtgaaatgcgtagatataggaaggaacaccagtggcgaaggcgaccacctggactgatactgacactgaggtgcgaaagcgtggggagcaaacaggattagataccctggtagtccacgccgtaaacgatgtcaactagccgttggaatccttgagattttagtggcgcagctaacgcattaagttgaccgcctggggagtacggccgcaaggttaaaactcaaatgaattgacgggggcccgcacaagcggtggagcatgtggtttaattcgaagcaacgcgaagaaccttaccaggccttgacatgcagagaactttccagagatggattggtgccttcgggaactctgacacaggtgctgcatggctgtcgtcagctcgtgtcgtgagatgttgggttaagtcccgtaacgagcgcaacccttgtccttagttaccagcacgttatggtgggcactctaaggagactgccggtgacaaaccggaggaaggtggggatgacgtcaagtcatcatggcccttacggcctgggctacacacgtgctacaatggtcggtacagagggttgccaagccgcgaggtggagctaatctcacaaaaccgatcgtagtccggatcgcagtctgcaactcgactgcgtgaagtcggaatcgctagtaatcgcgaatcagaatgtcgcggtgaatacgttcccgggccttgtacacaccgcccgtcacaccatgggagtgggttgcaccagaagtagctagtctaaccttcgggaggacggttaccacggtgtgattcatgactggggtgaagtcgtaacaag"/>
		</CATEGORY>
		<CATEGORY ID="00003" NAME="Morphological">
			<TEST ID="00009" NAME="Rod shape" VALUE="+"/>
			<TEST ID="00010" NAME="Polar flagellation" VALUE="+"/>
		</CATEGORY>
		<CATEGORY ID="00004" NAME="Physiological">
			<TEST ID="00011" NAME="Gram stain" VALUE="-"/>
			<TEST ID="00012" NAME="Motility" VALUE="+"/>
			<TEST ID="00013" NAME="Arginine dihydrolase avtivity" VALUE="+"/>
			<TEST ID="00014" NAME="Starch Hydrolysis" VALUE="-"/>
			<TEST ID="00015" NAME="LEVAN formation from sucrose" VALUE="-"/>
			<TEST ID="00016" NAME="Cleavage of aromatic compounds" VALUE="+"/>
			<TEST ID="00017" NAME="Oxidation" VALUE="+"/>
			<TEST ID="00018" NAME="Catalase activity" VALUE="+"/>
			<TEST ID="00019" NAME="Oxidase activity" VALUE="+"/>
			<TEST ID="00020" NAME="PHB accumulation" VALUE="-"/>
			<TEST ID="00021" NAME="Casein hydrolysis" VALUE="-"/>
			<TEST ID="00022" NAME="Nitrate reduction" VALUE="-"/>
			<TEST ID="00023" NAME="Nitrate respiration" VALUE="-"/>
			<TEST ID="00024" NAME="Growth on glutamate agr" VALUE="+"/>
		</CATEGORY>
		<CATEGORY ID="00005" NAME="Production of water-insoluble yellow pigment">
			<TEST ID="00025" NAME="Nutrientagar" VALUE="+"/>
			<TEST ID="00026" NAME="TS agar" VALUE="+"/>
		</CATEGORY>
		<CATEGORY ID="00006" NAME="Production of water-soluble fluorescent pigment on">
			<TEST ID="00027" NAME="Pseudomonas agar F" VALUE="-"/>
			<TEST ID="00028" NAME="King B" VALUE="-"/>
			<TEST ID="00029" NAME="Kato and Ito's P1" VALUE="-"/>
		</CATEGORY>
		<CATEGORY ID="00007" NAME="Production of pyocanin on">
			<TEST ID="00030" NAME="Pseudomonas agar P" VALUE="-"/>
			<TEST ID="00031" NAME="King A" VALUE="-"/>
		</CATEGORY>
		<CATEGORY ID="00008" NAME="Growth at (pH)">
			<TEST ID="00032" NAME="pH3.6" VALUE="-"/>
		</CATEGORY>
		<CATEGORY ID="00009" NAME="Growth at (temp.)">
			<TEST ID="00033" NAME="4 degree C" VALUE="+"/>
			<TEST ID="00034" NAME="41 degree C" VALUE="-"/>
		</CATEGORY>
		<CATEGORY ID="00010" NAME="Assimilation">
			<TEST ID="00035" NAME="meso-erythritol" VALUE="-"/>
			<TEST ID="00036" NAME="D-Ribose" VALUE="+"/>
			<TEST ID="00037" NAME="D-Arabinose" VALUE="-"/>
			<TEST ID="00038" NAME="L-Arabinose" VALUE="-"/>
			<TEST ID="00039" NAME="D-Xylose" VALUE="-"/>
			<TEST ID="00040" NAME="D-Glucose" VALUE="+"/>
			<TEST ID="00041" NAME="D-Mannose" VALUE="+"/>
			<TEST ID="00042" NAME="D-Galactose" VALUE="-"/>
			<TEST ID="00043" NAME="D-Fructose" VALUE="+"/>
			<TEST ID="00044" NAME="L-Rhamnose" VALUE="-"/>
			<TEST ID="00045" NAME="L-fucose" VALUE="-"/>
			<TEST ID="00046" NAME="Sucrose" VALUE="-"/>
			<TEST ID="00047" NAME="Maltose" VALUE="-"/>
			<TEST ID="00048" NAME="Cellobiose" VALUE="-"/>
			<TEST ID="00049" NAME="Trehalose" VALUE="-"/>
			<TEST ID="00050" NAME="alpha-D-meribioses" VALUE="-"/>
			<TEST ID="00051" NAME="Lactose" VALUE="-"/>
			<TEST ID="00052" NAME="Raffinose" VALUE="-"/>
			<TEST ID="00053" NAME="Solubel Starch" VALUE="-"/>
			<TEST ID="00054" NAME="Inulin" VALUE="-"/>
			<TEST ID="00055" NAME="Adonitol" VALUE="-"/>
			<TEST ID="00056" NAME="D-Alabitol" VALUE="-"/>
			<TEST ID="00057" NAME="L-Alabitol" VALUE="-"/>
			<TEST ID="00058" NAME="D-xylitol" VALUE="-"/>
			<TEST ID="00059" NAME="Sorbitol" VALUE="-"/>
			<TEST ID="00060" NAME="Mannitol" VALUE="-"/>
			<TEST ID="00061" NAME="Inositol" VALUE="-"/>
			<TEST ID="00062" NAME="Gluconate" VALUE="+"/>
			<TEST ID="00063" NAME="2-Ketogluconate" VALUE="+"/>
			<TEST ID="00064" NAME="5-ketogluconate" VALUE="-"/>
			<TEST ID="00065" NAME="Glucosamin" VALUE="-"/>
			<TEST ID="00066" NAME="Acetate" VALUE="+"/>
			<TEST ID="00067" NAME="Propionate" VALUE="+"/>
			<TEST ID="00068" NAME="Butyrate" VALUE="-"/>
			<TEST ID="00069" NAME="Valerate" VALUE="-"/>
			<TEST ID="00070" NAME="Caprate" VALUE="+"/>
			<TEST ID="00071" NAME="Isobutyrate" VALUE="-"/>
			<TEST ID="00072" NAME="Isovalerate" VALUE="+"/>
			<TEST ID="00073" NAME="Malonate" VALUE="-"/>
			<TEST ID="00074" NAME="Succinate" VALUE="+"/>
			<TEST ID="00075" NAME="Adipate" VALUE="-"/>
			<TEST ID="00076" NAME="Fumalate" VALUE="+"/>
			<TEST ID="00077" NAME="Azelate" VALUE="-"/>
			<TEST ID="00078" NAME="Sebacate" VALUE="-"/>
			<TEST ID="00079" NAME="Itaconate" VALUE="+"/>
			<TEST ID="00080" NAME="Citraconate" VALUE="-"/>
			<TEST ID="00081" NAME="Mucate" VALUE="+"/>
			<TEST ID="00082" NAME="Glycerate" VALUE="+"/>
			<TEST ID="00083" NAME="Glycolate" VALUE="-"/>
			<TEST ID="00084" NAME="L-Lactate" VALUE="+"/>
			<TEST ID="00085" NAME="Hydroxybutyrate" VALUE="-"/>
			<TEST ID="00086" NAME="D-Malate" VALUE="+"/>
			<TEST ID="00087" NAME="D(-)-Tartrate" VALUE="-"/>
			<TEST ID="00088" NAME="L(+)-Tartrate" VALUE="-"/>
			<TEST ID="00089" NAME="m-Tartrate" VALUE="+"/>
			<TEST ID="00090" NAME="Citrate" VALUE="+"/>
			<TEST ID="00091" NAME="D-Galactonolactone" VALUE="+"/>
			<TEST ID="00092" NAME="Pyruvate" VALUE="+"/>
			<TEST ID="00093" NAME="Levulinate" VALUE="+"/>
			<TEST ID="00094" NAME="DL-2-Aminobutyrate" VALUE="-"/>
			<TEST ID="00095" NAME="PHB" VALUE="-"/>
			<TEST ID="00096" NAME="Tween80" VALUE="+"/>
			<TEST ID="00097" NAME="Ethanol" VALUE="+"/>
			<TEST ID="00098" NAME="n-Propanol" VALUE="+"/>
			<TEST ID="00099" NAME="n-Butanol" VALUE="-"/>
			<TEST ID="00100" NAME="isobutanol" VALUE="-"/>
			<TEST ID="00101" NAME="1-Hexanol" VALUE="-"/>
			<TEST ID="00102" NAME="Geraniol" VALUE="-"/>
			<TEST ID="00103" NAME="Ethyleneglycol" VALUE="-"/>
			<TEST ID="00104" NAME="Propyleneglycol" VALUE="+"/>
			<TEST ID="00105" NAME="Phenol" VALUE="-"/>
			<TEST ID="00106" NAME="Benzoate" VALUE="-"/>
			<TEST ID="00107" NAME="Salicyrate" VALUE="-"/>
			<TEST ID="00108" NAME="m-Hydroxybenzoate" VALUE="-"/>
			<TEST ID="00109" NAME="p-Hydroxybenzoate" VALUE="-"/>
			<TEST ID="00110" NAME="Protocatecuate" VALUE="-"/>
			<TEST ID="00111" NAME="Gentisate" VALUE="-"/>
			<TEST ID="00112" NAME="D-Mandelate" VALUE="-"/>
			<TEST ID="00113" NAME="L-Mandelate" VALUE="-"/>
			<TEST ID="00114" NAME="Benzylformate" VALUE="-"/>
			<TEST ID="00115" NAME="Xylene" VALUE="-"/>
			<TEST ID="00116" NAME="Phenylacetate" VALUE="-"/>
			<TEST ID="00117" NAME="p-Aminobenzoate" VALUE="-"/>
			<TEST ID="00118" NAME="Naphthalene" VALUE="-"/>
			<TEST ID="00119" NAME="inosine" VALUE="+"/>
			<TEST ID="00120" NAME="Taurocholate" VALUE="-"/>
			<TEST ID="00121" NAME="Testosterone" VALUE="-"/>
			<TEST ID="00122" NAME="Glycine" VALUE="+"/>
			<TEST ID="00123" NAME="beta-Alanine" VALUE="+"/>
			<TEST ID="00124" NAME="L-Valine" VALUE="+"/>
			<TEST ID="00125" NAME="L-Leusine" VALUE="+"/>
			<TEST ID="00126" NAME="L-Isoleusine" VALUE="+"/>
			<TEST ID="00127" NAME="D-Aspartate" VALUE="-"/>
			<TEST ID="00128" NAME="L-Serine" VALUE="+"/>
			<TEST ID="00129" NAME="L-Threonine" VALUE="-"/>
			<TEST ID="00130" NAME="L-Phenylalanine" VALUE="-"/>
			<TEST ID="00131" NAME="L-Tyrosine" VALUE="-"/>
			<TEST ID="00132" NAME="L-Tryptophan" VALUE="-"/>
			<TEST ID="00133" NAME="D-Tryptophan" VALUE="-"/>
			<TEST ID="00134" NAME="L-Lysine" VALUE="+"/>
			<TEST ID="00135" NAME="L-Ornithine" VALUE="+"/>
			<TEST ID="00136" NAME="L-Histidine" VALUE="+"/>
			<TEST ID="00137" NAME="DL-Norvaline" VALUE="-"/>
			<TEST ID="00138" NAME="Creatine" VALUE="-"/>
			<TEST ID="00139" NAME="Anthranilate" VALUE="-"/>
			<TEST ID="00140" NAME="L-Citrulline" VALUE="+"/>
			<TEST ID="00141" NAME="Hippurate" VALUE="-"/>
			<TEST ID="00142" NAME="Pantothenate" VALUE="-"/>
			<TEST ID="00143" NAME="Nicotinate" VALUE="+"/>
			<TEST ID="00144" NAME="Glutathione" VALUE="-"/>
			<TEST ID="00145" NAME="Trigonelline" VALUE="+"/>
			<TEST ID="00146" NAME="Acetamide" VALUE="-"/>
			<TEST ID="00147" NAME="Butylamine" VALUE="+"/>
			<TEST ID="00148" NAME="Tryptamine" VALUE="-"/>
			<TEST ID="00149" NAME="Amylamine" VALUE="+"/>
			<TEST ID="00150" NAME="Benzylamine" VALUE="-"/>
			<TEST ID="00151" NAME="Betaine" VALUE="+"/>
			<TEST ID="00152" NAME="Dodecane" VALUE="-"/>
		</CATEGORY>
	</ENTRY>

	<ENTRY ID="00011">
		<CATEGORY ID="00001" NAME="Fixed">
			<TEST ID="00001" NAME="RID" VALUE="AJ2131"/>
			<TEST ID="00002" NAME="Reference" VALUE="2"/>
			<TEST ID="00003" NAME="Genus" VALUE="Pseudomonas"/>
			<TEST ID="00004" NAME="Species" VALUE="fulva"/>
			<TEST ID="00005" NAME="Strain" VALUE="AJ2131"/>
			<TEST ID="00006" NAME="note" VALUE="Phenon I"/>
		</CATEGORY>
		<CATEGORY ID="00002" NAME="Sequence">
			<TEST ID="00007" NAME="DDBJ Accession" VALUE="AB060134"/>
			<TEST ID="00008" NAME="Sequence" VALUE="atcctggctcagattgaacgctggcggcaggcctaacacatgcaagtcgagcggatgacaggagcttgctcctggattcagcggcggacgggtgagtaatgcctaggaatctgcctggtagtgggggacaacgtttcgaaaggaacgctaataccgcatacgtcctacgggagaaagcaggggaccttcgggccttgcgctatcagatgagcctaggtcggattagcttgttggtgaggtaatggctcaccaaggcgacgatccgtaactggtctgagaggatgatcagtcacactggaactgagacacggtccagactcctacgggaggcagcagtggggaatattggacaatgggcgaaagcctgatccagccatgccgcgtgtgtgaagaaggtcttcggattgtaaagcactttaagttgggaggaagggttgtagattaatactctgcaattttgacgttaccgacagaataagcaccggctaactctgtgccagcagccgcggtaatacagagggtgcaagcgttaatcggaattactgggcgtaaagcgcgcgtaggtggtttgttaagttggatgtgaaagccccgggctcaacctgggaactgcatccaaaactggcaagctagagtacggtagagggtggtggaatttcctgtgtagcggtgaaatgcgtagatataggaaggaacaccagtggcgaaggcgaccacctggactgatactgacactgaggtgcgaaagcgtggggagcaaacaggattagataccctggtagtccacgccgtaaacgatgtcaactagccgttggaatccttgagattttagtggcgcagctaacgcattaagttgaccgcctggggagtacggccgcaaggttaaaactcaaatgaattgacgggggcccgcacaagcggtggagcatgtggtttaattcgaagcaacgcgaagaaccttaccaggccttgacatgcagagaactttccagagatggattggtgccttcgggaactctgacacaggtgctgcatggctgtcgtcagctcgtgtcgtgagatgttgggttaagtcccgtaacgagcgcaacccttgtccttagttaccagcacgttatggtgggcactctaaggagactgccggtgacaaaccggaggaaggtggggatgacgtcaagtcatcatggcccttacggcctgggctacacacgtgctacaatggtcggtacagagggttgccaagccgcgaggtggagctaatctcacaaaaccgatcgtagtccggatcgcagtctgcaactcgactgcgtgaagtcggaatcgctagtaatcgcgaatcagaatgtcgcggtgaatacgttcccgggccttgtacacaccgcccgtcacaccatgggagtgggttgcaccagaagtagctagtctaaccttcgggaggacggttaccacggtgtgattcatgactggggtgaagtcgtaacaag"/>
		</CATEGORY>
		<CATEGORY ID="00003" NAME="Morphological">
			<TEST ID="00009" NAME="Rod shape" VALUE="+"/>
			<TEST ID="00010" NAME="Polar flagellation" VALUE="+"/>
		</CATEGORY>
		<CATEGORY ID="00004" NAME="Physiological">
			<TEST ID="00011" NAME="Gram stain" VALUE="-"/>
			<TEST ID="00012" NAME="Motility" VALUE="+"/>
			<TEST ID="00013" NAME="Arginine dihydrolase avtivity" VALUE="+"/>
			<TEST ID="00014" NAME="Starch Hydrolysis" VALUE="-"/>
			<TEST ID="00015" NAME="LEVAN formation from sucrose" VALUE="-"/>
			<TEST ID="00016" NAME="Cleavage of aromatic compounds" VALUE="+"/>
			<TEST ID="00017" NAME="Oxidation" VALUE="+"/>
			<TEST ID="00018" NAME="Catalase activity" VALUE="+"/>
			<TEST ID="00019" NAME="Oxidase activity" VALUE="+"/>
			<TEST ID="00020" NAME="PHB accumulation" VALUE="-"/>
			<TEST ID="00021" NAME="Casein hydrolysis" VALUE="-"/>
			<TEST ID="00022" NAME="Nitrate reduction" VALUE="-"/>
			<TEST ID="00023" NAME="Nitrate respiration" VALUE="-"/>
			<TEST ID="00024" NAME="Growth on glutamate agr" VALUE="+"/>
		</CATEGORY>
		<CATEGORY ID="00005" NAME="Production of water-insoluble yellow pigment">
			<TEST ID="00025" NAME="Nutrientagar" VALUE="+"/>
			<TEST ID="00026" NAME="TS agar" VALUE="+"/>
		</CATEGORY>
		<CATEGORY ID="00006" NAME="Production of water-soluble fluorescent pigment on">
			<TEST ID="00027" NAME="Pseudomonas agar F" VALUE="-"/>
			<TEST ID="00028" NAME="King B" VALUE="-"/>
			<TEST ID="00029" NAME="Kato and Ito's P1" VALUE="-"/>
		</CATEGORY>
		<CATEGORY ID="00007" NAME="Production of pyocanin on">
			<TEST ID="00030" NAME="Pseudomonas agar P" VALUE="-"/>
			<TEST ID="00031" NAME="King A" VALUE="-"/>
		</CATEGORY>
		<CATEGORY ID="00008" NAME="Growth at (pH)">
			<TEST ID="00032" NAME="pH3.6" VALUE="-"/>
		</CATEGORY>
		<CATEGORY ID="00009" NAME="Growth at (temp.)">
			<TEST ID="00033" NAME="4 degree C" VALUE="+"/>
			<TEST ID="00034" NAME="41 degree C" VALUE="-"/>
		</CATEGORY>
		<CATEGORY ID="00010" NAME="Assimilation">
			<TEST ID="00035" NAME="meso-erythritol" VALUE="-"/>
			<TEST ID="00036" NAME="D-Ribose" VALUE="+"/>
			<TEST ID="00037" NAME="D-Arabinose" VALUE="-"/>
			<TEST ID="00038" NAME="L-Arabinose" VALUE="+"/>
			<TEST ID="00039" NAME="D-Xylose" VALUE="-"/>
			<TEST ID="00040" NAME="D-Glucose" VALUE="+"/>
			<TEST ID="00041" NAME="D-Mannose" VALUE="+"/>
			<TEST ID="00042" NAME="D-Galactose" VALUE="-"/>
			<TEST ID="00043" NAME="D-Fructose" VALUE="+"/>
			<TEST ID="00044" NAME="L-Rhamnose" VALUE="-"/>
			<TEST ID="00045" NAME="L-fucose" VALUE="-"/>
			<TEST ID="00046" NAME="Sucrose" VALUE="-"/>
			<TEST ID="00047" NAME="Maltose" VALUE="-"/>
			<TEST ID="00048" NAME="Cellobiose" VALUE="-"/>
			<TEST ID="00049" NAME="Trehalose" VALUE="-"/>
			<TEST ID="00050" NAME="alpha-D-meribioses" VALUE="-"/>
			<TEST ID="00051" NAME="Lactose" VALUE="-"/>
			<TEST ID="00052" NAME="Raffinose" VALUE="-"/>
			<TEST ID="00053" NAME="Solubel Starch" VALUE="-"/>
			<TEST ID="00054" NAME="Inulin" VALUE="-"/>
			<TEST ID="00055" NAME="Adonitol" VALUE="-"/>
			<TEST ID="00056" NAME="D-Alabitol" VALUE="-"/>
			<TEST ID="00057" NAME="L-Alabitol" VALUE="-"/>
			<TEST ID="00058" NAME="D-xylitol" VALUE="-"/>
			<TEST ID="00059" NAME="Sorbitol" VALUE="-"/>
			<TEST ID="00060" NAME="Mannitol" VALUE="-"/>
			<TEST ID="00061" NAME="Inositol" VALUE="-"/>
			<TEST ID="00062" NAME="Gluconate" VALUE="+"/>
			<TEST ID="00063" NAME="2-Ketogluconate" VALUE="+"/>
			<TEST ID="00064" NAME="5-ketogluconate" VALUE="-"/>
			<TEST ID="00065" NAME="Glucosamin" VALUE="-"/>
			<TEST ID="00066" NAME="Acetate" VALUE="+"/>
			<TEST ID="00067" NAME="Propionate" VALUE="+"/>
			<TEST ID="00068" NAME="Butyrate" VALUE="-"/>
			<TEST ID="00069" NAME="Valerate" VALUE="-"/>
			<TEST ID="00070" NAME="Caprate" VALUE="+"/>
			<TEST ID="00071" NAME="Isobutyrate" VALUE="-"/>
			<TEST ID="00072" NAME="Isovalerate" VALUE="+"/>
			<TEST ID="00073" NAME="Malonate" VALUE="-"/>
			<TEST ID="00074" NAME="Succinate" VALUE="+"/>
			<TEST ID="00075" NAME="Adipate" VALUE="-"/>
			<TEST ID="00076" NAME="Fumalate" VALUE="+"/>
			<TEST ID="00077" NAME="Azelate" VALUE="-"/>
			<TEST ID="00078" NAME="Sebacate" VALUE="-"/>
			<TEST ID="00079" NAME="Itaconate" VALUE="+"/>
			<TEST ID="00080" NAME="Citraconate" VALUE="-"/>
			<TEST ID="00081" NAME="Mucate" VALUE="+"/>
			<TEST ID="00082" NAME="Glycerate" VALUE="+"/>
			<TEST ID="00083" NAME="Glycolate" VALUE="-"/>
			<TEST ID="00084" NAME="L-Lactate" VALUE="+"/>
			<TEST ID="00085" NAME="Hydroxybutyrate" VALUE="-"/>
			<TEST ID="00086" NAME="D-Malate" VALUE="+"/>
			<TEST ID="00087" NAME="D(-)-Tartrate" VALUE="-"/>
			<TEST ID="00088" NAME="L(+)-Tartrate" VALUE="-"/>
			<TEST ID="00089" NAME="m-Tartrate" VALUE="-"/>
			<TEST ID="00090" NAME="Citrate" VALUE="+"/>
			<TEST ID="00091" NAME="D-Galactonolactone" VALUE="+"/>
			<TEST ID="00092" NAME="Pyruvate" VALUE="+"/>
			<TEST ID="00093" NAME="Levulinate" VALUE="+"/>
			<TEST ID="00094" NAME="DL-2-Aminobutyrate" VALUE="-"/>
			<TEST ID="00095" NAME="PHB" VALUE="-"/>
			<TEST ID="00096" NAME="Tween80" VALUE="+"/>
			<TEST ID="00097" NAME="Ethanol" VALUE="+"/>
			<TEST ID="00098" NAME="n-Propanol" VALUE="+"/>
			<TEST ID="00099" NAME="n-Butanol" VALUE="-"/>
			<TEST ID="00100" NAME="isobutanol" VALUE="-"/>
			<TEST ID="00101" NAME="1-Hexanol" VALUE="+"/>
			<TEST ID="00102" NAME="Geraniol" VALUE="-"/>
			<TEST ID="00103" NAME="Ethyleneglycol" VALUE="-"/>
			<TEST ID="00104" NAME="Propyleneglycol" VALUE="+"/>
			<TEST ID="00105" NAME="Phenol" VALUE="-"/>
			<TEST ID="00106" NAME="Benzoate" VALUE="-"/>
			<TEST ID="00107" NAME="Salicyrate" VALUE="-"/>
			<TEST ID="00108" NAME="m-Hydroxybenzoate" VALUE="-"/>
			<TEST ID="00109" NAME="p-Hydroxybenzoate" VALUE="-"/>
			<TEST ID="00110" NAME="Protocatecuate" VALUE="-"/>
			<TEST ID="00111" NAME="Gentisate" VALUE="-"/>
			<TEST ID="00112" NAME="D-Mandelate" VALUE="-"/>
			<TEST ID="00113" NAME="L-Mandelate" VALUE="-"/>
			<TEST ID="00114" NAME="Benzylformate" VALUE="+"/>
			<TEST ID="00115" NAME="Xylene" VALUE="-"/>
			<TEST ID="00116" NAME="Phenylacetate" VALUE="+"/>
			<TEST ID="00117" NAME="p-Aminobenzoate" VALUE="-"/>
			<TEST ID="00118" NAME="Naphthalene" VALUE="-"/>
			<TEST ID="00119" NAME="inosine" VALUE="+"/>
			<TEST ID="00120" NAME="Taurocholate" VALUE="-"/>
			<TEST ID="00121" NAME="Testosterone" VALUE="-"/>
			<TEST ID="00122" NAME="Glycine" VALUE="+"/>
			<TEST ID="00123" NAME="beta-Alanine" VALUE="+"/>
			<TEST ID="00124" NAME="L-Valine" VALUE="+"/>
			<TEST ID="00125" NAME="L-Leusine" VALUE="+"/>
			<TEST ID="00126" NAME="L-Isoleusine" VALUE="+"/>
			<TEST ID="00127" NAME="D-Aspartate" VALUE="-"/>
			<TEST ID="00128" NAME="L-Serine" VALUE="+"/>
			<TEST ID="00129" NAME="L-Threonine" VALUE="+"/>
			<TEST ID="00130" NAME="L-Phenylalanine" VALUE="+"/>
			<TEST ID="00131" NAME="L-Tyrosine" VALUE="-"/>
			<TEST ID="00132" NAME="L-Tryptophan" VALUE="-"/>
			<TEST ID="00133" NAME="D-Tryptophan" VALUE="-"/>
			<TEST ID="00134" NAME="L-Lysine" VALUE="+"/>
			<TEST ID="00135" NAME="L-Ornithine" VALUE="+"/>
			<TEST ID="00136" NAME="L-Histidine" VALUE="-"/>
			<TEST ID="00137" NAME="DL-Norvaline" VALUE="-"/>
			<TEST ID="00138" NAME="Creatine" VALUE="-"/>
			<TEST ID="00139" NAME="Anthranilate" VALUE="-"/>
			<TEST ID="00140" NAME="L-Citrulline" VALUE="+"/>
			<TEST ID="00141" NAME="Hippurate" VALUE="-"/>
			<TEST ID="00142" NAME="Pantothenate" VALUE="-"/>
			<TEST ID="00143" NAME="Nicotinate" VALUE="+"/>
			<TEST ID="00144" NAME="Glutathione" VALUE="-"/>
			<TEST ID="00145" NAME="Trigonelline" VALUE="+"/>
			<TEST ID="00146" NAME="Acetamide" VALUE="-"/>
			<TEST ID="00147" NAME="Butylamine" VALUE="+"/>
			<TEST ID="00148" NAME="Tryptamine" VALUE="-"/>
			<TEST ID="00149" NAME="Amylamine" VALUE="-"/>
			<TEST ID="00150" NAME="Benzylamine" VALUE="-"/>
			<TEST ID="00151" NAME="Betaine" VALUE="+"/>
			<TEST ID="00152" NAME="Dodecane" VALUE="-"/>
		</CATEGORY>
	</ENTRY>

	<ENTRY ID="00012">
		<CATEGORY ID="00001" NAME="Fixed">
			<TEST ID="00001" NAME="RID" VALUE="KM 302"/>
			<TEST ID="00002" NAME="Reference" VALUE="1"/>
			<TEST ID="00003" NAME="Genus" VALUE="Pseudomonas"/>
			<TEST ID="00004" NAME="Species" VALUE="fulva"/>
			<TEST ID="00005" NAME="Strain" VALUE="AJ2126"/>
		</CATEGORY>
		<CATEGORY ID="00003" NAME="Morphological">
			<TEST ID="00009" NAME="Rod shape" VALUE="+"/>
			<TEST ID="00010" NAME="Polar flagellation" VALUE="+"/>
		</CATEGORY>
		<CATEGORY ID="00004" NAME="Physiological">
			<TEST ID="00011" NAME="Gram stain" VALUE="-"/>
			<TEST ID="00012" NAME="Motility" VALUE="+"/>
			<TEST ID="00013" NAME="Arginine dihydrolase avtivity" VALUE="+"/>
			<TEST ID="00014" NAME="Starch Hydrolysis" VALUE="-"/>
			<TEST ID="00015" NAME="LEVAN formation from sucrose" VALUE="-"/>
			<TEST ID="00016" NAME="Cleavage of aromatic compounds" VALUE="+"/>
			<TEST ID="00017" NAME="Oxidation" VALUE="+"/>
			<TEST ID="00018" NAME="Catalase activity" VALUE="+"/>
			<TEST ID="00019" NAME="Oxidase activity" VALUE="+"/>
			<TEST ID="00020" NAME="PHB accumulation" VALUE="-"/>
			<TEST ID="00021" NAME="Casein hydrolysis" VALUE="-"/>
			<TEST ID="00022" NAME="Nitrate reduction" VALUE="-"/>
			<TEST ID="00023" NAME="Nitrate respiration" VALUE="-"/>
			<TEST ID="00024" NAME="Growth on glutamate agr" VALUE="+"/>
		</CATEGORY>
		<CATEGORY ID="00005" NAME="Production of water-insoluble yellow pigment">
			<TEST ID="00025" NAME="Nutrientagar" VALUE="+"/>
			<TEST ID="00026" NAME="TS agar" VALUE="+"/>
		</CATEGORY>
		<CATEGORY ID="00006" NAME="Production of water-soluble fluorescent pigment on">
			<TEST ID="00027" NAME="Pseudomonas agar F" VALUE="-"/>
			<TEST ID="00028" NAME="King B" VALUE="-"/>
			<TEST ID="00029" NAME="Kato and Ito's P1" VALUE="+"/>
		</CATEGORY>
		<CATEGORY ID="00007" NAME="Production of pyocanin on">
			<TEST ID="00030" NAME="Pseudomonas agar P" VALUE="-"/>
			<TEST ID="00031" NAME="King A" VALUE="-"/>
		</CATEGORY>
		<CATEGORY ID="00008" NAME="Growth at (pH)">
			<TEST ID="00032" NAME="pH3.6" VALUE="-"/>
		</CATEGORY>
		<CATEGORY ID="00009" NAME="Growth at (temp.)">
			<TEST ID="00033" NAME="4 degree C" VALUE="+"/>
			<TEST ID="00034" NAME="41 degree C" VALUE="-"/>
		</CATEGORY>
		<CATEGORY ID="00010" NAME="Assimilation">
			<TEST ID="00035" NAME="meso-erythritol" VALUE="-"/>
			<TEST ID="00036" NAME="D-Ribose" VALUE="+"/>
			<TEST ID="00037" NAME="D-Arabinose" VALUE="-"/>
			<TEST ID="00038" NAME="L-Arabinose" VALUE="-"/>
			<TEST ID="00039" NAME="D-Xylose" VALUE="-"/>
			<TEST ID="00040" NAME="D-Glucose" VALUE="+"/>
			<TEST ID="00041" NAME="D-Mannose" VALUE="+"/>
			<TEST ID="00042" NAME="D-Galactose" VALUE="-"/>
			<TEST ID="00043" NAME="D-Fructose" VALUE="+"/>
			<TEST ID="00044" NAME="L-Rhamnose" VALUE="-"/>
			<TEST ID="00045" NAME="L-fucose" VALUE="-"/>
			<TEST ID="00046" NAME="Sucrose" VALUE="-"/>
			<TEST ID="00047" NAME="Maltose" VALUE="-"/>
			<TEST ID="00048" NAME="Cellobiose" VALUE="-"/>
			<TEST ID="00049" NAME="Trehalose" VALUE="-"/>
			<TEST ID="00050" NAME="alpha-D-meribioses" VALUE="-"/>
			<TEST ID="00051" NAME="Lactose" VALUE="-"/>
			<TEST ID="00052" NAME="Raffinose" VALUE="-"/>
			<TEST ID="00053" NAME="Solubel Starch" VALUE="-"/>
			<TEST ID="00054" NAME="Inulin" VALUE="-"/>
			<TEST ID="00055" NAME="Adonitol" VALUE="-"/>
			<TEST ID="00056" NAME="D-Alabitol" VALUE="-"/>
			<TEST ID="00057" NAME="L-Alabitol" VALUE="-"/>
			<TEST ID="00058" NAME="D-xylitol" VALUE="-"/>
			<TEST ID="00059" NAME="Sorbitol" VALUE="-"/>
			<TEST ID="00060" NAME="Mannitol" VALUE="-"/>
			<TEST ID="00061" NAME="Inositol" VALUE="-"/>
			<TEST ID="00062" NAME="Gluconate" VALUE="+"/>
			<TEST ID="00063" NAME="2-Ketogluconate" VALUE="+"/>
			<TEST ID="00064" NAME="5-ketogluconate" VALUE="-"/>
			<TEST ID="00065" NAME="Glucosamin" VALUE="-"/>
			<TEST ID="00066" NAME="Acetate" VALUE="+"/>
			<TEST ID="00067" NAME="Propionate" VALUE="+"/>
			<TEST ID="00068" NAME="Butyrate" VALUE="-"/>
			<TEST ID="00069" NAME="Valerate" VALUE="-"/>
			<TEST ID="00070" NAME="Caprate" VALUE="+"/>
			<TEST ID="00071" NAME="Isobutyrate" VALUE="-"/>
			<TEST ID="00072" NAME="Isovalerate" VALUE="-"/>
			<TEST ID="00073" NAME="Malonate" VALUE="+"/>
			<TEST ID="00074" NAME="Succinate" VALUE="+"/>
			<TEST ID="00075" NAME="Adipate" VALUE="-"/>
			<TEST ID="00076" NAME="Fumalate" VALUE="+"/>
			<TEST ID="00077" NAME="Azelate" VALUE="-"/>
			<TEST ID="00078" NAME="Sebacate" VALUE="-"/>
			<TEST ID="00079" NAME="Itaconate" VALUE="+"/>
			<TEST ID="00080" NAME="Citraconate" VALUE="-"/>
			<TEST ID="00081" NAME="Mucate" VALUE="+"/>
			<TEST ID="00082" NAME="Glycerate" VALUE="+"/>
			<TEST ID="00083" NAME="Glycolate" VALUE="-"/>
			<TEST ID="00084" NAME="L-Lactate" VALUE="+"/>
			<TEST ID="00085" NAME="Hydroxybutyrate" VALUE="-"/>
			<TEST ID="00086" NAME="D-Malate" VALUE="+"/>
			<TEST ID="00087" NAME="D(-)-Tartrate" VALUE="-"/>
			<TEST ID="00088" NAME="L(+)-Tartrate" VALUE="-"/>
			<TEST ID="00089" NAME="m-Tartrate" VALUE="+"/>
			<TEST ID="00090" NAME="Citrate" VALUE="+"/>
			<TEST ID="00091" NAME="D-Galactonolactone" VALUE="-"/>
			<TEST ID="00092" NAME="Pyruvate" VALUE="+"/>
			<TEST ID="00093" NAME="Levulinate" VALUE="+"/>
			<TEST ID="00094" NAME="DL-2-Aminobutyrate" VALUE="-"/>
			<TEST ID="00095" NAME="PHB" VALUE="-"/>
			<TEST ID="00096" NAME="Tween80" VALUE="+"/>
			<TEST ID="00097" NAME="Ethanol" VALUE="-"/>
			<TEST ID="00098" NAME="n-Propanol" VALUE="+"/>
			<TEST ID="00099" NAME="n-Butanol" VALUE="-"/>
			<TEST ID="00100" NAME="isobutanol" VALUE="-"/>
			<TEST ID="00101" NAME="1-Hexanol" VALUE="-"/>
			<TEST ID="00102" NAME="Geraniol" VALUE="-"/>
			<TEST ID="00103" NAME="Ethyleneglycol" VALUE="-"/>
			<TEST ID="00104" NAME="Propyleneglycol" VALUE="+"/>
			<TEST ID="00105" NAME="Phenol" VALUE="-"/>
			<TEST ID="00106" NAME="Benzoate" VALUE="-"/>
			<TEST ID="00107" NAME="Salicyrate" VALUE="-"/>
			<TEST ID="00108" NAME="m-Hydroxybenzoate" VALUE="-"/>
			<TEST ID="00109" NAME="p-Hydroxybenzoate" VALUE="-"/>
			<TEST ID="00110" NAME="Protocatecuate" VALUE="-"/>
			<TEST ID="00111" NAME="Gentisate" VALUE="-"/>
			<TEST ID="00112" NAME="D-Mandelate" VALUE="-"/>
			<TEST ID="00113" NAME="L-Mandelate" VALUE="-"/>
			<TEST ID="00114" NAME="Benzylformate" VALUE="-"/>
			<TEST ID="00115" NAME="Xylene" VALUE="-"/>
			<TEST ID="00116" NAME="Phenylacetate" VALUE="-"/>
			<TEST ID="00117" NAME="p-Aminobenzoate" VALUE="-"/>
			<TEST ID="00118" NAME="Naphthalene" VALUE="-"/>
			<TEST ID="00119" NAME="inosine" VALUE="+"/>
			<TEST ID="00120" NAME="Taurocholate" VALUE="-"/>
			<TEST ID="00121" NAME="Testosterone" VALUE="-"/>
			<TEST ID="00122" NAME="Glycine" VALUE="+"/>
			<TEST ID="00123" NAME="beta-Alanine" VALUE="+"/>
			<TEST ID="00124" NAME="L-Valine" VALUE="+"/>
			<TEST ID="00125" NAME="L-Leusine" VALUE="+"/>
			<TEST ID="00126" NAME="L-Isoleusine" VALUE="+"/>
			<TEST ID="00127" NAME="D-Aspartate" VALUE="-"/>
			<TEST ID="00128" NAME="L-Serine" VALUE="+"/>
			<TEST ID="00129" NAME="L-Threonine" VALUE="-"/>
			<TEST ID="00130" NAME="L-Phenylalanine" VALUE="-"/>
			<TEST ID="00131" NAME="L-Tyrosine" VALUE="-"/>
			<TEST ID="00132" NAME="L-Tryptophan" VALUE="-"/>
			<TEST ID="00133" NAME="D-Tryptophan" VALUE="-"/>
			<TEST ID="00134" NAME="L-Lysine" VALUE="+"/>
			<TEST ID="00135" NAME="L-Ornithine" VALUE="+"/>
			<TEST ID="00136" NAME="L-Histidine" VALUE="+"/>
			<TEST ID="00137" NAME="DL-Norvaline" VALUE="-"/>
			<TEST ID="00138" NAME="Creatine" VALUE="-"/>
			<TEST ID="00139" NAME="Anthranilate" VALUE="-"/>
			<TEST ID="00140" NAME="L-Citrulline" VALUE="+"/>
			<TEST ID="00141" NAME="Hippurate" VALUE="-"/>
			<TEST ID="00142" NAME="Pantothenate" VALUE="-"/>
			<TEST ID="00143" NAME="Nicotinate" VALUE="+"/>
			<TEST ID="00144" NAME="Glutathione" VALUE="-"/>
			<TEST ID="00145" NAME="Trigonelline" VALUE="+"/>
			<TEST ID="00146" NAME="Acetamide" VALUE="-"/>
			<TEST ID="00147" NAME="Butylamine" VALUE="+"/>
			<TEST ID="00148" NAME="Tryptamine" VALUE="-"/>
			<TEST ID="00149" NAME="Amylamine" VALUE="-"/>
			<TEST ID="00150" NAME="Benzylamine" VALUE="-"/>
			<TEST ID="00151" NAME="Betaine" VALUE="+"/>
			<TEST ID="00152" NAME="Dodecane" VALUE="-"/>
		</CATEGORY>
	</ENTRY>

	<ENTRY ID="00013">
		<CATEGORY ID="00001" NAME="Fixed">
			<TEST ID="00001" NAME="RID" VALUE="KM 307T"/>
			<TEST ID="00002" NAME="Reference" VALUE="1"/>
			<TEST ID="00003" NAME="Genus" VALUE="Pseudomonas"/>
			<TEST ID="00004" NAME="Species" VALUE="fulva"/>
			<TEST ID="00005" NAME="Strain" VALUE="AJ2219T;NRIC0180"/>
		</CATEGORY>
		<CATEGORY ID="00003" NAME="Morphological">
			<TEST ID="00009" NAME="Rod shape" VALUE="+"/>
			<TEST ID="00010" NAME="Polar flagellation" VALUE="+"/>
		</CATEGORY>
		<CATEGORY ID="00004" NAME="Physiological">
			<TEST ID="00011" NAME="Gram stain" VALUE="-"/>
			<TEST ID="00012" NAME="Motility" VALUE="+"/>
			<TEST ID="00013" NAME="Arginine dihydrolase avtivity" VALUE="+"/>
			<TEST ID="00014" NAME="Starch Hydrolysis" VALUE="-"/>
			<TEST ID="00015" NAME="LEVAN formation from sucrose" VALUE="-"/>
			<TEST ID="00016" NAME="Cleavage of aromatic compounds" VALUE="+"/>
			<TEST ID="00017" NAME="Oxidation" VALUE="+"/>
			<TEST ID="00018" NAME="Catalase activity" VALUE="+"/>
			<TEST ID="00019" NAME="Oxidase activity" VALUE="+"/>
			<TEST ID="00020" NAME="PHB accumulation" VALUE="-"/>
			<TEST ID="00021" NAME="Casein hydrolysis" VALUE="-"/>
			<TEST ID="00022" NAME="Nitrate reduction" VALUE="-"/>
			<TEST ID="00023" NAME="Nitrate respiration" VALUE="-"/>
			<TEST ID="00024" NAME="Growth on glutamate agr" VALUE="+"/>
		</CATEGORY>
		<CATEGORY ID="00005" NAME="Production of water-insoluble yellow pigment">
			<TEST ID="00025" NAME="Nutrientagar" VALUE="+"/>
			<TEST ID="00026" NAME="TS agar" VALUE="+"/>
		</CATEGORY>
		<CATEGORY ID="00006" NAME="Production of water-soluble fluorescent pigment on">
			<TEST ID="00027" NAME="Pseudomonas agar F" VALUE="-"/>
			<TEST ID="00028" NAME="King B" VALUE="-"/>
			<TEST ID="00029" NAME="Kato and Ito's P1" VALUE="-"/>
		</CATEGORY>
		<CATEGORY ID="00007" NAME="Production of pyocanin on">
			<TEST ID="00030" NAME="Pseudomonas agar P" VALUE="-"/>
			<TEST ID="00031" NAME="King A" VALUE="-"/>
		</CATEGORY>
		<CATEGORY ID="00008" NAME="Growth at (pH)">
			<TEST ID="00032" NAME="pH3.6" VALUE="-"/>
		</CATEGORY>
		<CATEGORY ID="00009" NAME="Growth at (temp.)">
			<TEST ID="00033" NAME="4 degree C" VALUE="+"/>
			<TEST ID="00034" NAME="41 degree C" VALUE="-"/>
		</CATEGORY>
		<CATEGORY ID="00010" NAME="Assimilation">
			<TEST ID="00035" NAME="meso-erythritol" VALUE="-"/>
			<TEST ID="00036" NAME="D-Ribose" VALUE="-"/>
			<TEST ID="00037" NAME="D-Arabinose" VALUE="-"/>
			<TEST ID="00038" NAME="L-Arabinose" VALUE="+"/>
			<TEST ID="00039" NAME="D-Xylose" VALUE="-"/>
			<TEST ID="00040" NAME="D-Glucose" VALUE="+"/>
			<TEST ID="00041" NAME="D-Mannose" VALUE="+"/>
			<TEST ID="00042" NAME="D-Galactose" VALUE="-"/>
			<TEST ID="00043" NAME="D-Fructose" VALUE="+"/>
			<TEST ID="00044" NAME="L-Rhamnose" VALUE="-"/>
			<TEST ID="00045" NAME="L-fucose" VALUE="-"/>
			<TEST ID="00046" NAME="Sucrose" VALUE="-"/>
			<TEST ID="00047" NAME="Maltose" VALUE="-"/>
			<TEST ID="00048" NAME="Cellobiose" VALUE="-"/>
			<TEST ID="00049" NAME="Trehalose" VALUE="-"/>
			<TEST ID="00050" NAME="alpha-D-meribioses" VALUE="-"/>
			<TEST ID="00051" NAME="Lactose" VALUE="-"/>
			<TEST ID="00052" NAME="Raffinose" VALUE="-"/>
			<TEST ID="00053" NAME="Solubel Starch" VALUE="-"/>
			<TEST ID="00054" NAME="Inulin" VALUE="-"/>
			<TEST ID="00055" NAME="Adonitol" VALUE="-"/>
			<TEST ID="00056" NAME="D-Alabitol" VALUE="-"/>
			<TEST ID="00057" NAME="L-Alabitol" VALUE="-"/>
			<TEST ID="00058" NAME="D-xylitol" VALUE="-"/>
			<TEST ID="00059" NAME="Sorbitol" VALUE="-"/>
			<TEST ID="00060" NAME="Mannitol" VALUE="-"/>
			<TEST ID="00061" NAME="Inositol" VALUE="-"/>
			<TEST ID="00062" NAME="Gluconate" VALUE="+"/>
			<TEST ID="00063" NAME="2-Ketogluconate" VALUE="+"/>
			<TEST ID="00064" NAME="5-ketogluconate" VALUE="-"/>
			<TEST ID="00065" NAME="Glucosamin" VALUE="-"/>
			<TEST ID="00066" NAME="Acetate" VALUE="+"/>
			<TEST ID="00067" NAME="Propionate" VALUE="+"/>
			<TEST ID="00068" NAME="Butyrate" VALUE="+"/>
			<TEST ID="00069" NAME="Valerate" VALUE="+"/>
			<TEST ID="00070" NAME="Caprate" VALUE="+"/>
			<TEST ID="00071" NAME="Isobutyrate" VALUE="+"/>
			<TEST ID="00072" NAME="Isovalerate" VALUE="+"/>
			<TEST ID="00073" NAME="Malonate" VALUE="+"/>
			<TEST ID="00074" NAME="Succinate" VALUE="+"/>
			<TEST ID="00075" NAME="Adipate" VALUE="-"/>
			<TEST ID="00076" NAME="Fumalate" VALUE="+"/>
			<TEST ID="00077" NAME="Azelate" VALUE="-"/>
			<TEST ID="00078" NAME="Sebacate" VALUE="-"/>
			<TEST ID="00079" NAME="Itaconate" VALUE="+"/>
			<TEST ID="00080" NAME="Citraconate" VALUE="-"/>
			<TEST ID="00081" NAME="Mucate" VALUE="+"/>
			<TEST ID="00082" NAME="Glycerate" VALUE="+"/>
			<TEST ID="00083" NAME="Glycolate" VALUE="-"/>
			<TEST ID="00084" NAME="L-Lactate" VALUE="+"/>
			<TEST ID="00085" NAME="Hydroxybutyrate" VALUE="-"/>
			<TEST ID="00086" NAME="D-Malate" VALUE="-"/>
			<TEST ID="00087" NAME="D(-)-Tartrate" VALUE="-"/>
			<TEST ID="00088" NAME="L(+)-Tartrate" VALUE="-"/>
			<TEST ID="00089" NAME="m-Tartrate" VALUE="-"/>
			<TEST ID="00090" NAME="Citrate" VALUE="+"/>
			<TEST ID="00091" NAME="D-Galactonolactone" VALUE="-"/>
			<TEST ID="00092" NAME="Pyruvate" VALUE="+"/>
			<TEST ID="00093" NAME="Levulinate" VALUE="-"/>
			<TEST ID="00094" NAME="DL-2-Aminobutyrate" VALUE="-"/>
			<TEST ID="00095" NAME="PHB" VALUE="-"/>
			<TEST ID="00096" NAME="Tween80" VALUE="+"/>
			<TEST ID="00097" NAME="Ethanol" VALUE="+"/>
			<TEST ID="00098" NAME="n-Propanol" VALUE="+"/>
			<TEST ID="00099" NAME="n-Butanol" VALUE="-"/>
			<TEST ID="00100" NAME="isobutanol" VALUE="+"/>
			<TEST ID="00101" NAME="1-Hexanol" VALUE="-"/>
			<TEST ID="00102" NAME="Geraniol" VALUE="-"/>
			<TEST ID="00103" NAME="Ethyleneglycol" VALUE="-"/>
			<TEST ID="00104" NAME="Propyleneglycol" VALUE="+"/>
			<TEST ID="00105" NAME="Phenol" VALUE="-"/>
			<TEST ID="00106" NAME="Benzoate" VALUE="-"/>
			<TEST ID="00107" NAME="Salicyrate" VALUE="-"/>
			<TEST ID="00108" NAME="m-Hydroxybenzoate" VALUE="-"/>
			<TEST ID="00109" NAME="p-Hydroxybenzoate" VALUE="-"/>
			<TEST ID="00110" NAME="Protocatecuate" VALUE="-"/>
			<TEST ID="00111" NAME="Gentisate" VALUE="-"/>
			<TEST ID="00112" NAME="D-Mandelate" VALUE="-"/>
			<TEST ID="00113" NAME="L-Mandelate" VALUE="-"/>
			<TEST ID="00114" NAME="Benzylformate" VALUE="-"/>
			<TEST ID="00115" NAME="Xylene" VALUE="-"/>
			<TEST ID="00116" NAME="Phenylacetate" VALUE="+"/>
			<TEST ID="00117" NAME="p-Aminobenzoate" VALUE="-"/>
			<TEST ID="00118" NAME="Naphthalene" VALUE="-"/>
			<TEST ID="00119" NAME="inosine" VALUE="+"/>
			<TEST ID="00120" NAME="Taurocholate" VALUE="-"/>
			<TEST ID="00121" NAME="Testosterone" VALUE="-"/>
			<TEST ID="00122" NAME="Glycine" VALUE="+"/>
			<TEST ID="00123" NAME="beta-Alanine" VALUE="+"/>
			<TEST ID="00124" NAME="L-Valine" VALUE="+"/>
			<TEST ID="00125" NAME="L-Leusine" VALUE="+"/>
			<TEST ID="00126" NAME="L-Isoleusine" VALUE="+"/>
			<TEST ID="00127" NAME="D-Aspartate" VALUE="-"/>
			<TEST ID="00128" NAME="L-Serine" VALUE="+"/>
			<TEST ID="00129" NAME="L-Threonine" VALUE="+"/>
			<TEST ID="00130" NAME="L-Phenylalanine" VALUE="+"/>
			<TEST ID="00131" NAME="L-Tyrosine" VALUE="+"/>
			<TEST ID="00132" NAME="L-Tryptophan" VALUE="-"/>
			<TEST ID="00133" NAME="D-Tryptophan" VALUE="-"/>
			<TEST ID="00134" NAME="L-Lysine" VALUE="+"/>
			<TEST ID="00135" NAME="L-Ornithine" VALUE="+"/>
			<TEST ID="00136" NAME="L-Histidine" VALUE="+"/>
			<TEST ID="00137" NAME="DL-Norvaline" VALUE="-"/>
			<TEST ID="00138" NAME="Creatine" VALUE="-"/>
			<TEST ID="00139" NAME="Anthranilate" VALUE="-"/>
			<TEST ID="00140" NAME="L-Citrulline" VALUE="+"/>
			<TEST ID="00141" NAME="Hippurate" VALUE="-"/>
			<TEST ID="00142" NAME="Pantothenate" VALUE="-"/>
			<TEST ID="00143" NAME="Nicotinate" VALUE="+"/>
			<TEST ID="00144" NAME="Glutathione" VALUE="-"/>
			<TEST ID="00145" NAME="Trigonelline" VALUE="+"/>
			<TEST ID="00146" NAME="Acetamide" VALUE="-"/>
			<TEST ID="00147" NAME="Butylamine" VALUE="+"/>
			<TEST ID="00148" NAME="Tryptamine" VALUE="-"/>
			<TEST ID="00149" NAME="Amylamine" VALUE="-"/>
			<TEST ID="00150" NAME="Benzylamine" VALUE="-"/>
			<TEST ID="00151" NAME="Betaine" VALUE="+"/>
			<TEST ID="00152" NAME="Dodecane" VALUE="-"/>
		</CATEGORY>
	</ENTRY>

	<ENTRY ID="00014">
		<CATEGORY ID="00001" NAME="Fixed">
			<TEST ID="00001" NAME="RID" VALUE="KM 310"/>
			<TEST ID="00002" NAME="Reference" VALUE="1"/>
			<TEST ID="00003" NAME="Genus" VALUE="Pseudomonas"/>
			<TEST ID="00004" NAME="Species" VALUE="fulva"/>
			<TEST ID="00005" NAME="Strain" VALUE="AJ2131"/>
		</CATEGORY>
		<CATEGORY ID="00003" NAME="Morphological">
			<TEST ID="00009" NAME="Rod shape" VALUE="+"/>
			<TEST ID="00010" NAME="Polar flagellation" VALUE="+"/>
		</CATEGORY>
		<CATEGORY ID="00004" NAME="Physiological">
			<TEST ID="00011" NAME="Gram stain" VALUE="-"/>
			<TEST ID="00012" NAME="Motility" VALUE="+"/>
			<TEST ID="00013" NAME="Arginine dihydrolase avtivity" VALUE="+"/>
			<TEST ID="00014" NAME="Starch Hydrolysis" VALUE="-"/>
			<TEST ID="00015" NAME="LEVAN formation from sucrose" VALUE="-"/>
			<TEST ID="00016" NAME="Cleavage of aromatic compounds" VALUE="+"/>
			<TEST ID="00017" NAME="Oxidation" VALUE="+"/>
			<TEST ID="00018" NAME="Catalase activity" VALUE="+"/>
			<TEST ID="00019" NAME="Oxidase activity" VALUE="+"/>
			<TEST ID="00020" NAME="PHB accumulation" VALUE="-"/>
			<TEST ID="00021" NAME="Casein hydrolysis" VALUE="-"/>
			<TEST ID="00022" NAME="Nitrate reduction" VALUE="-"/>
			<TEST ID="00023" NAME="Nitrate respiration" VALUE="-"/>
			<TEST ID="00024" NAME="Growth on glutamate agr" VALUE="+"/>
		</CATEGORY>
		<CATEGORY ID="00005" NAME="Production of water-insoluble yellow pigment">
			<TEST ID="00025" NAME="Nutrientagar" VALUE="+"/>
			<TEST ID="00026" NAME="TS agar" VALUE="+"/>
		</CATEGORY>
		<CATEGORY ID="00006" NAME="Production of water-soluble fluorescent pigment on">
			<TEST ID="00027" NAME="Pseudomonas agar F" VALUE="-"/>
			<TEST ID="00028" NAME="King B" VALUE="-"/>
			<TEST ID="00029" NAME="Kato and Ito's P1" VALUE="-"/>
		</CATEGORY>
		<CATEGORY ID="00007" NAME="Production of pyocanin on">
			<TEST ID="00030" NAME="Pseudomonas agar P" VALUE="-"/>
			<TEST ID="00031" NAME="King A" VALUE="-"/>
		</CATEGORY>
		<CATEGORY ID="00008" NAME="Growth at (pH)">
			<TEST ID="00032" NAME="pH3.6" VALUE="-"/>
		</CATEGORY>
		<CATEGORY ID="00009" NAME="Growth at (temp.)">
			<TEST ID="00033" NAME="4 degree C" VALUE="+"/>
			<TEST ID="00034" NAME="41 degree C" VALUE="-"/>
		</CATEGORY>
		<CATEGORY ID="00010" NAME="Assimilation">
			<TEST ID="00035" NAME="meso-erythritol" VALUE="-"/>
			<TEST ID="00036" NAME="D-Ribose" VALUE="+"/>
			<TEST ID="00037" NAME="D-Arabinose" VALUE="-"/>
			<TEST ID="00038" NAME="L-Arabinose" VALUE="+"/>
			<TEST ID="00039" NAME="D-Xylose" VALUE="-"/>
			<TEST ID="00040" NAME="D-Glucose" VALUE="+"/>
			<TEST ID="00041" NAME="D-Mannose" VALUE="+"/>
			<TEST ID="00042" NAME="D-Galactose" VALUE="-"/>
			<TEST ID="00043" NAME="D-Fructose" VALUE="+"/>
			<TEST ID="00044" NAME="L-Rhamnose" VALUE="-"/>
			<TEST ID="00045" NAME="L-fucose" VALUE="-"/>
			<TEST ID="00046" NAME="Sucrose" VALUE="-"/>
			<TEST ID="00047" NAME="Maltose" VALUE="-"/>
			<TEST ID="00048" NAME="Cellobiose" VALUE="-"/>
			<TEST ID="00049" NAME="Trehalose" VALUE="-"/>
			<TEST ID="00050" NAME="alpha-D-meribioses" VALUE="-"/>
			<TEST ID="00051" NAME="Lactose" VALUE="-"/>
			<TEST ID="00052" NAME="Raffinose" VALUE="-"/>
			<TEST ID="00053" NAME="Solubel Starch" VALUE="-"/>
			<TEST ID="00054" NAME="Inulin" VALUE="-"/>
			<TEST ID="00055" NAME="Adonitol" VALUE="-"/>
			<TEST ID="00056" NAME="D-Alabitol" VALUE="-"/>
			<TEST ID="00057" NAME="L-Alabitol" VALUE="-"/>
			<TEST ID="00058" NAME="D-xylitol" VALUE="-"/>
			<TEST ID="00059" NAME="Sorbitol" VALUE="-"/>
			<TEST ID="00060" NAME="Mannitol" VALUE="-"/>
			<TEST ID="00061" NAME="Inositol" VALUE="-"/>
			<TEST ID="00062" NAME="Gluconate" VALUE="+"/>
			<TEST ID="00063" NAME="2-Ketogluconate" VALUE="+"/>
			<TEST ID="00064" NAME="5-ketogluconate" VALUE="-"/>
			<TEST ID="00065" NAME="Glucosamin" VALUE="-"/>
			<TEST ID="00066" NAME="Acetate" VALUE="+"/>
			<TEST ID="00067" NAME="Propionate" VALUE="+"/>
			<TEST ID="00068" NAME="Butyrate" VALUE="-"/>
			<TEST ID="00069" NAME="Valerate" VALUE="-"/>
			<TEST ID="00070" NAME="Caprate" VALUE="+"/>
			<TEST ID="00071" NAME="Isobutyrate" VALUE="-"/>
			<TEST ID="00072" NAME="Isovalerate" VALUE="+"/>
			<TEST ID="00073" NAME="Malonate" VALUE="-"/>
			<TEST ID="00074" NAME="Succinate" VALUE="+"/>
			<TEST ID="00075" NAME="Adipate" VALUE="-"/>
			<TEST ID="00076" NAME="Fumalate" VALUE="+"/>
			<TEST ID="00077" NAME="Azelate" VALUE="-"/>
			<TEST ID="00078" NAME="Sebacate" VALUE="-"/>
			<TEST ID="00079" NAME="Itaconate" VALUE="+"/>
			<TEST ID="00080" NAME="Citraconate" VALUE="-"/>
			<TEST ID="00081" NAME="Mucate" VALUE="+"/>
			<TEST ID="00082" NAME="Glycerate" VALUE="+"/>
			<TEST ID="00083" NAME="Glycolate" VALUE="-"/>
			<TEST ID="00084" NAME="L-Lactate" VALUE="+"/>
			<TEST ID="00085" NAME="Hydroxybutyrate" VALUE="-"/>
			<TEST ID="00086" NAME="D-Malate" VALUE="+"/>
			<TEST ID="00087" NAME="D(-)-Tartrate" VALUE="-"/>
			<TEST ID="00088" NAME="L(+)-Tartrate" VALUE="-"/>
			<TEST ID="00089" NAME="m-Tartrate" VALUE="-"/>
			<TEST ID="00090" NAME="Citrate" VALUE="+"/>
			<TEST ID="00091" NAME="D-Galactonolactone" VALUE="+"/>
			<TEST ID="00092" NAME="Pyruvate" VALUE="+"/>
			<TEST ID="00093" NAME="Levulinate" VALUE="+"/>
			<TEST ID="00094" NAME="DL-2-Aminobutyrate" VALUE="-"/>
			<TEST ID="00095" NAME="PHB" VALUE="-"/>
			<TEST ID="00096" NAME="Tween80" VALUE="+"/>
			<TEST ID="00097" NAME="Ethanol" VALUE="+"/>
			<TEST ID="00098" NAME="n-Propanol" VALUE="+"/>
			<TEST ID="00099" NAME="n-Butanol" VALUE="-"/>
			<TEST ID="00100" NAME="isobutanol" VALUE="-"/>
			<TEST ID="00101" NAME="1-Hexanol" VALUE="+"/>
			<TEST ID="00102" NAME="Geraniol" VALUE="-"/>
			<TEST ID="00103" NAME="Ethyleneglycol" VALUE="-"/>
			<TEST ID="00104" NAME="Propyleneglycol" VALUE="+"/>
			<TEST ID="00105" NAME="Phenol" VALUE="-"/>
			<TEST ID="00106" NAME="Benzoate" VALUE="-"/>
			<TEST ID="00107" NAME="Salicyrate" VALUE="-"/>
			<TEST ID="00108" NAME="m-Hydroxybenzoate" VALUE="-"/>
			<TEST ID="00109" NAME="p-Hydroxybenzoate" VALUE="-"/>
			<TEST ID="00110" NAME="Protocatecuate" VALUE="-"/>
			<TEST ID="00111" NAME="Gentisate" VALUE="-"/>
			<TEST ID="00112" NAME="D-Mandelate" VALUE="-"/>
			<TEST ID="00113" NAME="L-Mandelate" VALUE="-"/>
			<TEST ID="00114" NAME="Benzylformate" VALUE="+"/>
			<TEST ID="00115" NAME="Xylene" VALUE="-"/>
			<TEST ID="00116" NAME="Phenylacetate" VALUE="+"/>
			<TEST ID="00117" NAME="p-Aminobenzoate" VALUE="-"/>
			<TEST ID="00118" NAME="Naphthalene" VALUE="-"/>
			<TEST ID="00119" NAME="inosine" VALUE="+"/>
			<TEST ID="00120" NAME="Taurocholate" VALUE="-"/>
			<TEST ID="00121" NAME="Testosterone" VALUE="-"/>
			<TEST ID="00122" NAME="Glycine" VALUE="+"/>
			<TEST ID="00123" NAME="beta-Alanine" VALUE="+"/>
			<TEST ID="00124" NAME="L-Valine" VALUE="+"/>
			<TEST ID="00125" NAME="L-Leusine" VALUE="+"/>
			<TEST ID="00126" NAME="L-Isoleusine" VALUE="+"/>
			<TEST ID="00127" NAME="D-Aspartate" VALUE="-"/>
			<TEST ID="00128" NAME="L-Serine" VALUE="+"/>
			<TEST ID="00129" NAME="L-Threonine" VALUE="+"/>
			<TEST ID="00130" NAME="L-Phenylalanine" VALUE="+"/>
			<TEST ID="00131" NAME="L-Tyrosine" VALUE="-"/>
			<TEST ID="00132" NAME="L-Tryptophan" VALUE="-"/>
			<TEST ID="00133" NAME="D-Tryptophan" VALUE="-"/>
			<TEST ID="00134" NAME="L-Lysine" VALUE="+"/>
			<TEST ID="00135" NAME="L-Ornithine" VALUE="+"/>
			<TEST ID="00136" NAME="L-Histidine" VALUE="-"/>
			<TEST ID="00137" NAME="DL-Norvaline" VALUE="-"/>
			<TEST ID="00138" NAME="Creatine" VALUE="-"/>
			<TEST ID="00139" NAME="Anthranilate" VALUE="-"/>
			<TEST ID="00140" NAME="L-Citrulline" VALUE="+"/>
			<TEST ID="00141" NAME="Hippurate" VALUE="-"/>
			<TEST ID="00142" NAME="Pantothenate" VALUE="-"/>
			<TEST ID="00143" NAME="Nicotinate" VALUE="+"/>
			<TEST ID="00144" NAME="Glutathione" VALUE="-"/>
			<TEST ID="00145" NAME="Trigonelline" VALUE="+"/>
			<TEST ID="00146" NAME="Acetamide" VALUE="-"/>
			<TEST ID="00147" NAME="Butylamine" VALUE="+"/>
			<TEST ID="00148" NAME="Tryptamine" VALUE="-"/>
			<TEST ID="00149" NAME="Amylamine" VALUE="-"/>
			<TEST ID="00150" NAME="Benzylamine" VALUE="-"/>
			<TEST ID="00151" NAME="Betaine" VALUE="+"/>
			<TEST ID="00152" NAME="Dodecane" VALUE="+"/>
		</CATEGORY>
	</ENTRY>

	<ENTRY ID="00015">
		<CATEGORY ID="00001" NAME="Fixed">
			<TEST ID="00001" NAME="RID" VALUE="NRIC0180T"/>
			<TEST ID="00002" NAME="Reference" VALUE="2"/>
			<TEST ID="00003" NAME="Genus" VALUE="Pseudomonas"/>
			<TEST ID="00004" NAME="Species" VALUE="fulva"/>
			<TEST ID="00005" NAME="Strain" VALUE="AJ2219T;NRIC0180"/>
			<TEST ID="00006" NAME="note" VALUE="Phenon I"/>
		</CATEGORY>
		<CATEGORY ID="00002" NAME="Sequence">
			<TEST ID="00007" NAME="DDBJ Accession" VALUE="AB060136"/>
			<TEST ID="00008" NAME="Sequence" VALUE="atcctggctcagattgaacgctggcggcaggcctaacacatgcaagtcgagcggatgacaggagcttgctcctggattcagcggcggacgggtgagtaatgcctaggaatctgcctggtagtgggggacaacgtttcgaaaggaacgctaataccgcatacgtcctacgggagaaagcaggggaccttcgggccttgcgctatcagatgagcctaggtcggattagcttgttggtgaggtaatggctcaccaaggcgacgatccgtaactggtctgagaggatgatcagtcacactggaactgagacacggtccagactcctacgggaggcagcagtggggaatattggacaatgggcgaaagcctgatccagccatgccgcgtgtgtgaagaaggtcttcggattgtaaagcactttaagttgggaggaagggttgtagattaatactctgcaattttgacgttaccgacagaataagcaccggctaactctgtgccagcagccgcggtaatacagagggtgcaagcgttaatcggaattactgggcgtaaagcgcgcgtaggtggtttgttaagttggatgtgaaagccccgggctcaacctgggaactgcatccaaaactggcaagctagagtacggtagagggtggtggaatttcctgtgtagcggtgaaatgcgtagatataggaaggaacaccagtggcgaaggcgaccacctggactgatactgacactgaggtgcgaaagcgtggggagcaaacaggattagataccctggtagtccacgccgtaaacgatgtcaactagccgttggaatccttgagattttagtggcgcagctaacgcattaagttgaccgcctggggagtacggccgcaaggttaaaactcaaatgaattgacgggggcccgcacaagcggtggagcatgtggtttaattcgaagcaacgcgaagaaccttaccaggccttgacatgcagagaactttccagagatggattggtgccttcgggaactctgacacaggtgctgcatggctgtcgtcagctcgtgtcgtgagatgttgggttaagtcccgtaacgagcgcaacccttgtccttagttaccagcacgttatggtgggcactctaaggagactgccggtgacaaaccggaggaaggtggggatgacgtcaagtcatcatggcccttacggcctgggctacacacgtgctacaatggtcggtacagagggttgccaagccgcgaggtggagctaatctcacaaaaccgatcgtagtccggatcgcagtctgcaactcgactgcgtgaagtcggaatcgctagtaatcgcgaatcagaatgtcgcggtgaatacgttcccgggccttgtacacaccgcccgtcacaccatgggagtgggttgcaccagaagtagctagtctaaccttcgggaggacggttaccacggtgtgattcatgactggggtgaagtcgtaacaag"/>
		</CATEGORY>
		<CATEGORY ID="00003" NAME="Morphological">
			<TEST ID="00009" NAME="Rod shape" VALUE="+"/>
			<TEST ID="00010" NAME="Polar flagellation" VALUE="+"/>
		</CATEGORY>
		<CATEGORY ID="00004" NAME="Physiological">
			<TEST ID="00011" NAME="Gram stain" VALUE="-"/>
			<TEST ID="00012" NAME="Motility" VALUE="+"/>
			<TEST ID="00013" NAME="Arginine dihydrolase avtivity" VALUE="+"/>
			<TEST ID="00014" NAME="Starch Hydrolysis" VALUE="-"/>
			<TEST ID="00015" NAME="LEVAN formation from sucrose" VALUE="-"/>
			<TEST ID="00016" NAME="Cleavage of aromatic compounds" VALUE="+"/>
			<TEST ID="00017" NAME="Oxidation" VALUE="+"/>
			<TEST ID="00018" NAME="Catalase activity" VALUE="+"/>
			<TEST ID="00019" NAME="Oxidase activity" VALUE="+"/>
			<TEST ID="00020" NAME="PHB accumulation" VALUE="-"/>
			<TEST ID="00021" NAME="Casein hydrolysis" VALUE="-"/>
			<TEST ID="00022" NAME="Nitrate reduction" VALUE="-"/>
			<TEST ID="00023" NAME="Nitrate respiration" VALUE="-"/>
			<TEST ID="00024" NAME="Growth on glutamate agr" VALUE="+"/>
		</CATEGORY>
		<CATEGORY ID="00005" NAME="Production of water-insoluble yellow pigment">
			<TEST ID="00025" NAME="Nutrientagar" VALUE="+"/>
			<TEST ID="00026" NAME="TS agar" VALUE="+"/>
		</CATEGORY>
		<CATEGORY ID="00006" NAME="Production of water-soluble fluorescent pigment on">
			<TEST ID="00027" NAME="Pseudomonas agar F" VALUE="-"/>
			<TEST ID="00028" NAME="King B" VALUE="-"/>
			<TEST ID="00029" NAME="Kato and Ito's P1" VALUE="-"/>
		</CATEGORY>
		<CATEGORY ID="00007" NAME="Production of pyocanin on">
			<TEST ID="00030" NAME="Pseudomonas agar P" VALUE="-"/>
			<TEST ID="00031" NAME="King A" VALUE="-"/>
		</CATEGORY>
		<CATEGORY ID="00008" NAME="Growth at (pH)">
			<TEST ID="00032" NAME="pH3.6" VALUE="-"/>
		</CATEGORY>
		<CATEGORY ID="00009" NAME="Growth at (temp.)">
			<TEST ID="00033" NAME="4 degree C" VALUE="+"/>
			<TEST ID="00034" NAME="41 degree C" VALUE="-"/>
		</CATEGORY>
		<CATEGORY ID="00010" NAME="Assimilation">
			<TEST ID="00035" NAME="meso-erythritol" VALUE="-"/>
			<TEST ID="00036" NAME="D-Ribose" VALUE="+"/>
			<TEST ID="00037" NAME="D-Arabinose" VALUE="-"/>
			<TEST ID="00038" NAME="L-Arabinose" VALUE="+"/>
			<TEST ID="00039" NAME="D-Xylose" VALUE="-"/>
			<TEST ID="00040" NAME="D-Glucose" VALUE="+"/>
			<TEST ID="00041" NAME="D-Mannose" VALUE="+"/>
			<TEST ID="00042" NAME="D-Galactose" VALUE="-"/>
			<TEST ID="00043" NAME="D-Fructose" VALUE="+"/>
			<TEST ID="00044" NAME="L-Rhamnose" VALUE="-"/>
			<TEST ID="00045" NAME="L-fucose" VALUE="-"/>
			<TEST ID="00046" NAME="Sucrose" VALUE="-"/>
			<TEST ID="00047" NAME="Maltose" VALUE="-"/>
			<TEST ID="00048" NAME="Cellobiose" VALUE="-"/>
			<TEST ID="00049" NAME="Trehalose" VALUE="-"/>
			<TEST ID="00050" NAME="alpha-D-meribioses" VALUE="-"/>
			<TEST ID="00051" NAME="Lactose" VALUE="-"/>
			<TEST ID="00052" NAME="Raffinose" VALUE="-"/>
			<TEST ID="00053" NAME="Solubel Starch" VALUE="-"/>
			<TEST ID="00054" NAME="Inulin" VALUE="-"/>
			<TEST ID="00055" NAME="Adonitol" VALUE="-"/>
			<TEST ID="00056" NAME="D-Alabitol" VALUE="-"/>
			<TEST ID="00057" NAME="L-Alabitol" VALUE="-"/>
			<TEST ID="00058" NAME="D-xylitol" VALUE="-"/>
			<TEST ID="00059" NAME="Sorbitol" VALUE="-"/>
			<TEST ID="00060" NAME="Mannitol" VALUE="-"/>
			<TEST ID="00061" NAME="Inositol" VALUE="-"/>
			<TEST ID="00062" NAME="Gluconate" VALUE="+"/>
			<TEST ID="00063" NAME="2-Ketogluconate" VALUE="+"/>
			<TEST ID="00064" NAME="5-ketogluconate" VALUE="-"/>
			<TEST ID="00065" NAME="Glucosamin" VALUE="-"/>
			<TEST ID="00066" NAME="Acetate" VALUE="+"/>
			<TEST ID="00067" NAME="Propionate" VALUE="+"/>
			<TEST ID="00068" NAME="Butyrate" VALUE="-"/>
			<TEST ID="00069" NAME="Valerate" VALUE="-"/>
			<TEST ID="00070" NAME="Caprate" VALUE="+"/>
			<TEST ID="00071" NAME="Isobutyrate" VALUE="+"/>
			<TEST ID="00072" NAME="Isovalerate" VALUE="+"/>
			<TEST ID="00073" NAME="Malonate" VALUE="-"/>
			<TEST ID="00074" NAME="Succinate" VALUE="+"/>
			<TEST ID="00075" NAME="Adipate" VALUE="-"/>
			<TEST ID="00076" NAME="Fumalate" VALUE="+"/>
			<TEST ID="00077" NAME="Azelate" VALUE="-"/>
			<TEST ID="00078" NAME="Sebacate" VALUE="-"/>
			<TEST ID="00079" NAME="Itaconate" VALUE="+"/>
			<TEST ID="00080" NAME="Citraconate" VALUE="-"/>
			<TEST ID="00081" NAME="Mucate" VALUE="+"/>
			<TEST ID="00082" NAME="Glycerate" VALUE="+"/>
			<TEST ID="00083" NAME="Glycolate" VALUE="-"/>
			<TEST ID="00084" NAME="L-Lactate" VALUE="+"/>
			<TEST ID="00085" NAME="Hydroxybutyrate" VALUE="-"/>
			<TEST ID="00086" NAME="D-Malate" VALUE="+"/>
			<TEST ID="00087" NAME="D(-)-Tartrate" VALUE="-"/>
			<TEST ID="00088" NAME="L(+)-Tartrate" VALUE="-"/>
			<TEST ID="00089" NAME="m-Tartrate" VALUE="-"/>
			<TEST ID="00090" NAME="Citrate" VALUE="+"/>
			<TEST ID="00091" NAME="D-Galactonolactone" VALUE="-"/>
			<TEST ID="00092" NAME="Pyruvate" VALUE="+"/>
			<TEST ID="00093" NAME="Levulinate" VALUE="+"/>
			<TEST ID="00094" NAME="DL-2-Aminobutyrate" VALUE="-"/>
			<TEST ID="00095" NAME="PHB" VALUE="-"/>
			<TEST ID="00096" NAME="Tween80" VALUE="+"/>
			<TEST ID="00097" NAME="Ethanol" VALUE="+"/>
			<TEST ID="00098" NAME="n-Propanol" VALUE="+"/>
			<TEST ID="00099" NAME="n-Butanol" VALUE="-"/>
			<TEST ID="00100" NAME="isobutanol" VALUE="+"/>
			<TEST ID="00101" NAME="1-Hexanol" VALUE="+"/>
			<TEST ID="00102" NAME="Geraniol" VALUE="-"/>
			<TEST ID="00103" NAME="Ethyleneglycol" VALUE="-"/>
			<TEST ID="00104" NAME="Propyleneglycol" VALUE="+"/>
			<TEST ID="00105" NAME="Phenol" VALUE="-"/>
			<TEST ID="00106" NAME="Benzoate" VALUE="-"/>
			<TEST ID="00107" NAME="Salicyrate" VALUE="-"/>
			<TEST ID="00108" NAME="m-Hydroxybenzoate" VALUE="-"/>
			<TEST ID="00109" NAME="p-Hydroxybenzoate" VALUE="-"/>
			<TEST ID="00110" NAME="Protocatecuate" VALUE="-"/>
			<TEST ID="00111" NAME="Gentisate" VALUE="-"/>
			<TEST ID="00112" NAME="D-Mandelate" VALUE="-"/>
			<TEST ID="00113" NAME="L-Mandelate" VALUE="-"/>
			<TEST ID="00114" NAME="Benzylformate" VALUE="-"/>
			<TEST ID="00115" NAME="Xylene" VALUE="-"/>
			<TEST ID="00116" NAME="Phenylacetate" VALUE="+"/>
			<TEST ID="00117" NAME="p-Aminobenzoate" VALUE="-"/>
			<TEST ID="00118" NAME="Naphthalene" VALUE="-"/>
			<TEST ID="00119" NAME="inosine" VALUE="+"/>
			<TEST ID="00120" NAME="Taurocholate" VALUE="-"/>
			<TEST ID="00121" NAME="Testosterone" VALUE="-"/>
			<TEST ID="00122" NAME="Glycine" VALUE="+"/>
			<TEST ID="00123" NAME="beta-Alanine" VALUE="+"/>
			<TEST ID="00124" NAME="L-Valine" VALUE="+"/>
			<TEST ID="00125" NAME="L-Leusine" VALUE="+"/>
			<TEST ID="00126" NAME="L-Isoleusine" VALUE="+"/>
			<TEST ID="00127" NAME="D-Aspartate" VALUE="-"/>
			<TEST ID="00128" NAME="L-Serine" VALUE="+"/>
			<TEST ID="00129" NAME="L-Threonine" VALUE="+"/>
			<TEST ID="00130" NAME="L-Phenylalanine" VALUE="+"/>
			<TEST ID="00131" NAME="L-Tyrosine" VALUE="+"/>
			<TEST ID="00132" NAME="L-Tryptophan" VALUE="-"/>
			<TEST ID="00133" NAME="D-Tryptophan" VALUE="-"/>
			<TEST ID="00134" NAME="L-Lysine" VALUE="+"/>
			<TEST ID="00135" NAME="L-Ornithine" VALUE="+"/>
			<TEST ID="00136" NAME="L-Histidine" VALUE="+"/>
			<TEST ID="00137" NAME="DL-Norvaline" VALUE="-"/>
			<TEST ID="00138" NAME="Creatine" VALUE="-"/>
			<TEST ID="00139" NAME="Anthranilate" VALUE="-"/>
			<TEST ID="00140" NAME="L-Citrulline" VALUE="+"/>
			<TEST ID="00141" NAME="Hippurate" VALUE="-"/>
			<TEST ID="00142" NAME="Pantothenate" VALUE="-"/>
			<TEST ID="00143" NAME="Nicotinate" VALUE="+"/>
			<TEST ID="00144" NAME="Glutathione" VALUE="-"/>
			<TEST ID="00145" NAME="Trigonelline" VALUE="+"/>
			<TEST ID="00146" NAME="Acetamide" VALUE="-"/>
			<TEST ID="00147" NAME="Butylamine" VALUE="+"/>
			<TEST ID="00148" NAME="Tryptamine" VALUE="-"/>
			<TEST ID="00149" NAME="Amylamine" VALUE="-"/>
			<TEST ID="00150" NAME="Benzylamine" VALUE="-"/>
			<TEST ID="00151" NAME="Betaine" VALUE="+"/>
			<TEST ID="00152" NAME="Dodecane" VALUE="-"/>
		</CATEGORY>
	</ENTRY>

	<ENTRY ID="00016">
		<CATEGORY ID="00001" NAME="Fixed">
			<TEST ID="00001" NAME="RID" VALUE="KM 851T"/>
			<TEST ID="00002" NAME="Reference" VALUE="1"/>
			<TEST ID="00003" NAME="Genus" VALUE="Pseudomonas"/>
			<TEST ID="00004" NAME="Species" VALUE="luteola"/>
			<TEST ID="00005" NAME="Strain" VALUE="NRIC 0276T"/>
		</CATEGORY>
		<CATEGORY ID="00003" NAME="Morphological">
			<TEST ID="00009" NAME="Rod shape" VALUE="+"/>
			<TEST ID="00010" NAME="Polar flagellation" VALUE="+"/>
		</CATEGORY>
		<CATEGORY ID="00004" NAME="Physiological">
			<TEST ID="00011" NAME="Gram stain" VALUE="-"/>
			<TEST ID="00012" NAME="Motility" VALUE="+"/>
			<TEST ID="00013" NAME="Arginine dihydrolase avtivity" VALUE="+"/>
			<TEST ID="00014" NAME="Starch Hydrolysis" VALUE="-"/>
			<TEST ID="00015" NAME="LEVAN formation from sucrose" VALUE="-"/>
			<TEST ID="00016" NAME="Cleavage of aromatic compounds" VALUE="+"/>
			<TEST ID="00017" NAME="Oxidation" VALUE="+"/>
			<TEST ID="00018" NAME="Catalase activity" VALUE="+"/>
			<TEST ID="00019" NAME="Oxidase activity" VALUE="-"/>
			<TEST ID="00020" NAME="PHB accumulation" VALUE="+"/>
			<TEST ID="00021" NAME="Casein hydrolysis" VALUE="+"/>
			<TEST ID="00022" NAME="Nitrate reduction" VALUE="+"/>
			<TEST ID="00023" NAME="Nitrate respiration" VALUE="-"/>
			<TEST ID="00024" NAME="Growth on glutamate agr" VALUE="+"/>
		</CATEGORY>
		<CATEGORY ID="00005" NAME="Production of water-insoluble yellow pigment">
			<TEST ID="00025" NAME="Nutrientagar" VALUE="+"/>
			<TEST ID="00026" NAME="TS agar" VALUE="+"/>
		</CATEGORY>
		<CATEGORY ID="00006" NAME="Production of water-soluble fluorescent pigment on">
			<TEST ID="00027" NAME="Pseudomonas agar F" VALUE="-"/>
			<TEST ID="00028" NAME="King B" VALUE="-"/>
			<TEST ID="00029" NAME="Kato and Ito's P1" VALUE="-"/>
		</CATEGORY>
		<CATEGORY ID="00007" NAME="Production of pyocanin on">
			<TEST ID="00030" NAME="Pseudomonas agar P" VALUE="-"/>
			<TEST ID="00031" NAME="King A" VALUE="-"/>
		</CATEGORY>
		<CATEGORY ID="00008" NAME="Growth at (pH)">
			<TEST ID="00032" NAME="pH3.6" VALUE="-"/>
		</CATEGORY>
		<CATEGORY ID="00009" NAME="Growth at (temp.)">
			<TEST ID="00033" NAME="4 degree C" VALUE="-"/>
			<TEST ID="00034" NAME="41 degree C" VALUE="+"/>
		</CATEGORY>
		<CATEGORY ID="00010" NAME="Assimilation">
			<TEST ID="00035" NAME="meso-erythritol" VALUE="-"/>
			<TEST ID="00036" NAME="D-Ribose" VALUE="+"/>
			<TEST ID="00037" NAME="D-Arabinose" VALUE="+"/>
			<TEST ID="00038" NAME="L-Arabinose" VALUE="-"/>
			<TEST ID="00039" NAME="D-Xylose" VALUE="+"/>
			<TEST ID="00040" NAME="D-Glucose" VALUE="+"/>
			<TEST ID="00041" NAME="D-Mannose" VALUE="+"/>
			<TEST ID="00042" NAME="D-Galactose" VALUE="+"/>
			<TEST ID="00043" NAME="D-Fructose" VALUE="+"/>
			<TEST ID="00044" NAME="L-Rhamnose" VALUE="-"/>
			<TEST ID="00045" NAME="L-fucose" VALUE="+"/>
			<TEST ID="00046" NAME="Sucrose" VALUE="-"/>
			<TEST ID="00047" NAME="Maltose" VALUE="+"/>
			<TEST ID="00048" NAME="Cellobiose" VALUE="-"/>
			<TEST ID="00049" NAME="Trehalose" VALUE="+"/>
			<TEST ID="00050" NAME="alpha-D-meribioses" VALUE="+"/>
			<TEST ID="00051" NAME="Lactose" VALUE="-"/>
			<TEST ID="00052" NAME="Raffinose" VALUE="-"/>
			<TEST ID="00053" NAME="Solubel Starch" VALUE="-"/>
			<TEST ID="00054" NAME="Inulin" VALUE="-"/>
			<TEST ID="00055" NAME="Adonitol" VALUE="-"/>
			<TEST ID="00056" NAME="D-Alabitol" VALUE="+"/>
			<TEST ID="00057" NAME="L-Alabitol" VALUE="-"/>
			<TEST ID="00058" NAME="D-xylitol" VALUE="-"/>
			<TEST ID="00059" NAME="Sorbitol" VALUE="-"/>
			<TEST ID="00060" NAME="Mannitol" VALUE="+"/>
			<TEST ID="00061" NAME="Inositol" VALUE="+"/>
			<TEST ID="00062" NAME="Gluconate" VALUE="+"/>
			<TEST ID="00063" NAME="2-Ketogluconate" VALUE="+"/>
			<TEST ID="00064" NAME="5-ketogluconate" VALUE="+"/>
			<TEST ID="00065" NAME="Glucosamin" VALUE="+"/>
			<TEST ID="00066" NAME="Acetate" VALUE="+"/>
			<TEST ID="00067" NAME="Propionate" VALUE="+"/>
			<TEST ID="00068" NAME="Butyrate" VALUE="+"/>
			<TEST ID="00069" NAME="Valerate" VALUE="-"/>
			<TEST ID="00070" NAME="Caprate" VALUE="+"/>
			<TEST ID="00071" NAME="Isobutyrate" VALUE="+"/>
			<TEST ID="00072" NAME="Isovalerate" VALUE="-"/>
			<TEST ID="00073" NAME="Malonate" VALUE="-"/>
			<TEST ID="00074" NAME="Succinate" VALUE="+"/>
			<TEST ID="00075" NAME="Adipate" VALUE="-"/>
			<TEST ID="00076" NAME="Fumalate" VALUE="+"/>
			<TEST ID="00077" NAME="Azelate" VALUE="-"/>
			<TEST ID="00078" NAME="Sebacate" VALUE="-"/>
			<TEST ID="00079" NAME="Itaconate" VALUE="-"/>
			<TEST ID="00080" NAME="Citraconate" VALUE="-"/>
			<TEST ID="00081" NAME="Mucate" VALUE="+"/>
			<TEST ID="00082" NAME="Glycerate" VALUE="-"/>
			<TEST ID="00083" NAME="Glycolate" VALUE="-"/>
			<TEST ID="00084" NAME="L-Lactate" VALUE="+"/>
			<TEST ID="00085" NAME="Hydroxybutyrate" VALUE="+"/>
			<TEST ID="00086" NAME="D-Malate" VALUE="+"/>
			<TEST ID="00087" NAME="D(-)-Tartrate" VALUE="-"/>
			<TEST ID="00088" NAME="L(+)-Tartrate" VALUE="-"/>
			<TEST ID="00089" NAME="m-Tartrate" VALUE="+"/>
			<TEST ID="00090" NAME="Citrate" VALUE="+"/>
			<TEST ID="00091" NAME="D-Galactonolactone" VALUE="+"/>
			<TEST ID="00092" NAME="Pyruvate" VALUE="+"/>
			<TEST ID="00093" NAME="Levulinate" VALUE="-"/>
			<TEST ID="00094" NAME="DL-2-Aminobutyrate" VALUE="-"/>
			<TEST ID="00095" NAME="PHB" VALUE="-"/>
			<TEST ID="00096" NAME="Tween80" VALUE="+"/>
			<TEST ID="00097" NAME="Ethanol" VALUE="+"/>
			<TEST ID="00098" NAME="n-Propanol" VALUE="+"/>
			<TEST ID="00099" NAME="n-Butanol" VALUE="+"/>
			<TEST ID="00100" NAME="isobutanol" VALUE="+"/>
			<TEST ID="00101" NAME="1-Hexanol" VALUE="+"/>
			<TEST ID="00102" NAME="Geraniol" VALUE="-"/>
			<TEST ID="00103" NAME="Ethyleneglycol" VALUE="-"/>
			<TEST ID="00104" NAME="Propyleneglycol" VALUE="+"/>
			<TEST ID="00105" NAME="Phenol" VALUE="-"/>
			<TEST ID="00106" NAME="Benzoate" VALUE="-"/>
			<TEST ID="00107" NAME="Salicyrate" VALUE="+"/>
			<TEST ID="00108" NAME="m-Hydroxybenzoate" VALUE="-"/>
			<TEST ID="00109" NAME="p-Hydroxybenzoate" VALUE="+"/>
			<TEST ID="00110" NAME="Protocatecuate" VALUE="+"/>
			<TEST ID="00111" NAME="Gentisate" VALUE="-"/>
			<TEST ID="00112" NAME="D-Mandelate" VALUE="-"/>
			<TEST ID="00113" NAME="L-Mandelate" VALUE="-"/>
			<TEST ID="00114" NAME="Benzylformate" VALUE="-"/>
			<TEST ID="00115" NAME="Xylene" VALUE="-"/>
			<TEST ID="00116" NAME="Phenylacetate" VALUE="-"/>
			<TEST ID="00117" NAME="p-Aminobenzoate" VALUE="-"/>
			<TEST ID="00118" NAME="Naphthalene" VALUE="-"/>
			<TEST ID="00119" NAME="inosine" VALUE="+"/>
			<TEST ID="00120" NAME="Taurocholate" VALUE="-"/>
			<TEST ID="00121" NAME="Testosterone" VALUE="-"/>
			<TEST ID="00122" NAME="Glycine" VALUE="-"/>
			<TEST ID="00123" NAME="beta-Alanine" VALUE="+"/>
			<TEST ID="00124" NAME="L-Valine" VALUE="-"/>
			<TEST ID="00125" NAME="L-Leusine" VALUE="+"/>
			<TEST ID="00126" NAME="L-Isoleusine" VALUE="+"/>
			<TEST ID="00127" NAME="D-Aspartate" VALUE="-"/>
			<TEST ID="00128" NAME="L-Serine" VALUE="+"/>
			<TEST ID="00129" NAME="L-Threonine" VALUE="-"/>
			<TEST ID="00130" NAME="L-Phenylalanine" VALUE="-"/>
			<TEST ID="00131" NAME="L-Tyrosine" VALUE="+"/>
			<TEST ID="00132" NAME="L-Tryptophan" VALUE="-"/>
			<TEST ID="00133" NAME="D-Tryptophan" VALUE="-"/>
			<TEST ID="00134" NAME="L-Lysine" VALUE="+"/>
			<TEST ID="00135" NAME="L-Ornithine" VALUE="+"/>
			<TEST ID="00136" NAME="L-Histidine" VALUE="+"/>
			<TEST ID="00137" NAME="DL-Norvaline" VALUE="-"/>
			<TEST ID="00138" NAME="Creatine" VALUE="-"/>
			<TEST ID="00139" NAME="Anthranilate" VALUE="-"/>
			<TEST ID="00140" NAME="L-Citrulline" VALUE="-"/>
			<TEST ID="00141" NAME="Hippurate" VALUE="-"/>
			<TEST ID="00142" NAME="Pantothenate" VALUE="+"/>
			<TEST ID="00143" NAME="Nicotinate" VALUE="-"/>
			<TEST ID="00144" NAME="Glutathione" VALUE="-"/>
			<TEST ID="00145" NAME="Trigonelline" VALUE="-"/>
			<TEST ID="00146" NAME="Acetamide" VALUE="-"/>
			<TEST ID="00147" NAME="Butylamine" VALUE="-"/>
			<TEST ID="00148" NAME="Tryptamine" VALUE="-"/>
			<TEST ID="00149" NAME="Amylamine" VALUE="-"/>
			<TEST ID="00150" NAME="Benzylamine" VALUE="-"/>
			<TEST ID="00151" NAME="Betaine" VALUE="+"/>
			<TEST ID="00152" NAME="Dodecane" VALUE="-"/>
		</CATEGORY>
	</ENTRY>

	<ENTRY ID="00017">
		<CATEGORY ID="00001" NAME="Fixed">
			<TEST ID="00001" NAME="RID" VALUE="KM 852"/>
			<TEST ID="00002" NAME="Reference" VALUE="1"/>
			<TEST ID="00003" NAME="Genus" VALUE="Pseudomonas"/>
			<TEST ID="00004" NAME="Species" VALUE="luteola"/>
			<TEST ID="00005" NAME="Strain" VALUE="NRIC 0275"/>
			<TEST ID="00006" NAME="note" VALUE="Chryseomonas"/>
		</CATEGORY>
		<CATEGORY ID="00003" NAME="Morphological">
			<TEST ID="00009" NAME="Rod shape" VALUE="+"/>
			<TEST ID="00010" NAME="Polar flagellation" VALUE="+"/>
		</CATEGORY>
		<CATEGORY ID="00004" NAME="Physiological">
			<TEST ID="00011" NAME="Gram stain" VALUE="-"/>
			<TEST ID="00012" NAME="Motility" VALUE="+"/>
			<TEST ID="00013" NAME="Arginine dihydrolase avtivity" VALUE="+"/>
			<TEST ID="00014" NAME="Starch Hydrolysis" VALUE="-"/>
			<TEST ID="00015" NAME="LEVAN formation from sucrose" VALUE="-"/>
			<TEST ID="00016" NAME="Cleavage of aromatic compounds" VALUE="+"/>
			<TEST ID="00017" NAME="Oxidation" VALUE="+"/>
			<TEST ID="00018" NAME="Catalase activity" VALUE="+"/>
			<TEST ID="00019" NAME="Oxidase activity" VALUE="-"/>
			<TEST ID="00020" NAME="PHB accumulation" VALUE="+"/>
			<TEST ID="00021" NAME="Casein hydrolysis" VALUE="+"/>
			<TEST ID="00022" NAME="Nitrate reduction" VALUE="+"/>
			<TEST ID="00023" NAME="Nitrate respiration" VALUE="-"/>
			<TEST ID="00024" NAME="Growth on glutamate agr" VALUE="+"/>
		</CATEGORY>
		<CATEGORY ID="00005" NAME="Production of water-insoluble yellow pigment">
			<TEST ID="00025" NAME="Nutrientagar" VALUE="+"/>
			<TEST ID="00026" NAME="TS agar" VALUE="+"/>
		</CATEGORY>
		<CATEGORY ID="00006" NAME="Production of water-soluble fluorescent pigment on">
			<TEST ID="00027" NAME="Pseudomonas agar F" VALUE="-"/>
			<TEST ID="00028" NAME="King B" VALUE="-"/>
			<TEST ID="00029" NAME="Kato and Ito's P1" VALUE="-"/>
		</CATEGORY>
		<CATEGORY ID="00007" NAME="Production of pyocanin on">
			<TEST ID="00030" NAME="Pseudomonas agar P" VALUE="-"/>
			<TEST ID="00031" NAME="King A" VALUE="-"/>
		</CATEGORY>
		<CATEGORY ID="00008" NAME="Growth at (pH)">
			<TEST ID="00032" NAME="pH3.6" VALUE="-"/>
		</CATEGORY>
		<CATEGORY ID="00009" NAME="Growth at (temp.)">
			<TEST ID="00033" NAME="4 degree C" VALUE="-"/>
			<TEST ID="00034" NAME="41 degree C" VALUE="+"/>
		</CATEGORY>
		<CATEGORY ID="00010" NAME="Assimilation">
			<TEST ID="00035" NAME="meso-erythritol" VALUE="-"/>
			<TEST ID="00036" NAME="D-Ribose" VALUE="+"/>
			<TEST ID="00037" NAME="D-Arabinose" VALUE="+"/>
			<TEST ID="00038" NAME="L-Arabinose" VALUE="+"/>
			<TEST ID="00039" NAME="D-Xylose" VALUE="+"/>
			<TEST ID="00040" NAME="D-Glucose" VALUE="+"/>
			<TEST ID="00041" NAME="D-Mannose" VALUE="+"/>
			<TEST ID="00042" NAME="D-Galactose" VALUE="+"/>
			<TEST ID="00043" NAME="D-Fructose" VALUE="+"/>
			<TEST ID="00044" NAME="L-Rhamnose" VALUE="+"/>
			<TEST ID="00045" NAME="L-fucose" VALUE="+"/>
			<TEST ID="00046" NAME="Sucrose" VALUE="+"/>
			<TEST ID="00047" NAME="Maltose" VALUE="+"/>
			<TEST ID="00048" NAME="Cellobiose" VALUE="-"/>
			<TEST ID="00049" NAME="Trehalose" VALUE="+"/>
			<TEST ID="00050" NAME="alpha-D-meribioses" VALUE="+"/>
			<TEST ID="00051" NAME="Lactose" VALUE="-"/>
			<TEST ID="00052" NAME="Raffinose" VALUE="-"/>
			<TEST ID="00053" NAME="Solubel Starch" VALUE="-"/>
			<TEST ID="00054" NAME="Inulin" VALUE="-"/>
			<TEST ID="00055" NAME="Adonitol" VALUE="-"/>
			<TEST ID="00056" NAME="D-Alabitol" VALUE="+"/>
			<TEST ID="00057" NAME="L-Alabitol" VALUE="-"/>
			<TEST ID="00058" NAME="D-xylitol" VALUE="-"/>
			<TEST ID="00059" NAME="Sorbitol" VALUE="-"/>
			<TEST ID="00060" NAME="Mannitol" VALUE="+"/>
			<TEST ID="00061" NAME="Inositol" VALUE="+"/>
			<TEST ID="00062" NAME="Gluconate" VALUE="+"/>
			<TEST ID="00063" NAME="2-Ketogluconate" VALUE="+"/>
			<TEST ID="00064" NAME="5-ketogluconate" VALUE="+"/>
			<TEST ID="00065" NAME="Glucosamin" VALUE="+"/>
			<TEST ID="00066" NAME="Acetate" VALUE="-"/>
			<TEST ID="00067" NAME="Propionate" VALUE="+"/>
			<TEST ID="00068" NAME="Butyrate" VALUE="+"/>
			<TEST ID="00069" NAME="Valerate" VALUE="-"/>
			<TEST ID="00070" NAME="Caprate" VALUE="+"/>
			<TEST ID="00071" NAME="Isobutyrate" VALUE="+"/>
			<TEST ID="00072" NAME="Isovalerate" VALUE="-"/>
			<TEST ID="00073" NAME="Malonate" VALUE="-"/>
			<TEST ID="00074" NAME="Succinate" VALUE="+"/>
			<TEST ID="00075" NAME="Adipate" VALUE="-"/>
			<TEST ID="00076" NAME="Fumalate" VALUE="+"/>
			<TEST ID="00077" NAME="Azelate" VALUE="-"/>
			<TEST ID="00078" NAME="Sebacate" VALUE="-"/>
			<TEST ID="00079" NAME="Itaconate" VALUE="-"/>
			<TEST ID="00080" NAME="Citraconate" VALUE="-"/>
			<TEST ID="00081" NAME="Mucate" VALUE="+"/>
			<TEST ID="00082" NAME="Glycerate" VALUE="-"/>
			<TEST ID="00083" NAME="Glycolate" VALUE="-"/>
			<TEST ID="00084" NAME="L-Lactate" VALUE="+"/>
			<TEST ID="00085" NAME="Hydroxybutyrate" VALUE="-"/>
			<TEST ID="00086" NAME="D-Malate" VALUE="+"/>
			<TEST ID="00087" NAME="D(-)-Tartrate" VALUE="-"/>
			<TEST ID="00088" NAME="L(+)-Tartrate" VALUE="-"/>
			<TEST ID="00089" NAME="m-Tartrate" VALUE="+"/>
			<TEST ID="00090" NAME="Citrate" VALUE="+"/>
			<TEST ID="00091" NAME="D-Galactonolactone" VALUE="+"/>
			<TEST ID="00092" NAME="Pyruvate" VALUE="+"/>
			<TEST ID="00093" NAME="Levulinate" VALUE="-"/>
			<TEST ID="00094" NAME="DL-2-Aminobutyrate" VALUE="-"/>
			<TEST ID="00095" NAME="PHB" VALUE="-"/>
			<TEST ID="00096" NAME="Tween80" VALUE="+"/>
			<TEST ID="00097" NAME="Ethanol" VALUE="+"/>
			<TEST ID="00098" NAME="n-Propanol" VALUE="+"/>
			<TEST ID="00099" NAME="n-Butanol" VALUE="+"/>
			<TEST ID="00100" NAME="isobutanol" VALUE="-"/>
			<TEST ID="00101" NAME="1-Hexanol" VALUE="+"/>
			<TEST ID="00102" NAME="Geraniol" VALUE="+"/>
			<TEST ID="00103" NAME="Ethyleneglycol" VALUE="-"/>
			<TEST ID="00104" NAME="Propyleneglycol" VALUE="+"/>
			<TEST ID="00105" NAME="Phenol" VALUE="-"/>
			<TEST ID="00106" NAME="Benzoate" VALUE="-"/>
			<TEST ID="00107" NAME="Salicyrate" VALUE="-"/>
			<TEST ID="00108" NAME="m-Hydroxybenzoate" VALUE="-"/>
			<TEST ID="00109" NAME="p-Hydroxybenzoate" VALUE="+"/>
			<TEST ID="00110" NAME="Protocatecuate" VALUE="+"/>
			<TEST ID="00111" NAME="Gentisate" VALUE="-"/>
			<TEST ID="00112" NAME="D-Mandelate" VALUE="-"/>
			<TEST ID="00113" NAME="L-Mandelate" VALUE="-"/>
			<TEST ID="00114" NAME="Benzylformate" VALUE="-"/>
			<TEST ID="00115" NAME="Xylene" VALUE="-"/>
			<TEST ID="00116" NAME="Phenylacetate" VALUE="-"/>
			<TEST ID="00117" NAME="p-Aminobenzoate" VALUE="-"/>
			<TEST ID="00118" NAME="Naphthalene" VALUE="-"/>
			<TEST ID="00119" NAME="inosine" VALUE="+"/>
			<TEST ID="00120" NAME="Taurocholate" VALUE="+"/>
			<TEST ID="00121" NAME="Testosterone" VALUE="-"/>
			<TEST ID="00122" NAME="Glycine" VALUE="-"/>
			<TEST ID="00123" NAME="beta-Alanine" VALUE="+"/>
			<TEST ID="00124" NAME="L-Valine" VALUE="-"/>
			<TEST ID="00125" NAME="L-Leusine" VALUE="-"/>
			<TEST ID="00126" NAME="L-Isoleusine" VALUE="+"/>
			<TEST ID="00127" NAME="D-Aspartate" VALUE="-"/>
			<TEST ID="00128" NAME="L-Serine" VALUE="+"/>
			<TEST ID="00129" NAME="L-Threonine" VALUE="-"/>
			<TEST ID="00130" NAME="L-Phenylalanine" VALUE="-"/>
			<TEST ID="00131" NAME="L-Tyrosine" VALUE="+"/>
			<TEST ID="00132" NAME="L-Tryptophan" VALUE="-"/>
			<TEST ID="00133" NAME="D-Tryptophan" VALUE="-"/>
			<TEST ID="00134" NAME="L-Lysine" VALUE="-"/>
			<TEST ID="00135" NAME="L-Ornithine" VALUE="+"/>
			<TEST ID="00136" NAME="L-Histidine" VALUE="-"/>
			<TEST ID="00137" NAME="DL-Norvaline" VALUE="-"/>
			<TEST ID="00138" NAME="Creatine" VALUE="-"/>
			<TEST ID="00139" NAME="Anthranilate" VALUE="-"/>
			<TEST ID="00140" NAME="L-Citrulline" VALUE="-"/>
			<TEST ID="00141" NAME="Hippurate" VALUE="-"/>
			<TEST ID="00142" NAME="Pantothenate" VALUE="+"/>
			<TEST ID="00143" NAME="Nicotinate" VALUE="-"/>
			<TEST ID="00144" NAME="Glutathione" VALUE="-"/>
			<TEST ID="00145" NAME="Trigonelline" VALUE="+"/>
			<TEST ID="00146" NAME="Acetamide" VALUE="-"/>
			<TEST ID="00147" NAME="Butylamine" VALUE="-"/>
			<TEST ID="00148" NAME="Tryptamine" VALUE="-"/>
			<TEST ID="00149" NAME="Amylamine" VALUE="-"/>
			<TEST ID="00150" NAME="Benzylamine" VALUE="-"/>
			<TEST ID="00151" NAME="Betaine" VALUE="+"/>
			<TEST ID="00152" NAME="Dodecane" VALUE="-"/>
		</CATEGORY>
	</ENTRY>

	<ENTRY ID="00018">
		<CATEGORY ID="00001" NAME="Fixed">
			<TEST ID="00001" NAME="RID" VALUE="NRIC0276T"/>
			<TEST ID="00002" NAME="Reference" VALUE="2"/>
			<TEST ID="00003" NAME="Genus" VALUE="Pseudomonas"/>
			<TEST ID="00004" NAME="Species" VALUE="luteola"/>
			<TEST ID="00005" NAME="Strain" VALUE="NRIC 0276T"/>
			<TEST ID="00006" NAME="note" VALUE="Chryseomonas"/>
		</CATEGORY>
		<CATEGORY ID="00002" NAME="Sequence">
			<TEST ID="00007" NAME="DDBJ Accession" VALUE="D84002"/>
			<TEST ID="00008" NAME="Sequence" VALUE="agtttgatcctggctcagattgaacgctggcggcaggcctaacacatgcaagtcgagcggatgaggagagcttgctctctgattcagcggcggacgggtgagtaatgcctaggaatctgcctggtagtgggggacaacgtttcgaaaggaacgctaataccgcatacgtcctacgggagaaagtgggggatcttcggacctcacgctatcagatgagcctaggtcggattagctagttggtggggtaacggctcaccaaggcgacgatccgtaactggtctgagaggatgatcagtcacactggaactgagacacggtccagactcctacgggaggcagcagtggggaatattggacaatgggcgaaagcttgatccagccatgccgcgtgtgtgaagaaggccctcgggtcgtaaagcactttaagctgggaggaagggttgtaacctaatacgttgcagctttgacgttaccagcagaataagcaccggctaactctgtgccagcagccgcggtaatacagagggtgcaagcgttaatcggaattactgggcgtaaagcgcgcgtaggtggcttggtaagttgaatgtgaaatccccgggctcaacctgggaactgcatccaaaactgcctggctagagtacggtagagggtggtggaatttcctgtgtagcggtgaaatgcgtagatataggaaggaacaccagtggcgaaggcgaccacctggactgatactgacactgaggtgcgaaagcgtggggagcaaacaggattagataccctggtagtccacgccgtaaacgatgtcaactagccgttggggtccttgagactttagtggcgcagctaacgcaataagttgaccgcctggggagtacggccgcaaggttaaaactcaaatgaattgacgggggcccgcacaagcggtggagcatgtggtttaattcgaagcaacgtgaagaaccttaccaggccttgacatgcagagaactttccagagatggattggtgccttcgggaactctgacacaggtgctgcatggctgtcgtcagctcgtgtcgtgagatgttgggttaagtcccgtaacgagcgcaacccttgtccttagttaccagcacatcatggtgggcactctaaggagactgccggtgacaaaccggaggaaggtggggatgacgtcaagtcatcatggcccttacggcctgggctacacacgtgctacaatggtcggtacaaagggttgccaaaccgcgaggtggagctaatcccataaaaccgatcgtagtccggatcgcagtctgcaactcgactgcgtgaagtcggaatcgctagtaatcgtgaatcagaacgtcacggtgaatacgttcccgggccttgtacacaccgcccgtcacaccatgggagtgggttncaccagaagtagctagtctaaccttcgggaggacggttaccacggtgtgattcatgactggggtgaagtcgtaacaaggtagccgtaggggaacctgcggctggatcacctcctt"/>
		</CATEGORY>
		<CATEGORY ID="00003" NAME="Morphological">
			<TEST ID="00009" NAME="Rod shape" VALUE="+"/>
			<TEST ID="00010" NAME="Polar flagellation" VALUE="+"/>
		</CATEGORY>
		<CATEGORY ID="00004" NAME="Physiological">
			<TEST ID="00011" NAME="Gram stain" VALUE="-"/>
			<TEST ID="00012" NAME="Motility" VALUE="+"/>
			<TEST ID="00013" NAME="Arginine dihydrolase avtivity" VALUE="+"/>
			<TEST ID="00014" NAME="Starch Hydrolysis" VALUE="-"/>
			<TEST ID="00015" NAME="LEVAN formation from sucrose" VALUE="-"/>
			<TEST ID="00016" NAME="Cleavage of aromatic compounds" VALUE="+"/>
			<TEST ID="00017" NAME="Oxidation" VALUE="+"/>
			<TEST ID="00018" NAME="Catalase activity" VALUE="+"/>
			<TEST ID="00019" NAME="Oxidase activity" VALUE="-"/>
			<TEST ID="00020" NAME="PHB accumulation" VALUE="+"/>
			<TEST ID="00021" NAME="Casein hydrolysis" VALUE="+"/>
			<TEST ID="00022" NAME="Nitrate reduction" VALUE="+"/>
			<TEST ID="00023" NAME="Nitrate respiration" VALUE="-"/>
			<TEST ID="00024" NAME="Growth on glutamate agr" VALUE="+"/>
		</CATEGORY>
		<CATEGORY ID="00005" NAME="Production of water-insoluble yellow pigment">
			<TEST ID="00025" NAME="Nutrientagar" VALUE="+"/>
			<TEST ID="00026" NAME="TS agar" VALUE="+"/>
		</CATEGORY>
		<CATEGORY ID="00006" NAME="Production of water-soluble fluorescent pigment on">
			<TEST ID="00027" NAME="Pseudomonas agar F" VALUE="-"/>
			<TEST ID="00028" NAME="King B" VALUE="-"/>
			<TEST ID="00029" NAME="Kato and Ito's P1" VALUE="-"/>
		</CATEGORY>
		<CATEGORY ID="00007" NAME="Production of pyocanin on">
			<TEST ID="00030" NAME="Pseudomonas agar P" VALUE="-"/>
			<TEST ID="00031" NAME="King A" VALUE="-"/>
		</CATEGORY>
		<CATEGORY ID="00008" NAME="Growth at (pH)">
			<TEST ID="00032" NAME="pH3.6" VALUE="-"/>
		</CATEGORY>
		<CATEGORY ID="00009" NAME="Growth at (temp.)">
			<TEST ID="00033" NAME="4 degree C" VALUE="-"/>
			<TEST ID="00034" NAME="41 degree C" VALUE="+"/>
		</CATEGORY>
		<CATEGORY ID="00010" NAME="Assimilation">
			<TEST ID="00035" NAME="meso-erythritol" VALUE="-"/>
			<TEST ID="00036" NAME="D-Ribose" VALUE="+"/>
			<TEST ID="00037" NAME="D-Arabinose" VALUE="-"/>
			<TEST ID="00038" NAME="L-Arabinose" VALUE="+"/>
			<TEST ID="00039" NAME="D-Xylose" VALUE="+"/>
			<TEST ID="00040" NAME="D-Glucose" VALUE="+"/>
			<TEST ID="00041" NAME="D-Mannose" VALUE="+"/>
			<TEST ID="00042" NAME="D-Galactose" VALUE="+"/>
			<TEST ID="00043" NAME="D-Fructose" VALUE="+"/>
			<TEST ID="00044" NAME="L-Rhamnose" VALUE="-"/>
			<TEST ID="00045" NAME="L-fucose" VALUE="+"/>
			<TEST ID="00046" NAME="Sucrose" VALUE="-"/>
			<TEST ID="00047" NAME="Maltose" VALUE="+"/>
			<TEST ID="00048" NAME="Cellobiose" VALUE="-"/>
			<TEST ID="00049" NAME="Trehalose" VALUE="+"/>
			<TEST ID="00050" NAME="alpha-D-meribioses" VALUE="+"/>
			<TEST ID="00051" NAME="Lactose" VALUE="-"/>
			<TEST ID="00052" NAME="Raffinose" VALUE="-"/>
			<TEST ID="00053" NAME="Solubel Starch" VALUE="-"/>
			<TEST ID="00054" NAME="Inulin" VALUE="-"/>
			<TEST ID="00055" NAME="Adonitol" VALUE="-"/>
			<TEST ID="00056" NAME="D-Alabitol" VALUE="+"/>
			<TEST ID="00057" NAME="L-Alabitol" VALUE="-"/>
			<TEST ID="00058" NAME="D-xylitol" VALUE="-"/>
			<TEST ID="00059" NAME="Sorbitol" VALUE="-"/>
			<TEST ID="00060" NAME="Mannitol" VALUE="+"/>
			<TEST ID="00061" NAME="Inositol" VALUE="+"/>
			<TEST ID="00062" NAME="Gluconate" VALUE="+"/>
			<TEST ID="00063" NAME="2-Ketogluconate" VALUE="+"/>
			<TEST ID="00064" NAME="5-ketogluconate" VALUE="+"/>
			<TEST ID="00065" NAME="Glucosamin" VALUE="+"/>
			<TEST ID="00066" NAME="Acetate" VALUE="+"/>
			<TEST ID="00067" NAME="Propionate" VALUE="+"/>
			<TEST ID="00068" NAME="Butyrate" VALUE="+"/>
			<TEST ID="00069" NAME="Valerate" VALUE="-"/>
			<TEST ID="00070" NAME="Caprate" VALUE="+"/>
			<TEST ID="00071" NAME="Isobutyrate" VALUE="+"/>
			<TEST ID="00072" NAME="Isovalerate" VALUE="-"/>
			<TEST ID="00073" NAME="Malonate" VALUE="-"/>
			<TEST ID="00074" NAME="Succinate" VALUE="+"/>
			<TEST ID="00075" NAME="Adipate" VALUE="-"/>
			<TEST ID="00076" NAME="Fumalate" VALUE="+"/>
			<TEST ID="00077" NAME="Azelate" VALUE="-"/>
			<TEST ID="00078" NAME="Sebacate" VALUE="-"/>
			<TEST ID="00079" NAME="Itaconate" VALUE="-"/>
			<TEST ID="00080" NAME="Citraconate" VALUE="-"/>
			<TEST ID="00081" NAME="Mucate" VALUE="+"/>
			<TEST ID="00082" NAME="Glycerate" VALUE="-"/>
			<TEST ID="00083" NAME="Glycolate" VALUE="-"/>
			<TEST ID="00084" NAME="L-Lactate" VALUE="+"/>
			<TEST ID="00085" NAME="Hydroxybutyrate" VALUE="+"/>
			<TEST ID="00086" NAME="D-Malate" VALUE="+"/>
			<TEST ID="00087" NAME="D(-)-Tartrate" VALUE="-"/>
			<TEST ID="00088" NAME="L(+)-Tartrate" VALUE="-"/>
			<TEST ID="00089" NAME="m-Tartrate" VALUE="+"/>
			<TEST ID="00090" NAME="Citrate" VALUE="+"/>
			<TEST ID="00091" NAME="D-Galactonolactone" VALUE="+"/>
			<TEST ID="00092" NAME="Pyruvate" VALUE="+"/>
			<TEST ID="00093" NAME="Levulinate" VALUE="-"/>
			<TEST ID="00094" NAME="DL-2-Aminobutyrate" VALUE="-"/>
			<TEST ID="00095" NAME="PHB" VALUE="-"/>
			<TEST ID="00096" NAME="Tween80" VALUE="+"/>
			<TEST ID="00097" NAME="Ethanol" VALUE="+"/>
			<TEST ID="00098" NAME="n-Propanol" VALUE="+"/>
			<TEST ID="00099" NAME="n-Butanol" VALUE="+"/>
			<TEST ID="00100" NAME="isobutanol" VALUE="+"/>
			<TEST ID="00101" NAME="1-Hexanol" VALUE="+"/>
			<TEST ID="00102" NAME="Geraniol" VALUE="-"/>
			<TEST ID="00103" NAME="Ethyleneglycol" VALUE="-"/>
			<TEST ID="00104" NAME="Propyleneglycol" VALUE="+"/>
			<TEST ID="00105" NAME="Phenol" VALUE="-"/>
			<TEST ID="00106" NAME="Benzoate" VALUE="-"/>
			<TEST ID="00107" NAME="Salicyrate" VALUE="-"/>
			<TEST ID="00108" NAME="m-Hydroxybenzoate" VALUE="-"/>
			<TEST ID="00109" NAME="p-Hydroxybenzoate" VALUE="+"/>
			<TEST ID="00110" NAME="Protocatecuate" VALUE="+"/>
			<TEST ID="00111" NAME="Gentisate" VALUE="-"/>
			<TEST ID="00112" NAME="D-Mandelate" VALUE="-"/>
			<TEST ID="00113" NAME="L-Mandelate" VALUE="-"/>
			<TEST ID="00114" NAME="Benzylformate" VALUE="-"/>
			<TEST ID="00115" NAME="Xylene" VALUE="-"/>
			<TEST ID="00116" NAME="Phenylacetate" VALUE="-"/>
			<TEST ID="00117" NAME="p-Aminobenzoate" VALUE="-"/>
			<TEST ID="00118" NAME="Naphthalene" VALUE="-"/>
			<TEST ID="00119" NAME="inosine" VALUE="+"/>
			<TEST ID="00120" NAME="Taurocholate" VALUE="-"/>
			<TEST ID="00121" NAME="Testosterone" VALUE="-"/>
			<TEST ID="00122" NAME="Glycine" VALUE="-"/>
			<TEST ID="00123" NAME="beta-Alanine" VALUE="+"/>
			<TEST ID="00124" NAME="L-Valine" VALUE="-"/>
			<TEST ID="00125" NAME="L-Leusine" VALUE="+"/>
			<TEST ID="00126" NAME="L-Isoleusine" VALUE="+"/>
			<TEST ID="00127" NAME="D-Aspartate" VALUE="-"/>
			<TEST ID="00128" NAME="L-Serine" VALUE="+"/>
			<TEST ID="00129" NAME="L-Threonine" VALUE="-"/>
			<TEST ID="00130" NAME="L-Phenylalanine" VALUE="-"/>
			<TEST ID="00131" NAME="L-Tyrosine" VALUE="+"/>
			<TEST ID="00132" NAME="L-Tryptophan" VALUE="-"/>
			<TEST ID="00133" NAME="D-Tryptophan" VALUE="-"/>
			<TEST ID="00134" NAME="L-Lysine" VALUE="+"/>
			<TEST ID="00135" NAME="L-Ornithine" VALUE="+"/>
			<TEST ID="00136" NAME="L-Histidine" VALUE="+"/>
			<TEST ID="00137" NAME="DL-Norvaline" VALUE="-"/>
			<TEST ID="00138" NAME="Creatine" VALUE="-"/>
			<TEST ID="00139" NAME="Anthranilate" VALUE="-"/>
			<TEST ID="00140" NAME="L-Citrulline" VALUE="-"/>
			<TEST ID="00141" NAME="Hippurate" VALUE="-"/>
			<TEST ID="00142" NAME="Pantothenate" VALUE="+"/>
			<TEST ID="00143" NAME="Nicotinate" VALUE="-"/>
			<TEST ID="00144" NAME="Glutathione" VALUE="-"/>
			<TEST ID="00145" NAME="Trigonelline" VALUE="-"/>
			<TEST ID="00146" NAME="Acetamide" VALUE="-"/>
			<TEST ID="00147" NAME="Butylamine" VALUE="-"/>
			<TEST ID="00148" NAME="Tryptamine" VALUE="-"/>
			<TEST ID="00149" NAME="Amylamine" VALUE="-"/>
			<TEST ID="00150" NAME="Benzylamine" VALUE="-"/>
			<TEST ID="00151" NAME="Betaine" VALUE="+"/>
			<TEST ID="00152" NAME="Dodecane" VALUE="-"/>
		</CATEGORY>
	</ENTRY>

	<ENTRY ID="00019">
		<CATEGORY ID="00001" NAME="Fixed">
			<TEST ID="00001" NAME="RID" VALUE="DSM50017T"/>
			<TEST ID="00002" NAME="Reference" VALUE="3"/>
			<TEST ID="00003" NAME="Genus" VALUE="Pseudomonas"/>
			<TEST ID="00004" NAME="Species" VALUE="mendocina"/>
			<TEST ID="00005" NAME="Strain" VALUE="DSM 50017T"/>
		</CATEGORY>
		<CATEGORY ID="00002" NAME="Sequence">
			<TEST ID="00007" NAME="DDBJ Accession" VALUE="Z76674"/>
			<TEST ID="00008" NAME="Sequence" VALUE="attgaacgctggcggcaggcctaacacatgcaagtcgagcggatgaagagagcttgctctctgatttagcggccgacgggtgagtaatacctaggaatctgcctggtagtgggggataacgttccgaaaggaacgctaataccgcgtacgtcctacgggagaaagcaggggaccttcgggccttgcgctatcagatgagcctaggtcggattagctagttggtgaggtaatggctcaccaaggcgacgatccgtaactggtctgagaggatgatcagtcacactggaactgagacacggtccagactcctacgggaggcagcagtggggaatattggacaatgggcgaaagcctgatccagccatgccgcgtgtgtgaagaaggtcttcggattgtaaagcactttaagttgggaggaagggcattaacctaatacgttagtgttttgacgttaccaacagaataagcaccggctaacttcgtgccagcagccgcggtaatacgaagggtgcaagcgttaatcggaattactgggcgtaaagcgcgcgtaggtggttcgttaagttggatgtgaaagccccgggctcaacctgggaactgcatccaaaactggcgagctagagtacggtagagggtggtggaatttyctgtgtagcggtgaaatgcgtngatataggaaggaacaccagtggcgaaggcgagcacctggactgatactgacactgaggtgcgaaagcgtggggagcaaacaggattagataccctggtagtccacgccgtaaacgatgtcaactagccgttgggatccttgagatcttagtggcgcagctaacgcattaagttgaccgcctggggagtacggccgcaaggttaaaactcaaatgaattgacgggggcccgcacaagcggtggagcatgtggtttaattcgaagcaacgcgaagaaccttacctggccttgacatgctgagaactttccagagatggattggtgccttcgggaactcagacacaggtgctgcatggctgtcgtcagctcgtgtcgtgagatgttgggttaagtcccgtaacgagcgcaacccttgtccttagttaccagcacctcgtgtgggcaatcttaggrgacttcccgtgacaaacccgaggaaggtggggatgacgtcaagtyatcatggcccttacggccagggctrcacacrtgctacaatggtcggtacaaagggttgccaagccgcgaggtggagctaatcccataaaaccgatcgtagtccggatcgcagtctgcaactcgactgcgtgaagtcggaatcgctagtaatcgtgaatcagaatgtcacggtgaatacgttcccgggccttgtacacaccgcccgtcacaccatgggagtgggttgctccagaagtagctagtctaaccttcggggggacggttaccacggagtgattcangac"/>
		</CATEGORY>
		<CATEGORY ID="00003" NAME="Morphological">
			<TEST ID="00009" NAME="Rod shape" VALUE="+"/>
			<TEST ID="00010" NAME="Polar flagellation" VALUE="+"/>
		</CATEGORY>
		<CATEGORY ID="00004" NAME="Physiological">
			<TEST ID="00011" NAME="Gram stain" VALUE="-"/>
			<TEST ID="00012" NAME="Motility" VALUE="+"/>
			<TEST ID="00013" NAME="Arginine dihydrolase avtivity" VALUE="+"/>
			<TEST ID="00014" NAME="Starch Hydrolysis" VALUE="-"/>
			<TEST ID="00015" NAME="LEVAN formation from sucrose" VALUE="-"/>
			<TEST ID="00016" NAME="Cleavage of aromatic compounds" VALUE="+"/>
			<TEST ID="00017" NAME="Oxidation" VALUE="+"/>
			<TEST ID="00018" NAME="Catalase activity" VALUE="+"/>
			<TEST ID="00019" NAME="Oxidase activity" VALUE="+"/>
			<TEST ID="00020" NAME="PHB accumulation" VALUE="-"/>
			<TEST ID="00021" NAME="Casein hydrolysis" VALUE="-"/>
			<TEST ID="00022" NAME="Nitrate reduction" VALUE="+"/>
			<TEST ID="00023" NAME="Nitrate respiration" VALUE="+"/>
			<TEST ID="00024" NAME="Growth on glutamate agr" VALUE="+"/>
		</CATEGORY>
		<CATEGORY ID="00005" NAME="Production of water-insoluble yellow pigment">
			<TEST ID="00025" NAME="Nutrientagar" VALUE="-"/>
			<TEST ID="00026" NAME="TS agar" VALUE="-"/>
		</CATEGORY>
		<CATEGORY ID="00006" NAME="Production of water-soluble fluorescent pigment on">
			<TEST ID="00027" NAME="Pseudomonas agar F" VALUE="-"/>
			<TEST ID="00028" NAME="King B" VALUE="-"/>
			<TEST ID="00029" NAME="Kato and Ito's P1" VALUE="-"/>
		</CATEGORY>
		<CATEGORY ID="00007" NAME="Production of pyocanin on">
			<TEST ID="00030" NAME="Pseudomonas agar P" VALUE="-"/>
			<TEST ID="00031" NAME="King A" VALUE="-"/>
		</CATEGORY>
		<CATEGORY ID="00008" NAME="Growth at (pH)">
			<TEST ID="00032" NAME="pH3.6" VALUE="-"/>
		</CATEGORY>
		<CATEGORY ID="00009" NAME="Growth at (temp.)">
			<TEST ID="00033" NAME="4 degree C" VALUE="-"/>
			<TEST ID="00034" NAME="41 degree C" VALUE="+"/>
		</CATEGORY>
		<CATEGORY ID="00010" NAME="Assimilation">
			<TEST ID="00035" NAME="meso-erythritol" VALUE="-"/>
			<TEST ID="00036" NAME="D-Ribose" VALUE="-"/>
			<TEST ID="00037" NAME="D-Arabinose" VALUE="-"/>
			<TEST ID="00038" NAME="L-Arabinose" VALUE="-"/>
			<TEST ID="00039" NAME="D-Xylose" VALUE="-"/>
			<TEST ID="00040" NAME="D-Glucose" VALUE="+"/>
			<TEST ID="00041" NAME="D-Mannose" VALUE="-"/>
			<TEST ID="00042" NAME="D-Galactose" VALUE="-"/>
			<TEST ID="00043" NAME="D-Fructose" VALUE="+"/>
			<TEST ID="00044" NAME="L-Rhamnose" VALUE="-"/>
			<TEST ID="00045" NAME="L-fucose" VALUE="-"/>
			<TEST ID="00046" NAME="Sucrose" VALUE="-"/>
			<TEST ID="00047" NAME="Maltose" VALUE="-"/>
			<TEST ID="00048" NAME="Cellobiose" VALUE="-"/>
			<TEST ID="00049" NAME="Trehalose" VALUE="-"/>
			<TEST ID="00050" NAME="alpha-D-meribioses" VALUE="-"/>
			<TEST ID="00051" NAME="Lactose" VALUE="-"/>
			<TEST ID="00052" NAME="Raffinose" VALUE="-"/>
			<TEST ID="00053" NAME="Solubel Starch" VALUE="-"/>
			<TEST ID="00054" NAME="Inulin" VALUE="-"/>
			<TEST ID="00055" NAME="Adonitol" VALUE="-"/>
			<TEST ID="00056" NAME="D-Alabitol" VALUE="-"/>
			<TEST ID="00057" NAME="L-Alabitol" VALUE="+"/>
			<TEST ID="00058" NAME="D-xylitol" VALUE="-"/>
			<TEST ID="00059" NAME="Sorbitol" VALUE="-"/>
			<TEST ID="00060" NAME="Mannitol" VALUE="-"/>
			<TEST ID="00061" NAME="Inositol" VALUE="-"/>
			<TEST ID="00062" NAME="Gluconate" VALUE="+"/>
			<TEST ID="00063" NAME="2-Ketogluconate" VALUE="-"/>
			<TEST ID="00064" NAME="5-ketogluconate" VALUE="-"/>
			<TEST ID="00065" NAME="Glucosamin" VALUE="-"/>
			<TEST ID="00066" NAME="Acetate" VALUE="-"/>
			<TEST ID="00067" NAME="Propionate" VALUE="+"/>
			<TEST ID="00068" NAME="Butyrate" VALUE="-"/>
			<TEST ID="00069" NAME="Valerate" VALUE="-"/>
			<TEST ID="00070" NAME="Caprate" VALUE="+"/>
			<TEST ID="00071" NAME="Isobutyrate" VALUE="-"/>
			<TEST ID="00072" NAME="Isovalerate" VALUE="-"/>
			<TEST ID="00073" NAME="Malonate" VALUE="-"/>
			<TEST ID="00074" NAME="Succinate" VALUE="+"/>
			<TEST ID="00075" NAME="Adipate" VALUE="-"/>
			<TEST ID="00076" NAME="Fumalate" VALUE="+"/>
			<TEST ID="00077" NAME="Azelate" VALUE="-"/>
			<TEST ID="00078" NAME="Sebacate" VALUE="-"/>
			<TEST ID="00079" NAME="Itaconate" VALUE="+"/>
			<TEST ID="00080" NAME="Citraconate" VALUE="-"/>
			<TEST ID="00081" NAME="Mucate" VALUE="-"/>
			<TEST ID="00082" NAME="Glycerate" VALUE="-"/>
			<TEST ID="00083" NAME="Glycolate" VALUE="-"/>
			<TEST ID="00084" NAME="L-Lactate" VALUE="+"/>
			<TEST ID="00085" NAME="Hydroxybutyrate" VALUE="+"/>
			<TEST ID="00086" NAME="D-Malate" VALUE="+"/>
			<TEST ID="00087" NAME="D(-)-Tartrate" VALUE="-"/>
			<TEST ID="00088" NAME="L(+)-Tartrate" VALUE="-"/>
			<TEST ID="00089" NAME="m-Tartrate" VALUE="-"/>
			<TEST ID="00090" NAME="Citrate" VALUE="+"/>
			<TEST ID="00091" NAME="D-Galactonolactone" VALUE="-"/>
			<TEST ID="00092" NAME="Pyruvate" VALUE="+"/>
			<TEST ID="00093" NAME="Levulinate" VALUE="-"/>
			<TEST ID="00094" NAME="DL-2-Aminobutyrate" VALUE="-"/>
			<TEST ID="00095" NAME="PHB" VALUE="-"/>
			<TEST ID="00096" NAME="Tween80" VALUE="-"/>
			<TEST ID="00097" NAME="Ethanol" VALUE="+"/>
			<TEST ID="00098" NAME="n-Propanol" VALUE="+"/>
			<TEST ID="00099" NAME="n-Butanol" VALUE="+"/>
			<TEST ID="00100" NAME="isobutanol" VALUE="-"/>
			<TEST ID="00101" NAME="1-Hexanol" VALUE="+"/>
			<TEST ID="00102" NAME="Geraniol" VALUE="+"/>
			<TEST ID="00103" NAME="Ethyleneglycol" VALUE="+"/>
			<TEST ID="00104" NAME="Propyleneglycol" VALUE="+"/>
			<TEST ID="00105" NAME="Phenol" VALUE="-"/>
			<TEST ID="00106" NAME="Benzoate" VALUE="+"/>
			<TEST ID="00107" NAME="Salicyrate" VALUE="-"/>
			<TEST ID="00108" NAME="m-Hydroxybenzoate" VALUE="-"/>
			<TEST ID="00109" NAME="p-Hydroxybenzoate" VALUE="-"/>
			<TEST ID="00110" NAME="Protocatecuate" VALUE="-"/>
			<TEST ID="00111" NAME="Gentisate" VALUE="-"/>
			<TEST ID="00112" NAME="D-Mandelate" VALUE="-"/>
			<TEST ID="00113" NAME="L-Mandelate" VALUE="-"/>
			<TEST ID="00114" NAME="Benzylformate" VALUE="-"/>
			<TEST ID="00115" NAME="Xylene" VALUE="-"/>
			<TEST ID="00116" NAME="Phenylacetate" VALUE="-"/>
			<TEST ID="00117" NAME="p-Aminobenzoate" VALUE="-"/>
			<TEST ID="00118" NAME="Naphthalene" VALUE="-"/>
			<TEST ID="00119" NAME="inosine" VALUE="-"/>
			<TEST ID="00120" NAME="Taurocholate" VALUE="-"/>
			<TEST ID="00121" NAME="Testosterone" VALUE="-"/>
			<TEST ID="00122" NAME="Glycine" VALUE="+"/>
			<TEST ID="00123" NAME="beta-Alanine" VALUE="+"/>
			<TEST ID="00124" NAME="L-Valine" VALUE="+"/>
			<TEST ID="00125" NAME="L-Leusine" VALUE="+"/>
			<TEST ID="00126" NAME="L-Isoleusine" VALUE="+"/>
			<TEST ID="00127" NAME="D-Aspartate" VALUE="-"/>
			<TEST ID="00128" NAME="L-Serine" VALUE="+"/>
			<TEST ID="00129" NAME="L-Threonine" VALUE="+"/>
			<TEST ID="00130" NAME="L-Phenylalanine" VALUE="+"/>
			<TEST ID="00131" NAME="L-Tyrosine" VALUE="+"/>
			<TEST ID="00132" NAME="L-Tryptophan" VALUE="-"/>
			<TEST ID="00133" NAME="D-Tryptophan" VALUE="-"/>
			<TEST ID="00134" NAME="L-Lysine" VALUE="+"/>
			<TEST ID="00135" NAME="L-Ornithine" VALUE="+"/>
			<TEST ID="00136" NAME="L-Histidine" VALUE="+"/>
			<TEST ID="00137" NAME="DL-Norvaline" VALUE="+"/>
			<TEST ID="00138" NAME="Creatine" VALUE="-"/>
			<TEST ID="00139" NAME="Anthranilate" VALUE="-"/>
			<TEST ID="00140" NAME="L-Citrulline" VALUE="+"/>
			<TEST ID="00141" NAME="Hippurate" VALUE="-"/>
			<TEST ID="00142" NAME="Pantothenate" VALUE="-"/>
			<TEST ID="00143" NAME="Nicotinate" VALUE="-"/>
			<TEST ID="00144" NAME="Glutathione" VALUE="-"/>
			<TEST ID="00145" NAME="Trigonelline" VALUE="-"/>
			<TEST ID="00146" NAME="Acetamide" VALUE="-"/>
			<TEST ID="00147" NAME="Butylamine" VALUE="-"/>
			<TEST ID="00148" NAME="Tryptamine" VALUE="-"/>
			<TEST ID="00149" NAME="Amylamine" VALUE="-"/>
			<TEST ID="00150" NAME="Benzylamine" VALUE="-"/>
			<TEST ID="00151" NAME="Betaine" VALUE="+"/>
			<TEST ID="00152" NAME="Dodecane" VALUE="-"/>
		</CATEGORY>
	</ENTRY>

	<ENTRY ID="00020">
		<CATEGORY ID="00001" NAME="Fixed">
			<TEST ID="00001" NAME="RID" VALUE="KM 751T"/>
			<TEST ID="00002" NAME="Reference" VALUE="1"/>
			<TEST ID="00003" NAME="Genus" VALUE="Pseudomonas"/>
			<TEST ID="00004" NAME="Species" VALUE="mendocina"/>
			<TEST ID="00005" NAME="Strain" VALUE="DSM 50017T"/>
		</CATEGORY>
		<CATEGORY ID="00003" NAME="Morphological">
			<TEST ID="00009" NAME="Rod shape" VALUE="+"/>
			<TEST ID="00010" NAME="Polar flagellation" VALUE="+"/>
		</CATEGORY>
		<CATEGORY ID="00004" NAME="Physiological">
			<TEST ID="00011" NAME="Gram stain" VALUE="-"/>
			<TEST ID="00012" NAME="Motility" VALUE="+"/>
			<TEST ID="00013" NAME="Arginine dihydrolase avtivity" VALUE="+"/>
			<TEST ID="00014" NAME="Starch Hydrolysis" VALUE="-"/>
			<TEST ID="00015" NAME="LEVAN formation from sucrose" VALUE="-"/>
			<TEST ID="00016" NAME="Cleavage of aromatic compounds" VALUE="+"/>
			<TEST ID="00017" NAME="Oxidation" VALUE="+"/>
			<TEST ID="00018" NAME="Catalase activity" VALUE="+"/>
			<TEST ID="00019" NAME="Oxidase activity" VALUE="+"/>
			<TEST ID="00020" NAME="PHB accumulation" VALUE="-"/>
			<TEST ID="00021" NAME="Casein hydrolysis" VALUE="-"/>
			<TEST ID="00022" NAME="Nitrate reduction" VALUE="+"/>
			<TEST ID="00023" NAME="Nitrate respiration" VALUE="+"/>
			<TEST ID="00024" NAME="Growth on glutamate agr" VALUE="+"/>
		</CATEGORY>
		<CATEGORY ID="00005" NAME="Production of water-insoluble yellow pigment">
			<TEST ID="00025" NAME="Nutrientagar" VALUE="-"/>
			<TEST ID="00026" NAME="TS agar" VALUE="-"/>
		</CATEGORY>
		<CATEGORY ID="00006" NAME="Production of water-soluble fluorescent pigment on">
			<TEST ID="00027" NAME="Pseudomonas agar F" VALUE="-"/>
			<TEST ID="00028" NAME="King B" VALUE="-"/>
			<TEST ID="00029" NAME="Kato and Ito's P1" VALUE="-"/>
		</CATEGORY>
		<CATEGORY ID="00007" NAME="Production of pyocanin on">
			<TEST ID="00030" NAME="Pseudomonas agar P" VALUE="-"/>
			<TEST ID="00031" NAME="King A" VALUE="-"/>
		</CATEGORY>
		<CATEGORY ID="00008" NAME="Growth at (pH)">
			<TEST ID="00032" NAME="pH3.6" VALUE="-"/>
		</CATEGORY>
		<CATEGORY ID="00009" NAME="Growth at (temp.)">
			<TEST ID="00033" NAME="4 degree C" VALUE="-"/>
			<TEST ID="00034" NAME="41 degree C" VALUE="+"/>
		</CATEGORY>
		<CATEGORY ID="00010" NAME="Assimilation">
			<TEST ID="00035" NAME="meso-erythritol" VALUE="-"/>
			<TEST ID="00036" NAME="D-Ribose" VALUE="-"/>
			<TEST ID="00037" NAME="D-Arabinose" VALUE="-"/>
			<TEST ID="00038" NAME="L-Arabinose" VALUE="-"/>
			<TEST ID="00039" NAME="D-Xylose" VALUE="-"/>
			<TEST ID="00040" NAME="D-Glucose" VALUE="+"/>
			<TEST ID="00041" NAME="D-Mannose" VALUE="-"/>
			<TEST ID="00042" NAME="D-Galactose" VALUE="-"/>
			<TEST ID="00043" NAME="D-Fructose" VALUE="+"/>
			<TEST ID="00044" NAME="L-Rhamnose" VALUE="-"/>
			<TEST ID="00045" NAME="L-fucose" VALUE="-"/>
			<TEST ID="00046" NAME="Sucrose" VALUE="-"/>
			<TEST ID="00047" NAME="Maltose" VALUE="-"/>
			<TEST ID="00048" NAME="Cellobiose" VALUE="-"/>
			<TEST ID="00049" NAME="Trehalose" VALUE="-"/>
			<TEST ID="00050" NAME="alpha-D-meribioses" VALUE="-"/>
			<TEST ID="00051" NAME="Lactose" VALUE="-"/>
			<TEST ID="00052" NAME="Raffinose" VALUE="-"/>
			<TEST ID="00053" NAME="Solubel Starch" VALUE="-"/>
			<TEST ID="00054" NAME="Inulin" VALUE="-"/>
			<TEST ID="00055" NAME="Adonitol" VALUE="-"/>
			<TEST ID="00056" NAME="D-Alabitol" VALUE="-"/>
			<TEST ID="00057" NAME="L-Alabitol" VALUE="+"/>
			<TEST ID="00058" NAME="D-xylitol" VALUE="-"/>
			<TEST ID="00059" NAME="Sorbitol" VALUE="-"/>
			<TEST ID="00060" NAME="Mannitol" VALUE="-"/>
			<TEST ID="00061" NAME="Inositol" VALUE="-"/>
			<TEST ID="00062" NAME="Gluconate" VALUE="+"/>
			<TEST ID="00063" NAME="2-Ketogluconate" VALUE="-"/>
			<TEST ID="00064" NAME="5-ketogluconate" VALUE="-"/>
			<TEST ID="00065" NAME="Glucosamin" VALUE="-"/>
			<TEST ID="00066" NAME="Acetate" VALUE="-"/>
			<TEST ID="00067" NAME="Propionate" VALUE="+"/>
			<TEST ID="00068" NAME="Butyrate" VALUE="-"/>
			<TEST ID="00069" NAME="Valerate" VALUE="-"/>
			<TEST ID="00070" NAME="Caprate" VALUE="+"/>
			<TEST ID="00071" NAME="Isobutyrate" VALUE="-"/>
			<TEST ID="00072" NAME="Isovalerate" VALUE="-"/>
			<TEST ID="00073" NAME="Malonate" VALUE="-"/>
			<TEST ID="00074" NAME="Succinate" VALUE="+"/>
			<TEST ID="00075" NAME="Adipate" VALUE="-"/>
			<TEST ID="00076" NAME="Fumalate" VALUE="+"/>
			<TEST ID="00077" NAME="Azelate" VALUE="-"/>
			<TEST ID="00078" NAME="Sebacate" VALUE="-"/>
			<TEST ID="00079" NAME="Itaconate" VALUE="+"/>
			<TEST ID="00080" NAME="Citraconate" VALUE="-"/>
			<TEST ID="00081" NAME="Mucate" VALUE="-"/>
			<TEST ID="00082" NAME="Glycerate" VALUE="-"/>
			<TEST ID="00083" NAME="Glycolate" VALUE="-"/>
			<TEST ID="00084" NAME="L-Lactate" VALUE="+"/>
			<TEST ID="00085" NAME="Hydroxybutyrate" VALUE="+"/>
			<TEST ID="00086" NAME="D-Malate" VALUE="+"/>
			<TEST ID="00087" NAME="D(-)-Tartrate" VALUE="-"/>
			<TEST ID="00088" NAME="L(+)-Tartrate" VALUE="-"/>
			<TEST ID="00089" NAME="m-Tartrate" VALUE="-"/>
			<TEST ID="00090" NAME="Citrate" VALUE="+"/>
			<TEST ID="00091" NAME="D-Galactonolactone" VALUE="-"/>
			<TEST ID="00092" NAME="Pyruvate" VALUE="+"/>
			<TEST ID="00093" NAME="Levulinate" VALUE="-"/>
			<TEST ID="00094" NAME="DL-2-Aminobutyrate" VALUE="-"/>
			<TEST ID="00095" NAME="PHB" VALUE="-"/>
			<TEST ID="00096" NAME="Tween80" VALUE="-"/>
			<TEST ID="00097" NAME="Ethanol" VALUE="+"/>
			<TEST ID="00098" NAME="n-Propanol" VALUE="+"/>
			<TEST ID="00099" NAME="n-Butanol" VALUE="+"/>
			<TEST ID="00100" NAME="isobutanol" VALUE="-"/>
			<TEST ID="00101" NAME="1-Hexanol" VALUE="+"/>
			<TEST ID="00102" NAME="Geraniol" VALUE="+"/>
			<TEST ID="00103" NAME="Ethyleneglycol" VALUE="+"/>
			<TEST ID="00104" NAME="Propyleneglycol" VALUE="+"/>
			<TEST ID="00105" NAME="Phenol" VALUE="-"/>
			<TEST ID="00106" NAME="Benzoate" VALUE="+"/>
			<TEST ID="00107" NAME="Salicyrate" VALUE="-"/>
			<TEST ID="00108" NAME="m-Hydroxybenzoate" VALUE="-"/>
			<TEST ID="00109" NAME="p-Hydroxybenzoate" VALUE="-"/>
			<TEST ID="00110" NAME="Protocatecuate" VALUE="-"/>
			<TEST ID="00111" NAME="Gentisate" VALUE="-"/>
			<TEST ID="00112" NAME="D-Mandelate" VALUE="-"/>
			<TEST ID="00113" NAME="L-Mandelate" VALUE="-"/>
			<TEST ID="00114" NAME="Benzylformate" VALUE="-"/>
			<TEST ID="00115" NAME="Xylene" VALUE="-"/>
			<TEST ID="00116" NAME="Phenylacetate" VALUE="-"/>
			<TEST ID="00117" NAME="p-Aminobenzoate" VALUE="-"/>
			<TEST ID="00118" NAME="Naphthalene" VALUE="-"/>
			<TEST ID="00119" NAME="inosine" VALUE="-"/>
			<TEST ID="00120" NAME="Taurocholate" VALUE="-"/>
			<TEST ID="00121" NAME="Testosterone" VALUE="-"/>
			<TEST ID="00122" NAME="Glycine" VALUE="+"/>
			<TEST ID="00123" NAME="beta-Alanine" VALUE="+"/>
			<TEST ID="00124" NAME="L-Valine" VALUE="+"/>
			<TEST ID="00125" NAME="L-Leusine" VALUE="+"/>
			<TEST ID="00126" NAME="L-Isoleusine" VALUE="+"/>
			<TEST ID="00127" NAME="D-Aspartate" VALUE="-"/>
			<TEST ID="00128" NAME="L-Serine" VALUE="+"/>
			<TEST ID="00129" NAME="L-Threonine" VALUE="+"/>
			<TEST ID="00130" NAME="L-Phenylalanine" VALUE="+"/>
			<TEST ID="00131" NAME="L-Tyrosine" VALUE="+"/>
			<TEST ID="00132" NAME="L-Tryptophan" VALUE="-"/>
			<TEST ID="00133" NAME="D-Tryptophan" VALUE="-"/>
			<TEST ID="00134" NAME="L-Lysine" VALUE="+"/>
			<TEST ID="00135" NAME="L-Ornithine" VALUE="+"/>
			<TEST ID="00136" NAME="L-Histidine" VALUE="+"/>
			<TEST ID="00137" NAME="DL-Norvaline" VALUE="+"/>
			<TEST ID="00138" NAME="Creatine" VALUE="-"/>
			<TEST ID="00139" NAME="Anthranilate" VALUE="-"/>
			<TEST ID="00140" NAME="L-Citrulline" VALUE="+"/>
			<TEST ID="00141" NAME="Hippurate" VALUE="-"/>
			<TEST ID="00142" NAME="Pantothenate" VALUE="-"/>
			<TEST ID="00143" NAME="Nicotinate" VALUE="-"/>
			<TEST ID="00144" NAME="Glutathione" VALUE="-"/>
			<TEST ID="00145" NAME="Trigonelline" VALUE="-"/>
			<TEST ID="00146" NAME="Acetamide" VALUE="-"/>
			<TEST ID="00147" NAME="Butylamine" VALUE="-"/>
			<TEST ID="00148" NAME="Tryptamine" VALUE="-"/>
			<TEST ID="00149" NAME="Amylamine" VALUE="-"/>
			<TEST ID="00150" NAME="Benzylamine" VALUE="-"/>
			<TEST ID="00151" NAME="Betaine" VALUE="+"/>
			<TEST ID="00152" NAME="Dodecane" VALUE="-"/>
		</CATEGORY>
	</ENTRY>

	<ENTRY ID="00021">
		<CATEGORY ID="00001" NAME="Fixed">
			<TEST ID="00001" NAME="RID" VALUE="KM 841T"/>
			<TEST ID="00002" NAME="Reference" VALUE="1"/>
			<TEST ID="00003" NAME="Genus" VALUE="Pseudomonas"/>
			<TEST ID="00004" NAME="Species" VALUE="oryzihabitans"/>
			<TEST ID="00005" NAME="Strain" VALUE="NRIC 0277T"/>
		</CATEGORY>
		<CATEGORY ID="00003" NAME="Morphological">
			<TEST ID="00009" NAME="Rod shape" VALUE="+"/>
			<TEST ID="00010" NAME="Polar flagellation" VALUE="+"/>
		</CATEGORY>
		<CATEGORY ID="00004" NAME="Physiological">
			<TEST ID="00011" NAME="Gram stain" VALUE="-"/>
			<TEST ID="00012" NAME="Motility" VALUE="+"/>
			<TEST ID="00013" NAME="Arginine dihydrolase avtivity" VALUE="-"/>
			<TEST ID="00014" NAME="Starch Hydrolysis" VALUE="-"/>
			<TEST ID="00015" NAME="LEVAN formation from sucrose" VALUE="-"/>
			<TEST ID="00016" NAME="Cleavage of aromatic compounds" VALUE="+"/>
			<TEST ID="00017" NAME="Oxidation" VALUE="+"/>
			<TEST ID="00018" NAME="Catalase activity" VALUE="+"/>
			<TEST ID="00019" NAME="Oxidase activity" VALUE="-"/>
			<TEST ID="00020" NAME="PHB accumulation" VALUE="+"/>
			<TEST ID="00021" NAME="Casein hydrolysis" VALUE="+"/>
			<TEST ID="00022" NAME="Nitrate reduction" VALUE="-"/>
			<TEST ID="00023" NAME="Nitrate respiration" VALUE="-"/>
			<TEST ID="00024" NAME="Growth on glutamate agr" VALUE="+"/>
		</CATEGORY>
		<CATEGORY ID="00005" NAME="Production of water-insoluble yellow pigment">
			<TEST ID="00025" NAME="Nutrientagar" VALUE="+"/>
			<TEST ID="00026" NAME="TS agar" VALUE="+"/>
		</CATEGORY>
		<CATEGORY ID="00006" NAME="Production of water-soluble fluorescent pigment on">
			<TEST ID="00027" NAME="Pseudomonas agar F" VALUE="-"/>
			<TEST ID="00028" NAME="King B" VALUE="-"/>
			<TEST ID="00029" NAME="Kato and Ito's P1" VALUE="-"/>
		</CATEGORY>
		<CATEGORY ID="00007" NAME="Production of pyocanin on">
			<TEST ID="00030" NAME="Pseudomonas agar P" VALUE="-"/>
			<TEST ID="00031" NAME="King A" VALUE="-"/>
		</CATEGORY>
		<CATEGORY ID="00008" NAME="Growth at (pH)">
			<TEST ID="00032" NAME="pH3.6" VALUE="-"/>
		</CATEGORY>
		<CATEGORY ID="00009" NAME="Growth at (temp.)">
			<TEST ID="00033" NAME="4 degree C" VALUE="-"/>
			<TEST ID="00034" NAME="41 degree C" VALUE="-"/>
		</CATEGORY>
		<CATEGORY ID="00010" NAME="Assimilation">
			<TEST ID="00035" NAME="meso-erythritol" VALUE="-"/>
			<TEST ID="00036" NAME="D-Ribose" VALUE="+"/>
			<TEST ID="00037" NAME="D-Arabinose" VALUE="+"/>
			<TEST ID="00038" NAME="L-Arabinose" VALUE="+"/>
			<TEST ID="00039" NAME="D-Xylose" VALUE="+"/>
			<TEST ID="00040" NAME="D-Glucose" VALUE="+"/>
			<TEST ID="00041" NAME="D-Mannose" VALUE="+"/>
			<TEST ID="00042" NAME="D-Galactose" VALUE="+"/>
			<TEST ID="00043" NAME="D-Fructose" VALUE="+"/>
			<TEST ID="00044" NAME="L-Rhamnose" VALUE="+"/>
			<TEST ID="00045" NAME="L-fucose" VALUE="+"/>
			<TEST ID="00046" NAME="Sucrose" VALUE="-"/>
			<TEST ID="00047" NAME="Maltose" VALUE="+"/>
			<TEST ID="00048" NAME="Cellobiose" VALUE="-"/>
			<TEST ID="00049" NAME="Trehalose" VALUE="+"/>
			<TEST ID="00050" NAME="alpha-D-meribioses" VALUE="+"/>
			<TEST ID="00051" NAME="Lactose" VALUE="-"/>
			<TEST ID="00052" NAME="Raffinose" VALUE="-"/>
			<TEST ID="00053" NAME="Solubel Starch" VALUE="-"/>
			<TEST ID="00054" NAME="Inulin" VALUE="-"/>
			<TEST ID="00055" NAME="Adonitol" VALUE="-"/>
			<TEST ID="00056" NAME="D-Alabitol" VALUE="+"/>
			<TEST ID="00057" NAME="L-Alabitol" VALUE="-"/>
			<TEST ID="00058" NAME="D-xylitol" VALUE="-"/>
			<TEST ID="00059" NAME="Sorbitol" VALUE="+"/>
			<TEST ID="00060" NAME="Mannitol" VALUE="+"/>
			<TEST ID="00061" NAME="Inositol" VALUE="+"/>
			<TEST ID="00062" NAME="Gluconate" VALUE="+"/>
			<TEST ID="00063" NAME="2-Ketogluconate" VALUE="+"/>
			<TEST ID="00064" NAME="5-ketogluconate" VALUE="+"/>
			<TEST ID="00065" NAME="Glucosamin" VALUE="-"/>
			<TEST ID="00066" NAME="Acetate" VALUE="+"/>
			<TEST ID="00067" NAME="Propionate" VALUE="+"/>
			<TEST ID="00068" NAME="Butyrate" VALUE="-"/>
			<TEST ID="00069" NAME="Valerate" VALUE="-"/>
			<TEST ID="00070" NAME="Caprate" VALUE="+"/>
			<TEST ID="00071" NAME="Isobutyrate" VALUE="-"/>
			<TEST ID="00072" NAME="Isovalerate" VALUE="-"/>
			<TEST ID="00073" NAME="Malonate" VALUE="+"/>
			<TEST ID="00074" NAME="Succinate" VALUE="+"/>
			<TEST ID="00075" NAME="Adipate" VALUE="-"/>
			<TEST ID="00076" NAME="Fumalate" VALUE="+"/>
			<TEST ID="00077" NAME="Azelate" VALUE="-"/>
			<TEST ID="00078" NAME="Sebacate" VALUE="-"/>
			<TEST ID="00079" NAME="Itaconate" VALUE="+"/>
			<TEST ID="00080" NAME="Citraconate" VALUE="+"/>
			<TEST ID="00081" NAME="Mucate" VALUE="+"/>
			<TEST ID="00082" NAME="Glycerate" VALUE="+"/>
			<TEST ID="00083" NAME="Glycolate" VALUE="-"/>
			<TEST ID="00084" NAME="L-Lactate" VALUE="+"/>
			<TEST ID="00085" NAME="Hydroxybutyrate" VALUE="-"/>
			<TEST ID="00086" NAME="D-Malate" VALUE="+"/>
			<TEST ID="00087" NAME="D(-)-Tartrate" VALUE="-"/>
			<TEST ID="00088" NAME="L(+)-Tartrate" VALUE="+"/>
			<TEST ID="00089" NAME="m-Tartrate" VALUE="+"/>
			<TEST ID="00090" NAME="Citrate" VALUE="+"/>
			<TEST ID="00091" NAME="D-Galactonolactone" VALUE="+"/>
			<TEST ID="00092" NAME="Pyruvate" VALUE="+"/>
			<TEST ID="00093" NAME="Levulinate" VALUE="-"/>
			<TEST ID="00094" NAME="DL-2-Aminobutyrate" VALUE="-"/>
			<TEST ID="00095" NAME="PHB" VALUE="-"/>
			<TEST ID="00096" NAME="Tween80" VALUE="+"/>
			<TEST ID="00097" NAME="Ethanol" VALUE="+"/>
			<TEST ID="00098" NAME="n-Propanol" VALUE="+"/>
			<TEST ID="00099" NAME="n-Butanol" VALUE="-"/>
			<TEST ID="00100" NAME="isobutanol" VALUE="+"/>
			<TEST ID="00101" NAME="1-Hexanol" VALUE="+"/>
			<TEST ID="00102" NAME="Geraniol" VALUE="-"/>
			<TEST ID="00103" NAME="Ethyleneglycol" VALUE="-"/>
			<TEST ID="00104" NAME="Propyleneglycol" VALUE="-"/>
			<TEST ID="00105" NAME="Phenol" VALUE="-"/>
			<TEST ID="00106" NAME="Benzoate" VALUE="-"/>
			<TEST ID="00107" NAME="Salicyrate" VALUE="-"/>
			<TEST ID="00108" NAME="m-Hydroxybenzoate" VALUE="-"/>
			<TEST ID="00109" NAME="p-Hydroxybenzoate" VALUE="+"/>
			<TEST ID="00110" NAME="Protocatecuate" VALUE="-"/>
			<TEST ID="00111" NAME="Gentisate" VALUE="-"/>
			<TEST ID="00112" NAME="D-Mandelate" VALUE="-"/>
			<TEST ID="00113" NAME="L-Mandelate" VALUE="-"/>
			<TEST ID="00114" NAME="Benzylformate" VALUE="-"/>
			<TEST ID="00115" NAME="Xylene" VALUE="-"/>
			<TEST ID="00116" NAME="Phenylacetate" VALUE="-"/>
			<TEST ID="00117" NAME="p-Aminobenzoate" VALUE="-"/>
			<TEST ID="00118" NAME="Naphthalene" VALUE="-"/>
			<TEST ID="00119" NAME="inosine" VALUE="+"/>
			<TEST ID="00120" NAME="Taurocholate" VALUE="-"/>
			<TEST ID="00121" NAME="Testosterone" VALUE="-"/>
			<TEST ID="00122" NAME="Glycine" VALUE="-"/>
			<TEST ID="00123" NAME="beta-Alanine" VALUE="+"/>
			<TEST ID="00124" NAME="L-Valine" VALUE="+"/>
			<TEST ID="00125" NAME="L-Leusine" VALUE="+"/>
			<TEST ID="00126" NAME="L-Isoleusine" VALUE="+"/>
			<TEST ID="00127" NAME="D-Aspartate" VALUE="-"/>
			<TEST ID="00128" NAME="L-Serine" VALUE="+"/>
			<TEST ID="00129" NAME="L-Threonine" VALUE="-"/>
			<TEST ID="00130" NAME="L-Phenylalanine" VALUE="-"/>
			<TEST ID="00131" NAME="L-Tyrosine" VALUE="-"/>
			<TEST ID="00132" NAME="L-Tryptophan" VALUE="-"/>
			<TEST ID="00133" NAME="D-Tryptophan" VALUE="-"/>
			<TEST ID="00134" NAME="L-Lysine" VALUE="-"/>
			<TEST ID="00135" NAME="L-Ornithine" VALUE="-"/>
			<TEST ID="00136" NAME="L-Histidine" VALUE="-"/>
			<TEST ID="00137" NAME="DL-Norvaline" VALUE="-"/>
			<TEST ID="00138" NAME="Creatine" VALUE="-"/>
			<TEST ID="00139" NAME="Anthranilate" VALUE="-"/>
			<TEST ID="00140" NAME="L-Citrulline" VALUE="-"/>
			<TEST ID="00141" NAME="Hippurate" VALUE="-"/>
			<TEST ID="00142" NAME="Pantothenate" VALUE="-"/>
			<TEST ID="00143" NAME="Nicotinate" VALUE="-"/>
			<TEST ID="00144" NAME="Glutathione" VALUE="-"/>
			<TEST ID="00145" NAME="Trigonelline" VALUE="-"/>
			<TEST ID="00146" NAME="Acetamide" VALUE="-"/>
			<TEST ID="00147" NAME="Butylamine" VALUE="-"/>
			<TEST ID="00148" NAME="Tryptamine" VALUE="-"/>
			<TEST ID="00149" NAME="Amylamine" VALUE="-"/>
			<TEST ID="00150" NAME="Benzylamine" VALUE="-"/>
			<TEST ID="00151" NAME="Betaine" VALUE="+"/>
			<TEST ID="00152" NAME="Dodecane" VALUE="-"/>
		</CATEGORY>
	</ENTRY>

	<ENTRY ID="00022">
		<CATEGORY ID="00001" NAME="Fixed">
			<TEST ID="00001" NAME="RID" VALUE="KM 842"/>
			<TEST ID="00002" NAME="Reference" VALUE="1"/>
			<TEST ID="00003" NAME="Genus" VALUE="Pseudomonas"/>
			<TEST ID="00004" NAME="Species" VALUE="oryzihabitans"/>
			<TEST ID="00005" NAME="Strain" VALUE="NRIC 0278"/>
		</CATEGORY>
		<CATEGORY ID="00003" NAME="Morphological">
			<TEST ID="00009" NAME="Rod shape" VALUE="+"/>
			<TEST ID="00010" NAME="Polar flagellation" VALUE="+"/>
		</CATEGORY>
		<CATEGORY ID="00004" NAME="Physiological">
			<TEST ID="00011" NAME="Gram stain" VALUE="-"/>
			<TEST ID="00012" NAME="Motility" VALUE="+"/>
			<TEST ID="00013" NAME="Arginine dihydrolase avtivity" VALUE="-"/>
			<TEST ID="00014" NAME="Starch Hydrolysis" VALUE="-"/>
			<TEST ID="00015" NAME="LEVAN formation from sucrose" VALUE="-"/>
			<TEST ID="00016" NAME="Cleavage of aromatic compounds" VALUE="+"/>
			<TEST ID="00017" NAME="Oxidation" VALUE="+"/>
			<TEST ID="00018" NAME="Catalase activity" VALUE="+"/>
			<TEST ID="00019" NAME="Oxidase activity" VALUE="-"/>
			<TEST ID="00020" NAME="PHB accumulation" VALUE="+"/>
			<TEST ID="00021" NAME="Casein hydrolysis" VALUE="+"/>
			<TEST ID="00022" NAME="Nitrate reduction" VALUE="-"/>
			<TEST ID="00023" NAME="Nitrate respiration" VALUE="-"/>
			<TEST ID="00024" NAME="Growth on glutamate agr" VALUE="+"/>
		</CATEGORY>
		<CATEGORY ID="00005" NAME="Production of water-insoluble yellow pigment">
			<TEST ID="00025" NAME="Nutrientagar" VALUE="+"/>
			<TEST ID="00026" NAME="TS agar" VALUE="+"/>
		</CATEGORY>
		<CATEGORY ID="00006" NAME="Production of water-soluble fluorescent pigment on">
			<TEST ID="00027" NAME="Pseudomonas agar F" VALUE="-"/>
			<TEST ID="00028" NAME="King B" VALUE="-"/>
			<TEST ID="00029" NAME="Kato and Ito's P1" VALUE="-"/>
		</CATEGORY>
		<CATEGORY ID="00007" NAME="Production of pyocanin on">
			<TEST ID="00030" NAME="Pseudomonas agar P" VALUE="-"/>
			<TEST ID="00031" NAME="King A" VALUE="-"/>
		</CATEGORY>
		<CATEGORY ID="00008" NAME="Growth at (pH)">
			<TEST ID="00032" NAME="pH3.6" VALUE="-"/>
		</CATEGORY>
		<CATEGORY ID="00009" NAME="Growth at (temp.)">
			<TEST ID="00033" NAME="4 degree C" VALUE="-"/>
			<TEST ID="00034" NAME="41 degree C" VALUE="-"/>
		</CATEGORY>
		<CATEGORY ID="00010" NAME="Assimilation">
			<TEST ID="00035" NAME="meso-erythritol" VALUE="+"/>
			<TEST ID="00036" NAME="D-Ribose" VALUE="+"/>
			<TEST ID="00037" NAME="D-Arabinose" VALUE="+"/>
			<TEST ID="00038" NAME="L-Arabinose" VALUE="+"/>
			<TEST ID="00039" NAME="D-Xylose" VALUE="+"/>
			<TEST ID="00040" NAME="D-Glucose" VALUE="+"/>
			<TEST ID="00041" NAME="D-Mannose" VALUE="+"/>
			<TEST ID="00042" NAME="D-Galactose" VALUE="+"/>
			<TEST ID="00043" NAME="D-Fructose" VALUE="+"/>
			<TEST ID="00044" NAME="L-Rhamnose" VALUE="+"/>
			<TEST ID="00045" NAME="L-fucose" VALUE="+"/>
			<TEST ID="00046" NAME="Sucrose" VALUE="-"/>
			<TEST ID="00047" NAME="Maltose" VALUE="+"/>
			<TEST ID="00048" NAME="Cellobiose" VALUE="-"/>
			<TEST ID="00049" NAME="Trehalose" VALUE="+"/>
			<TEST ID="00050" NAME="alpha-D-meribioses" VALUE="+"/>
			<TEST ID="00051" NAME="Lactose" VALUE="-"/>
			<TEST ID="00052" NAME="Raffinose" VALUE="-"/>
			<TEST ID="00053" NAME="Solubel Starch" VALUE="-"/>
			<TEST ID="00054" NAME="Inulin" VALUE="-"/>
			<TEST ID="00055" NAME="Adonitol" VALUE="-"/>
			<TEST ID="00056" NAME="D-Alabitol" VALUE="+"/>
			<TEST ID="00057" NAME="L-Alabitol" VALUE="-"/>
			<TEST ID="00058" NAME="D-xylitol" VALUE="-"/>
			<TEST ID="00059" NAME="Sorbitol" VALUE="+"/>
			<TEST ID="00060" NAME="Mannitol" VALUE="+"/>
			<TEST ID="00061" NAME="Inositol" VALUE="+"/>
			<TEST ID="00062" NAME="Gluconate" VALUE="+"/>
			<TEST ID="00063" NAME="2-Ketogluconate" VALUE="+"/>
			<TEST ID="00064" NAME="5-ketogluconate" VALUE="+"/>
			<TEST ID="00065" NAME="Glucosamin" VALUE="+"/>
			<TEST ID="00066" NAME="Acetate" VALUE="+"/>
			<TEST ID="00067" NAME="Propionate" VALUE="+"/>
			<TEST ID="00068" NAME="Butyrate" VALUE="-"/>
			<TEST ID="00069" NAME="Valerate" VALUE="-"/>
			<TEST ID="00070" NAME="Caprate" VALUE="+"/>
			<TEST ID="00071" NAME="Isobutyrate" VALUE="-"/>
			<TEST ID="00072" NAME="Isovalerate" VALUE="-"/>
			<TEST ID="00073" NAME="Malonate" VALUE="+"/>
			<TEST ID="00074" NAME="Succinate" VALUE="+"/>
			<TEST ID="00075" NAME="Adipate" VALUE="-"/>
			<TEST ID="00076" NAME="Fumalate" VALUE="+"/>
			<TEST ID="00077" NAME="Azelate" VALUE="-"/>
			<TEST ID="00078" NAME="Sebacate" VALUE="-"/>
			<TEST ID="00079" NAME="Itaconate" VALUE="+"/>
			<TEST ID="00080" NAME="Citraconate" VALUE="+"/>
			<TEST ID="00081" NAME="Mucate" VALUE="+"/>
			<TEST ID="00082" NAME="Glycerate" VALUE="+"/>
			<TEST ID="00083" NAME="Glycolate" VALUE="-"/>
			<TEST ID="00084" NAME="L-Lactate" VALUE="+"/>
			<TEST ID="00085" NAME="Hydroxybutyrate" VALUE="-"/>
			<TEST ID="00086" NAME="D-Malate" VALUE="+"/>
			<TEST ID="00087" NAME="D(-)-Tartrate" VALUE="+"/>
			<TEST ID="00088" NAME="L(+)-Tartrate" VALUE="+"/>
			<TEST ID="00089" NAME="m-Tartrate" VALUE="+"/>
			<TEST ID="00090" NAME="Citrate" VALUE="+"/>
			<TEST ID="00091" NAME="D-Galactonolactone" VALUE="+"/>
			<TEST ID="00092" NAME="Pyruvate" VALUE="+"/>
			<TEST ID="00093" NAME="Levulinate" VALUE="-"/>
			<TEST ID="00094" NAME="DL-2-Aminobutyrate" VALUE="-"/>
			<TEST ID="00095" NAME="PHB" VALUE="-"/>
			<TEST ID="00096" NAME="Tween80" VALUE="+"/>
			<TEST ID="00097" NAME="Ethanol" VALUE="+"/>
			<TEST ID="00098" NAME="n-Propanol" VALUE="+"/>
			<TEST ID="00099" NAME="n-Butanol" VALUE="-"/>
			<TEST ID="00100" NAME="isobutanol" VALUE="+"/>
			<TEST ID="00101" NAME="1-Hexanol" VALUE="-"/>
			<TEST ID="00102" NAME="Geraniol" VALUE="-"/>
			<TEST ID="00103" NAME="Ethyleneglycol" VALUE="-"/>
			<TEST ID="00104" NAME="Propyleneglycol" VALUE="-"/>
			<TEST ID="00105" NAME="Phenol" VALUE="-"/>
			<TEST ID="00106" NAME="Benzoate" VALUE="-"/>
			<TEST ID="00107" NAME="Salicyrate" VALUE="+"/>
			<TEST ID="00108" NAME="m-Hydroxybenzoate" VALUE="-"/>
			<TEST ID="00109" NAME="p-Hydroxybenzoate" VALUE="+"/>
			<TEST ID="00110" NAME="Protocatecuate" VALUE="+"/>
			<TEST ID="00111" NAME="Gentisate" VALUE="-"/>
			<TEST ID="00112" NAME="D-Mandelate" VALUE="-"/>
			<TEST ID="00113" NAME="L-Mandelate" VALUE="-"/>
			<TEST ID="00114" NAME="Benzylformate" VALUE="-"/>
			<TEST ID="00115" NAME="Xylene" VALUE="-"/>
			<TEST ID="00116" NAME="Phenylacetate" VALUE="-"/>
			<TEST ID="00117" NAME="p-Aminobenzoate" VALUE="-"/>
			<TEST ID="00118" NAME="Naphthalene" VALUE="-"/>
			<TEST ID="00119" NAME="inosine" VALUE="+"/>
			<TEST ID="00120" NAME="Taurocholate" VALUE="-"/>
			<TEST ID="00121" NAME="Testosterone" VALUE="-"/>
			<TEST ID="00122" NAME="Glycine" VALUE="-"/>
			<TEST ID="00123" NAME="beta-Alanine" VALUE="-"/>
			<TEST ID="00124" NAME="L-Valine" VALUE="+"/>
			<TEST ID="00125" NAME="L-Leusine" VALUE="+"/>
			<TEST ID="00126" NAME="L-Isoleusine" VALUE="+"/>
			<TEST ID="00127" NAME="D-Aspartate" VALUE="-"/>
			<TEST ID="00128" NAME="L-Serine" VALUE="+"/>
			<TEST ID="00129" NAME="L-Threonine" VALUE="-"/>
			<TEST ID="00130" NAME="L-Phenylalanine" VALUE="-"/>
			<TEST ID="00131" NAME="L-Tyrosine" VALUE="-"/>
			<TEST ID="00132" NAME="L-Tryptophan" VALUE="-"/>
			<TEST ID="00133" NAME="D-Tryptophan" VALUE="-"/>
			<TEST ID="00134" NAME="L-Lysine" VALUE="-"/>
			<TEST ID="00135" NAME="L-Ornithine" VALUE="+"/>
			<TEST ID="00136" NAME="L-Histidine" VALUE="+"/>
			<TEST ID="00137" NAME="DL-Norvaline" VALUE="-"/>
			<TEST ID="00138" NAME="Creatine" VALUE="-"/>
			<TEST ID="00139" NAME="Anthranilate" VALUE="-"/>
			<TEST ID="00140" NAME="L-Citrulline" VALUE="-"/>
			<TEST ID="00141" NAME="Hippurate" VALUE="-"/>
			<TEST ID="00142" NAME="Pantothenate" VALUE="-"/>
			<TEST ID="00143" NAME="Nicotinate" VALUE="-"/>
			<TEST ID="00144" NAME="Glutathione" VALUE="+"/>
			<TEST ID="00145" NAME="Trigonelline" VALUE="+"/>
			<TEST ID="00146" NAME="Acetamide" VALUE="-"/>
			<TEST ID="00147" NAME="Butylamine" VALUE="-"/>
			<TEST ID="00148" NAME="Tryptamine" VALUE="-"/>
			<TEST ID="00149" NAME="Amylamine" VALUE="-"/>
			<TEST ID="00150" NAME="Benzylamine" VALUE="-"/>
			<TEST ID="00151" NAME="Betaine" VALUE="+"/>
			<TEST ID="00152" NAME="Dodecane" VALUE="-"/>
		</CATEGORY>
	</ENTRY>

	<ENTRY ID="00023">
		<CATEGORY ID="00001" NAME="Fixed">
			<TEST ID="00001" NAME="RID" VALUE="KM 843"/>
			<TEST ID="00002" NAME="Reference" VALUE="1"/>
			<TEST ID="00003" NAME="Genus" VALUE="Pseudomonas"/>
			<TEST ID="00004" NAME="Species" VALUE="oryzihabitans"/>
			<TEST ID="00005" NAME="Strain" VALUE="NRIC 0279"/>
		</CATEGORY>
		<CATEGORY ID="00003" NAME="Morphological">
			<TEST ID="00009" NAME="Rod shape" VALUE="+"/>
			<TEST ID="00010" NAME="Polar flagellation" VALUE="+"/>
		</CATEGORY>
		<CATEGORY ID="00004" NAME="Physiological">
			<TEST ID="00011" NAME="Gram stain" VALUE="-"/>
			<TEST ID="00012" NAME="Motility" VALUE="+"/>
			<TEST ID="00013" NAME="Arginine dihydrolase avtivity" VALUE="-"/>
			<TEST ID="00014" NAME="Starch Hydrolysis" VALUE="-"/>
			<TEST ID="00015" NAME="LEVAN formation from sucrose" VALUE="-"/>
			<TEST ID="00016" NAME="Cleavage of aromatic compounds" VALUE="+"/>
			<TEST ID="00017" NAME="Oxidation" VALUE="+"/>
			<TEST ID="00018" NAME="Catalase activity" VALUE="+"/>
			<TEST ID="00019" NAME="Oxidase activity" VALUE="-"/>
			<TEST ID="00020" NAME="PHB accumulation" VALUE="+"/>
			<TEST ID="00021" NAME="Casein hydrolysis" VALUE="+"/>
			<TEST ID="00022" NAME="Nitrate reduction" VALUE="-"/>
			<TEST ID="00023" NAME="Nitrate respiration" VALUE="-"/>
			<TEST ID="00024" NAME="Growth on glutamate agr" VALUE="+"/>
		</CATEGORY>
		<CATEGORY ID="00005" NAME="Production of water-insoluble yellow pigment">
			<TEST ID="00025" NAME="Nutrientagar" VALUE="+"/>
			<TEST ID="00026" NAME="TS agar" VALUE="+"/>
		</CATEGORY>
		<CATEGORY ID="00006" NAME="Production of water-soluble fluorescent pigment on">
			<TEST ID="00027" NAME="Pseudomonas agar F" VALUE="-"/>
			<TEST ID="00028" NAME="King B" VALUE="-"/>
			<TEST ID="00029" NAME="Kato and Ito's P1" VALUE="-"/>
		</CATEGORY>
		<CATEGORY ID="00007" NAME="Production of pyocanin on">
			<TEST ID="00030" NAME="Pseudomonas agar P" VALUE="-"/>
			<TEST ID="00031" NAME="King A" VALUE="-"/>
		</CATEGORY>
		<CATEGORY ID="00008" NAME="Growth at (pH)">
			<TEST ID="00032" NAME="pH3.6" VALUE="-"/>
		</CATEGORY>
		<CATEGORY ID="00009" NAME="Growth at (temp.)">
			<TEST ID="00033" NAME="4 degree C" VALUE="+"/>
			<TEST ID="00034" NAME="41 degree C" VALUE="-"/>
		</CATEGORY>
		<CATEGORY ID="00010" NAME="Assimilation">
			<TEST ID="00035" NAME="meso-erythritol" VALUE="+"/>
			<TEST ID="00036" NAME="D-Ribose" VALUE="+"/>
			<TEST ID="00037" NAME="D-Arabinose" VALUE="+"/>
			<TEST ID="00038" NAME="L-Arabinose" VALUE="+"/>
			<TEST ID="00039" NAME="D-Xylose" VALUE="+"/>
			<TEST ID="00040" NAME="D-Glucose" VALUE="+"/>
			<TEST ID="00041" NAME="D-Mannose" VALUE="+"/>
			<TEST ID="00042" NAME="D-Galactose" VALUE="+"/>
			<TEST ID="00043" NAME="D-Fructose" VALUE="+"/>
			<TEST ID="00044" NAME="L-Rhamnose" VALUE="+"/>
			<TEST ID="00045" NAME="L-fucose" VALUE="+"/>
			<TEST ID="00046" NAME="Sucrose" VALUE="-"/>
			<TEST ID="00047" NAME="Maltose" VALUE="+"/>
			<TEST ID="00048" NAME="Cellobiose" VALUE="-"/>
			<TEST ID="00049" NAME="Trehalose" VALUE="+"/>
			<TEST ID="00050" NAME="alpha-D-meribioses" VALUE="-"/>
			<TEST ID="00051" NAME="Lactose" VALUE="-"/>
			<TEST ID="00052" NAME="Raffinose" VALUE="-"/>
			<TEST ID="00053" NAME="Solubel Starch" VALUE="-"/>
			<TEST ID="00054" NAME="Inulin" VALUE="-"/>
			<TEST ID="00055" NAME="Adonitol" VALUE="-"/>
			<TEST ID="00056" NAME="D-Alabitol" VALUE="+"/>
			<TEST ID="00057" NAME="L-Alabitol" VALUE="-"/>
			<TEST ID="00058" NAME="D-xylitol" VALUE="-"/>
			<TEST ID="00059" NAME="Sorbitol" VALUE="+"/>
			<TEST ID="00060" NAME="Mannitol" VALUE="+"/>
			<TEST ID="00061" NAME="Inositol" VALUE="+"/>
			<TEST ID="00062" NAME="Gluconate" VALUE="+"/>
			<TEST ID="00063" NAME="2-Ketogluconate" VALUE="+"/>
			<TEST ID="00064" NAME="5-ketogluconate" VALUE="+"/>
			<TEST ID="00065" NAME="Glucosamin" VALUE="+"/>
			<TEST ID="00066" NAME="Acetate" VALUE="+"/>
			<TEST ID="00067" NAME="Propionate" VALUE="+"/>
			<TEST ID="00068" NAME="Butyrate" VALUE="-"/>
			<TEST ID="00069" NAME="Valerate" VALUE="-"/>
			<TEST ID="00070" NAME="Caprate" VALUE="+"/>
			<TEST ID="00071" NAME="Isobutyrate" VALUE="-"/>
			<TEST ID="00072" NAME="Isovalerate" VALUE="-"/>
			<TEST ID="00073" NAME="Malonate" VALUE="+"/>
			<TEST ID="00074" NAME="Succinate" VALUE="+"/>
			<TEST ID="00075" NAME="Adipate" VALUE="-"/>
			<TEST ID="00076" NAME="Fumalate" VALUE="+"/>
			<TEST ID="00077" NAME="Azelate" VALUE="-"/>
			<TEST ID="00078" NAME="Sebacate" VALUE="-"/>
			<TEST ID="00079" NAME="Itaconate" VALUE="+"/>
			<TEST ID="00080" NAME="Citraconate" VALUE="+"/>
			<TEST ID="00081" NAME="Mucate" VALUE="+"/>
			<TEST ID="00082" NAME="Glycerate" VALUE="-"/>
			<TEST ID="00083" NAME="Glycolate" VALUE="-"/>
			<TEST ID="00084" NAME="L-Lactate" VALUE="+"/>
			<TEST ID="00085" NAME="Hydroxybutyrate" VALUE="-"/>
			<TEST ID="00086" NAME="D-Malate" VALUE="+"/>
			<TEST ID="00087" NAME="D(-)-Tartrate" VALUE="-"/>
			<TEST ID="00088" NAME="L(+)-Tartrate" VALUE="+"/>
			<TEST ID="00089" NAME="m-Tartrate" VALUE="+"/>
			<TEST ID="00090" NAME="Citrate" VALUE="+"/>
			<TEST ID="00091" NAME="D-Galactonolactone" VALUE="+"/>
			<TEST ID="00092" NAME="Pyruvate" VALUE="+"/>
			<TEST ID="00093" NAME="Levulinate" VALUE="-"/>
			<TEST ID="00094" NAME="DL-2-Aminobutyrate" VALUE="-"/>
			<TEST ID="00095" NAME="PHB" VALUE="-"/>
			<TEST ID="00096" NAME="Tween80" VALUE="+"/>
			<TEST ID="00097" NAME="Ethanol" VALUE="+"/>
			<TEST ID="00098" NAME="n-Propanol" VALUE="+"/>
			<TEST ID="00099" NAME="n-Butanol" VALUE="-"/>
			<TEST ID="00100" NAME="isobutanol" VALUE="-"/>
			<TEST ID="00101" NAME="1-Hexanol" VALUE="-"/>
			<TEST ID="00102" NAME="Geraniol" VALUE="-"/>
			<TEST ID="00103" NAME="Ethyleneglycol" VALUE="-"/>
			<TEST ID="00104" NAME="Propyleneglycol" VALUE="-"/>
			<TEST ID="00105" NAME="Phenol" VALUE="-"/>
			<TEST ID="00106" NAME="Benzoate" VALUE="-"/>
			<TEST ID="00107" NAME="Salicyrate" VALUE="+"/>
			<TEST ID="00108" NAME="m-Hydroxybenzoate" VALUE="-"/>
			<TEST ID="00109" NAME="p-Hydroxybenzoate" VALUE="+"/>
			<TEST ID="00110" NAME="Protocatecuate" VALUE="+"/>
			<TEST ID="00111" NAME="Gentisate" VALUE="-"/>
			<TEST ID="00112" NAME="D-Mandelate" VALUE="-"/>
			<TEST ID="00113" NAME="L-Mandelate" VALUE="-"/>
			<TEST ID="00114" NAME="Benzylformate" VALUE="-"/>
			<TEST ID="00115" NAME="Xylene" VALUE="-"/>
			<TEST ID="00116" NAME="Phenylacetate" VALUE="-"/>
			<TEST ID="00117" NAME="p-Aminobenzoate" VALUE="-"/>
			<TEST ID="00118" NAME="Naphthalene" VALUE="-"/>
			<TEST ID="00119" NAME="inosine" VALUE="+"/>
			<TEST ID="00120" NAME="Taurocholate" VALUE="-"/>
			<TEST ID="00121" NAME="Testosterone" VALUE="-"/>
			<TEST ID="00122" NAME="Glycine" VALUE="-"/>
			<TEST ID="00123" NAME="beta-Alanine" VALUE="-"/>
			<TEST ID="00124" NAME="L-Valine" VALUE="+"/>
			<TEST ID="00125" NAME="L-Leusine" VALUE="-"/>
			<TEST ID="00126" NAME="L-Isoleusine" VALUE="+"/>
			<TEST ID="00127" NAME="D-Aspartate" VALUE="-"/>
			<TEST ID="00128" NAME="L-Serine" VALUE="+"/>
			<TEST ID="00129" NAME="L-Threonine" VALUE="-"/>
			<TEST ID="00130" NAME="L-Phenylalanine" VALUE="-"/>
			<TEST ID="00131" NAME="L-Tyrosine" VALUE="-"/>
			<TEST ID="00132" NAME="L-Tryptophan" VALUE="-"/>
			<TEST ID="00133" NAME="D-Tryptophan" VALUE="-"/>
			<TEST ID="00134" NAME="L-Lysine" VALUE="+"/>
			<TEST ID="00135" NAME="L-Ornithine" VALUE="-"/>
			<TEST ID="00136" NAME="L-Histidine" VALUE="+"/>
			<TEST ID="00137" NAME="DL-Norvaline" VALUE="-"/>
			<TEST ID="00138" NAME="Creatine" VALUE="-"/>
			<TEST ID="00139" NAME="Anthranilate" VALUE="-"/>
			<TEST ID="00140" NAME="L-Citrulline" VALUE="-"/>
			<TEST ID="00141" NAME="Hippurate" VALUE="-"/>
			<TEST ID="00142" NAME="Pantothenate" VALUE="-"/>
			<TEST ID="00143" NAME="Nicotinate" VALUE="-"/>
			<TEST ID="00144" NAME="Glutathione" VALUE="-"/>
			<TEST ID="00145" NAME="Trigonelline" VALUE="+"/>
			<TEST ID="00146" NAME="Acetamide" VALUE="-"/>
			<TEST ID="00147" NAME="Butylamine" VALUE="-"/>
			<TEST ID="00148" NAME="Tryptamine" VALUE="-"/>
			<TEST ID="00149" NAME="Amylamine" VALUE="-"/>
			<TEST ID="00150" NAME="Benzylamine" VALUE="-"/>
			<TEST ID="00151" NAME="Betaine" VALUE="+"/>
			<TEST ID="00152" NAME="Dodecane" VALUE="-"/>
		</CATEGORY>
	</ENTRY>

	<ENTRY ID="00024">
		<CATEGORY ID="00001" NAME="Fixed">
			<TEST ID="00001" NAME="RID" VALUE="KM 844"/>
			<TEST ID="00002" NAME="Reference" VALUE="1"/>
			<TEST ID="00003" NAME="Genus" VALUE="Pseudomonas"/>
			<TEST ID="00004" NAME="Species" VALUE="oryzihabitans"/>
			<TEST ID="00005" NAME="Strain" VALUE="NRIC 0280"/>
		</CATEGORY>
		<CATEGORY ID="00003" NAME="Morphological">
			<TEST ID="00009" NAME="Rod shape" VALUE="+"/>
			<TEST ID="00010" NAME="Polar flagellation" VALUE="+"/>
		</CATEGORY>
		<CATEGORY ID="00004" NAME="Physiological">
			<TEST ID="00011" NAME="Gram stain" VALUE="-"/>
			<TEST ID="00012" NAME="Motility" VALUE="+"/>
			<TEST ID="00013" NAME="Arginine dihydrolase avtivity" VALUE="-"/>
			<TEST ID="00014" NAME="Starch Hydrolysis" VALUE="-"/>
			<TEST ID="00015" NAME="LEVAN formation from sucrose" VALUE="-"/>
			<TEST ID="00016" NAME="Cleavage of aromatic compounds" VALUE="+"/>
			<TEST ID="00017" NAME="Oxidation" VALUE="+"/>
			<TEST ID="00018" NAME="Catalase activity" VALUE="+"/>
			<TEST ID="00019" NAME="Oxidase activity" VALUE="-"/>
			<TEST ID="00020" NAME="PHB accumulation" VALUE="+"/>
			<TEST ID="00021" NAME="Casein hydrolysis" VALUE="+"/>
			<TEST ID="00022" NAME="Nitrate reduction" VALUE="-"/>
			<TEST ID="00023" NAME="Nitrate respiration" VALUE="-"/>
			<TEST ID="00024" NAME="Growth on glutamate agr" VALUE="+"/>
		</CATEGORY>
		<CATEGORY ID="00005" NAME="Production of water-insoluble yellow pigment">
			<TEST ID="00025" NAME="Nutrientagar" VALUE="+"/>
			<TEST ID="00026" NAME="TS agar" VALUE="+"/>
		</CATEGORY>
		<CATEGORY ID="00006" NAME="Production of water-soluble fluorescent pigment on">
			<TEST ID="00027" NAME="Pseudomonas agar F" VALUE="-"/>
			<TEST ID="00028" NAME="King B" VALUE="-"/>
			<TEST ID="00029" NAME="Kato and Ito's P1" VALUE="-"/>
		</CATEGORY>
		<CATEGORY ID="00007" NAME="Production of pyocanin on">
			<TEST ID="00030" NAME="Pseudomonas agar P" VALUE="-"/>
			<TEST ID="00031" NAME="King A" VALUE="-"/>
		</CATEGORY>
		<CATEGORY ID="00008" NAME="Growth at (pH)">
			<TEST ID="00032" NAME="pH3.6" VALUE="-"/>
		</CATEGORY>
		<CATEGORY ID="00009" NAME="Growth at (temp.)">
			<TEST ID="00033" NAME="4 degree C" VALUE="-"/>
			<TEST ID="00034" NAME="41 degree C" VALUE="-"/>
		</CATEGORY>
		<CATEGORY ID="00010" NAME="Assimilation">
			<TEST ID="00035" NAME="meso-erythritol" VALUE="-"/>
			<TEST ID="00036" NAME="D-Ribose" VALUE="+"/>
			<TEST ID="00037" NAME="D-Arabinose" VALUE="-"/>
			<TEST ID="00038" NAME="L-Arabinose" VALUE="+"/>
			<TEST ID="00039" NAME="D-Xylose" VALUE="+"/>
			<TEST ID="00040" NAME="D-Glucose" VALUE="+"/>
			<TEST ID="00041" NAME="D-Mannose" VALUE="+"/>
			<TEST ID="00042" NAME="D-Galactose" VALUE="+"/>
			<TEST ID="00043" NAME="D-Fructose" VALUE="+"/>
			<TEST ID="00044" NAME="L-Rhamnose" VALUE="+"/>
			<TEST ID="00045" NAME="L-fucose" VALUE="-"/>
			<TEST ID="00046" NAME="Sucrose" VALUE="-"/>
			<TEST ID="00047" NAME="Maltose" VALUE="+"/>
			<TEST ID="00048" NAME="Cellobiose" VALUE="-"/>
			<TEST ID="00049" NAME="Trehalose" VALUE="+"/>
			<TEST ID="00050" NAME="alpha-D-meribioses" VALUE="-"/>
			<TEST ID="00051" NAME="Lactose" VALUE="-"/>
			<TEST ID="00052" NAME="Raffinose" VALUE="-"/>
			<TEST ID="00053" NAME="Solubel Starch" VALUE="-"/>
			<TEST ID="00054" NAME="Inulin" VALUE="-"/>
			<TEST ID="00055" NAME="Adonitol" VALUE="-"/>
			<TEST ID="00056" NAME="D-Alabitol" VALUE="+"/>
			<TEST ID="00057" NAME="L-Alabitol" VALUE="-"/>
			<TEST ID="00058" NAME="D-xylitol" VALUE="-"/>
			<TEST ID="00059" NAME="Sorbitol" VALUE="+"/>
			<TEST ID="00060" NAME="Mannitol" VALUE="+"/>
			<TEST ID="00061" NAME="Inositol" VALUE="-"/>
			<TEST ID="00062" NAME="Gluconate" VALUE="+"/>
			<TEST ID="00063" NAME="2-Ketogluconate" VALUE="+"/>
			<TEST ID="00064" NAME="5-ketogluconate" VALUE="+"/>
			<TEST ID="00065" NAME="Glucosamin" VALUE="+"/>
			<TEST ID="00066" NAME="Acetate" VALUE="+"/>
			<TEST ID="00067" NAME="Propionate" VALUE="+"/>
			<TEST ID="00068" NAME="Butyrate" VALUE="-"/>
			<TEST ID="00069" NAME="Valerate" VALUE="-"/>
			<TEST ID="00070" NAME="Caprate" VALUE="+"/>
			<TEST ID="00071" NAME="Isobutyrate" VALUE="+"/>
			<TEST ID="00072" NAME="Isovalerate" VALUE="-"/>
			<TEST ID="00073" NAME="Malonate" VALUE="-"/>
			<TEST ID="00074" NAME="Succinate" VALUE="+"/>
			<TEST ID="00075" NAME="Adipate" VALUE="-"/>
			<TEST ID="00076" NAME="Fumalate" VALUE="+"/>
			<TEST ID="00077" NAME="Azelate" VALUE="-"/>
			<TEST ID="00078" NAME="Sebacate" VALUE="-"/>
			<TEST ID="00079" NAME="Itaconate" VALUE="+"/>
			<TEST ID="00080" NAME="Citraconate" VALUE="+"/>
			<TEST ID="00081" NAME="Mucate" VALUE="+"/>
			<TEST ID="00082" NAME="Glycerate" VALUE="+"/>
			<TEST ID="00083" NAME="Glycolate" VALUE="-"/>
			<TEST ID="00084" NAME="L-Lactate" VALUE="+"/>
			<TEST ID="00085" NAME="Hydroxybutyrate" VALUE="-"/>
			<TEST ID="00086" NAME="D-Malate" VALUE="+"/>
			<TEST ID="00087" NAME="D(-)-Tartrate" VALUE="-"/>
			<TEST ID="00088" NAME="L(+)-Tartrate" VALUE="-"/>
			<TEST ID="00089" NAME="m-Tartrate" VALUE="+"/>
			<TEST ID="00090" NAME="Citrate" VALUE="+"/>
			<TEST ID="00091" NAME="D-Galactonolactone" VALUE="+"/>
			<TEST ID="00092" NAME="Pyruvate" VALUE="+"/>
			<TEST ID="00093" NAME="Levulinate" VALUE="-"/>
			<TEST ID="00094" NAME="DL-2-Aminobutyrate" VALUE="-"/>
			<TEST ID="00095" NAME="PHB" VALUE="-"/>
			<TEST ID="00096" NAME="Tween80" VALUE="+"/>
			<TEST ID="00097" NAME="Ethanol" VALUE="+"/>
			<TEST ID="00098" NAME="n-Propanol" VALUE="+"/>
			<TEST ID="00099" NAME="n-Butanol" VALUE="-"/>
			<TEST ID="00100" NAME="isobutanol" VALUE="-"/>
			<TEST ID="00101" NAME="1-Hexanol" VALUE="+"/>
			<TEST ID="00102" NAME="Geraniol" VALUE="-"/>
			<TEST ID="00103" NAME="Ethyleneglycol" VALUE="-"/>
			<TEST ID="00104" NAME="Propyleneglycol" VALUE="-"/>
			<TEST ID="00105" NAME="Phenol" VALUE="-"/>
			<TEST ID="00106" NAME="Benzoate" VALUE="-"/>
			<TEST ID="00107" NAME="Salicyrate" VALUE="+"/>
			<TEST ID="00108" NAME="m-Hydroxybenzoate" VALUE="-"/>
			<TEST ID="00109" NAME="p-Hydroxybenzoate" VALUE="+"/>
			<TEST ID="00110" NAME="Protocatecuate" VALUE="+"/>
			<TEST ID="00111" NAME="Gentisate" VALUE="-"/>
			<TEST ID="00112" NAME="D-Mandelate" VALUE="-"/>
			<TEST ID="00113" NAME="L-Mandelate" VALUE="-"/>
			<TEST ID="00114" NAME="Benzylformate" VALUE="-"/>
			<TEST ID="00115" NAME="Xylene" VALUE="-"/>
			<TEST ID="00116" NAME="Phenylacetate" VALUE="-"/>
			<TEST ID="00117" NAME="p-Aminobenzoate" VALUE="-"/>
			<TEST ID="00118" NAME="Naphthalene" VALUE="-"/>
			<TEST ID="00119" NAME="inosine" VALUE="-"/>
			<TEST ID="00120" NAME="Taurocholate" VALUE="-"/>
			<TEST ID="00121" NAME="Testosterone" VALUE="-"/>
			<TEST ID="00122" NAME="Glycine" VALUE="-"/>
			<TEST ID="00123" NAME="beta-Alanine" VALUE="-"/>
			<TEST ID="00124" NAME="L-Valine" VALUE="+"/>
			<TEST ID="00125" NAME="L-Leusine" VALUE="-"/>
			<TEST ID="00126" NAME="L-Isoleusine" VALUE="+"/>
			<TEST ID="00127" NAME="D-Aspartate" VALUE="-"/>
			<TEST ID="00128" NAME="L-Serine" VALUE="+"/>
			<TEST ID="00129" NAME="L-Threonine" VALUE="-"/>
			<TEST ID="00130" NAME="L-Phenylalanine" VALUE="-"/>
			<TEST ID="00131" NAME="L-Tyrosine" VALUE="+"/>
			<TEST ID="00132" NAME="L-Tryptophan" VALUE="-"/>
			<TEST ID="00133" NAME="D-Tryptophan" VALUE="-"/>
			<TEST ID="00134" NAME="L-Lysine" VALUE="+"/>
			<TEST ID="00135" NAME="L-Ornithine" VALUE="-"/>
			<TEST ID="00136" NAME="L-Histidine" VALUE="+"/>
			<TEST ID="00137" NAME="DL-Norvaline" VALUE="-"/>
			<TEST ID="00138" NAME="Creatine" VALUE="-"/>
			<TEST ID="00139" NAME="Anthranilate" VALUE="-"/>
			<TEST ID="00140" NAME="L-Citrulline" VALUE="-"/>
			<TEST ID="00141" NAME="Hippurate" VALUE="-"/>
			<TEST ID="00142" NAME="Pantothenate" VALUE="+"/>
			<TEST ID="00143" NAME="Nicotinate" VALUE="-"/>
			<TEST ID="00144" NAME="Glutathione" VALUE="-"/>
			<TEST ID="00145" NAME="Trigonelline" VALUE="+"/>
			<TEST ID="00146" NAME="Acetamide" VALUE="-"/>
			<TEST ID="00147" NAME="Butylamine" VALUE="-"/>
			<TEST ID="00148" NAME="Tryptamine" VALUE="-"/>
			<TEST ID="00149" NAME="Amylamine" VALUE="-"/>
			<TEST ID="00150" NAME="Benzylamine" VALUE="-"/>
			<TEST ID="00151" NAME="Betaine" VALUE="+"/>
			<TEST ID="00152" NAME="Dodecane" VALUE="-"/>
		</CATEGORY>
	</ENTRY>

	<ENTRY ID="00025">
		<CATEGORY ID="00001" NAME="Fixed">
			<TEST ID="00001" NAME="RID" VALUE="NRIC0277T"/>
			<TEST ID="00002" NAME="Reference" VALUE="2"/>
			<TEST ID="00003" NAME="Genus" VALUE="Pseudomonas"/>
			<TEST ID="00004" NAME="Species" VALUE="oryzihabitans"/>
			<TEST ID="00005" NAME="Strain" VALUE="NRIC 0277T"/>
			<TEST ID="00006" NAME="note" VALUE="Syno_Flavimonas"/>
		</CATEGORY>
		<CATEGORY ID="00002" NAME="Sequence">
			<TEST ID="00007" NAME="DDBJ Accession" VALUE="D84004"/>
			<TEST ID="00008" NAME="Sequence" VALUE="agtttgatcatggctcagattgaacgctggcggcaggcctaacacatgcaagtcgagcggatgagaagagcttgctcttcgattcagcggcggacgggtgagtaatgcctaggaatctgcctggtagtgggggacaacgtttcgaaaggaacgctaataccgcatacgtcctacgggagaaagcaggggaccttcgggccttgcgctatcagatgagcctaggtcggattagctagttggtggggtaatggctcaccaaggcgacgatccgtaactggtctgagaggatgatcagtcacactggaactgagacacggtccagactcctacgggaggcagcagtggggaatattggacaatgggcgaaagcctgatccagccatgccgcgtgtgttaagaaggtcttcggattgtaaagcactttaagttgggaggaagggcagtaagcgaataccttgctgttttgacgttaccgacagaataagcaccggctaactctgtgccagcagccgcggtaatacagagggtgcaagcgttaatcggaattactgggcgtaaagcgcgcgtgggtggtttgttaagttggatgtgaaagccccgggctcaacctgggaactgcatccaaaactggcaagctagagtacggtagagggtggtggaatttcctgtgtagcggtgaaaagcgtagatataggaaggaacaccagtggcgaaggcgaccacctggaccgatactgacactgaggtgcgaaagcgtggggagcaaacaggattagataccctggtagtccacgccgtaaacgatgtcaactagccgttggaatccttgagattttagtggcgcagctaacgcattaagttgaccgcctggggagtacggccgcaaggttaaaactcaaatgaattgacgggggcccgcacaagcggtggagcatgtggtttaattcgaagcaacgcgaagaaccttaccaggccttgacatgcagagaactttccagagatggattggtgccttcgggaactctgacacaggtgctgcatggctgtcgtcagctcgtgtcgtgagatgttgggttaagtcccgtaacgagcgcaacccttgtccttagttaccagcacgttatggtgggcactctaaggagactgccggtgacaaaccggaggaaggtggggatgacgtcaagtcatcatggcccttacggcctgggctacatacgtgctacaatggtcggtacagagggttgccaagccgcgaggtggagctaatctcacaaaaccgatcgtagtccggatcgcagtctgcaactcgactgcgtgaagtcggaatcgctagtaatcgcgaatcagaatgtcgcggtgaatacgttcccgggccttgtacacaccgcccgtcacaccatgggagtgggttgcaccagaagtagctagtctaaccttcgggaggacggttaccacggtgtgattcatgactggggtgaagtcgtaacaaggtagccgtaggggaacctgcggctggatcacctcctt"/>
		</CATEGORY>
		<CATEGORY ID="00003" NAME="Morphological">
			<TEST ID="00009" NAME="Rod shape" VALUE="+"/>
			<TEST ID="00010" NAME="Polar flagellation" VALUE="+"/>
		</CATEGORY>
		<CATEGORY ID="00004" NAME="Physiological">
			<TEST ID="00011" NAME="Gram stain" VALUE="-"/>
			<TEST ID="00012" NAME="Motility" VALUE="+"/>
			<TEST ID="00013" NAME="Arginine dihydrolase avtivity" VALUE="-"/>
			<TEST ID="00014" NAME="Starch Hydrolysis" VALUE="-"/>
			<TEST ID="00015" NAME="LEVAN formation from sucrose" VALUE="-"/>
			<TEST ID="00016" NAME="Cleavage of aromatic compounds" VALUE="+"/>
			<TEST ID="00017" NAME="Oxidation" VALUE="+"/>
			<TEST ID="00018" NAME="Catalase activity" VALUE="+"/>
			<TEST ID="00019" NAME="Oxidase activity" VALUE="-"/>
			<TEST ID="00020" NAME="PHB accumulation" VALUE="+"/>
			<TEST ID="00021" NAME="Casein hydrolysis" VALUE="+"/>
			<TEST ID="00022" NAME="Nitrate reduction" VALUE="-"/>
			<TEST ID="00023" NAME="Nitrate respiration" VALUE="-"/>
			<TEST ID="00024" NAME="Growth on glutamate agr" VALUE="+"/>
		</CATEGORY>
		<CATEGORY ID="00005" NAME="Production of water-insoluble yellow pigment">
			<TEST ID="00025" NAME="Nutrientagar" VALUE="+"/>
			<TEST ID="00026" NAME="TS agar" VALUE="+"/>
		</CATEGORY>
		<CATEGORY ID="00006" NAME="Production of water-soluble fluorescent pigment on">
			<TEST ID="00027" NAME="Pseudomonas agar F" VALUE="-"/>
			<TEST ID="00028" NAME="King B" VALUE="-"/>
			<TEST ID="00029" NAME="Kato and Ito's P1" VALUE="-"/>
		</CATEGORY>
		<CATEGORY ID="00007" NAME="Production of pyocanin on">
			<TEST ID="00030" NAME="Pseudomonas agar P" VALUE="-"/>
			<TEST ID="00031" NAME="King A" VALUE="-"/>
		</CATEGORY>
		<CATEGORY ID="00008" NAME="Growth at (pH)">
			<TEST ID="00032" NAME="pH3.6" VALUE="-"/>
		</CATEGORY>
		<CATEGORY ID="00009" NAME="Growth at (temp.)">
			<TEST ID="00033" NAME="4 degree C" VALUE="-"/>
			<TEST ID="00034" NAME="41 degree C" VALUE="-"/>
		</CATEGORY>
		<CATEGORY ID="00010" NAME="Assimilation">
			<TEST ID="00035" NAME="meso-erythritol" VALUE="-"/>
			<TEST ID="00036" NAME="D-Ribose" VALUE="+"/>
			<TEST ID="00037" NAME="D-Arabinose" VALUE="+"/>
			<TEST ID="00038" NAME="L-Arabinose" VALUE="+"/>
			<TEST ID="00039" NAME="D-Xylose" VALUE="+"/>
			<TEST ID="00040" NAME="D-Glucose" VALUE="+"/>
			<TEST ID="00041" NAME="D-Mannose" VALUE="+"/>
			<TEST ID="00042" NAME="D-Galactose" VALUE="+"/>
			<TEST ID="00043" NAME="D-Fructose" VALUE="+"/>
			<TEST ID="00044" NAME="L-Rhamnose" VALUE="+"/>
			<TEST ID="00045" NAME="L-fucose" VALUE="+"/>
			<TEST ID="00046" NAME="Sucrose" VALUE="-"/>
			<TEST ID="00047" NAME="Maltose" VALUE="+"/>
			<TEST ID="00048" NAME="Cellobiose" VALUE="-"/>
			<TEST ID="00049" NAME="Trehalose" VALUE="+"/>
			<TEST ID="00050" NAME="alpha-D-meribioses" VALUE="+"/>
			<TEST ID="00051" NAME="Lactose" VALUE="-"/>
			<TEST ID="00052" NAME="Raffinose" VALUE="-"/>
			<TEST ID="00053" NAME="Solubel Starch" VALUE="-"/>
			<TEST ID="00054" NAME="Inulin" VALUE="-"/>
			<TEST ID="00055" NAME="Adonitol" VALUE="-"/>
			<TEST ID="00056" NAME="D-Alabitol" VALUE="+"/>
			<TEST ID="00057" NAME="L-Alabitol" VALUE="-"/>
			<TEST ID="00058" NAME="D-xylitol" VALUE="-"/>
			<TEST ID="00059" NAME="Sorbitol" VALUE="+"/>
			<TEST ID="00060" NAME="Mannitol" VALUE="+"/>
			<TEST ID="00061" NAME="Inositol" VALUE="+"/>
			<TEST ID="00062" NAME="Gluconate" VALUE="+"/>
			<TEST ID="00063" NAME="2-Ketogluconate" VALUE="+"/>
			<TEST ID="00064" NAME="5-ketogluconate" VALUE="+"/>
			<TEST ID="00065" NAME="Glucosamin" VALUE="-"/>
			<TEST ID="00066" NAME="Acetate" VALUE="+"/>
			<TEST ID="00067" NAME="Propionate" VALUE="+"/>
			<TEST ID="00068" NAME="Butyrate" VALUE="-"/>
			<TEST ID="00069" NAME="Valerate" VALUE="-"/>
			<TEST ID="00070" NAME="Caprate" VALUE="+"/>
			<TEST ID="00071" NAME="Isobutyrate" VALUE="-"/>
			<TEST ID="00072" NAME="Isovalerate" VALUE="-"/>
			<TEST ID="00073" NAME="Malonate" VALUE="+"/>
			<TEST ID="00074" NAME="Succinate" VALUE="+"/>
			<TEST ID="00075" NAME="Adipate" VALUE="-"/>
			<TEST ID="00076" NAME="Fumalate" VALUE="+"/>
			<TEST ID="00077" NAME="Azelate" VALUE="-"/>
			<TEST ID="00078" NAME="Sebacate" VALUE="-"/>
			<TEST ID="00079" NAME="Itaconate" VALUE="+"/>
			<TEST ID="00080" NAME="Citraconate" VALUE="+"/>
			<TEST ID="00081" NAME="Mucate" VALUE="+"/>
			<TEST ID="00082" NAME="Glycerate" VALUE="+"/>
			<TEST ID="00083" NAME="Glycolate" VALUE="-"/>
			<TEST ID="00084" NAME="L-Lactate" VALUE="+"/>
			<TEST ID="00085" NAME="Hydroxybutyrate" VALUE="-"/>
			<TEST ID="00086" NAME="D-Malate" VALUE="+"/>
			<TEST ID="00087" NAME="D(-)-Tartrate" VALUE="-"/>
			<TEST ID="00088" NAME="L(+)-Tartrate" VALUE="+"/>
			<TEST ID="00089" NAME="m-Tartrate" VALUE="+"/>
			<TEST ID="00090" NAME="Citrate" VALUE="+"/>
			<TEST ID="00091" NAME="D-Galactonolactone" VALUE="+"/>
			<TEST ID="00092" NAME="Pyruvate" VALUE="+"/>
			<TEST ID="00093" NAME="Levulinate" VALUE="-"/>
			<TEST ID="00094" NAME="DL-2-Aminobutyrate" VALUE="-"/>
			<TEST ID="00095" NAME="PHB" VALUE="-"/>
			<TEST ID="00096" NAME="Tween80" VALUE="+"/>
			<TEST ID="00097" NAME="Ethanol" VALUE="+"/>
			<TEST ID="00098" NAME="n-Propanol" VALUE="+"/>
			<TEST ID="00099" NAME="n-Butanol" VALUE="-"/>
			<TEST ID="00100" NAME="isobutanol" VALUE="+"/>
			<TEST ID="00101" NAME="1-Hexanol" VALUE="+"/>
			<TEST ID="00102" NAME="Geraniol" VALUE="-"/>
			<TEST ID="00103" NAME="Ethyleneglycol" VALUE="-"/>
			<TEST ID="00104" NAME="Propyleneglycol" VALUE="-"/>
			<TEST ID="00105" NAME="Phenol" VALUE="-"/>
			<TEST ID="00106" NAME="Benzoate" VALUE="-"/>
			<TEST ID="00107" NAME="Salicyrate" VALUE="-"/>
			<TEST ID="00108" NAME="m-Hydroxybenzoate" VALUE="-"/>
			<TEST ID="00109" NAME="p-Hydroxybenzoate" VALUE="+"/>
			<TEST ID="00110" NAME="Protocatecuate" VALUE="-"/>
			<TEST ID="00111" NAME="Gentisate" VALUE="-"/>
			<TEST ID="00112" NAME="D-Mandelate" VALUE="-"/>
			<TEST ID="00113" NAME="L-Mandelate" VALUE="-"/>
			<TEST ID="00114" NAME="Benzylformate" VALUE="-"/>
			<TEST ID="00115" NAME="Xylene" VALUE="-"/>
			<TEST ID="00116" NAME="Phenylacetate" VALUE="-"/>
			<TEST ID="00117" NAME="p-Aminobenzoate" VALUE="-"/>
			<TEST ID="00118" NAME="Naphthalene" VALUE="-"/>
			<TEST ID="00119" NAME="inosine" VALUE="+"/>
			<TEST ID="00120" NAME="Taurocholate" VALUE="-"/>
			<TEST ID="00121" NAME="Testosterone" VALUE="-"/>
			<TEST ID="00122" NAME="Glycine" VALUE="-"/>
			<TEST ID="00123" NAME="beta-Alanine" VALUE="+"/>
			<TEST ID="00124" NAME="L-Valine" VALUE="+"/>
			<TEST ID="00125" NAME="L-Leusine" VALUE="+"/>
			<TEST ID="00126" NAME="L-Isoleusine" VALUE="+"/>
			<TEST ID="00127" NAME="D-Aspartate" VALUE="-"/>
			<TEST ID="00128" NAME="L-Serine" VALUE="+"/>
			<TEST ID="00129" NAME="L-Threonine" VALUE="-"/>
			<TEST ID="00130" NAME="L-Phenylalanine" VALUE="-"/>
			<TEST ID="00131" NAME="L-Tyrosine" VALUE="-"/>
			<TEST ID="00132" NAME="L-Tryptophan" VALUE="-"/>
			<TEST ID="00133" NAME="D-Tryptophan" VALUE="-"/>
			<TEST ID="00134" NAME="L-Lysine" VALUE="-"/>
			<TEST ID="00135" NAME="L-Ornithine" VALUE="-"/>
			<TEST ID="00136" NAME="L-Histidine" VALUE="-"/>
			<TEST ID="00137" NAME="DL-Norvaline" VALUE="-"/>
			<TEST ID="00138" NAME="Creatine" VALUE="-"/>
			<TEST ID="00139" NAME="Anthranilate" VALUE="-"/>
			<TEST ID="00140" NAME="L-Citrulline" VALUE="-"/>
			<TEST ID="00141" NAME="Hippurate" VALUE="-"/>
			<TEST ID="00142" NAME="Pantothenate" VALUE="-"/>
			<TEST ID="00143" NAME="Nicotinate" VALUE="-"/>
			<TEST ID="00144" NAME="Glutathione" VALUE="-"/>
			<TEST ID="00145" NAME="Trigonelline" VALUE="-"/>
			<TEST ID="00146" NAME="Acetamide" VALUE="-"/>
			<TEST ID="00147" NAME="Butylamine" VALUE="-"/>
			<TEST ID="00148" NAME="Tryptamine" VALUE="-"/>
			<TEST ID="00149" NAME="Amylamine" VALUE="-"/>
			<TEST ID="00150" NAME="Benzylamine" VALUE="-"/>
			<TEST ID="00151" NAME="Betaine" VALUE="+"/>
			<TEST ID="00152" NAME="Dodecane" VALUE="-"/>
		</CATEGORY>
	</ENTRY>

	<ENTRY ID="00026">
		<CATEGORY ID="00001" NAME="Fixed">
			<TEST ID="00001" NAME="RID" VALUE="AJ2129T"/>
			<TEST ID="00002" NAME="Reference" VALUE="2"/>
			<TEST ID="00003" NAME="Genus" VALUE="Pseudomonas"/>
			<TEST ID="00004" NAME="Species" VALUE="parafulva"/>
			<TEST ID="00005" NAME="Strain" VALUE="AJ2129T"/>
			<TEST ID="00006" NAME="note" VALUE="Phenon II"/>
		</CATEGORY>
		<CATEGORY ID="00002" NAME="Sequence">
			<TEST ID="00007" NAME="DDBJ Accession" VALUE="AB060132"/>
			<TEST ID="00008" NAME="Sequence" VALUE="atcctggctcagattgaacgctggcggcaggcctaacacatgcaagtcgagcggatgacaggagcttgctcctggattcagcggcggacgggtgagtaatgcctaggaatctgcctggtagtgggggacaacgtttcgaaaggaacgctaataccgcatacgtcctacgggagaaagcaggggaccttcgggccttgcgctatcagatgagcctaggtcggattagcttgttggtgaggtaatggctcaccaaggcgacgatccgtaactggtctgagaggatgatcagtcacactggaactgagacacggtccagactcctacgggaggcagcagtggggaatattggacaatgggcgaaagcctgatccagccatgccgcgtgtgtgaagaaggtcttcggattgtaaagcactttaagttgggaggaagggttgtagattaatactctgcaattttgacgttaccgacagaataagcaccggctaactctgtgccagcagccgcggtaatacagagggtgcaagcgttaatcggaattactgggcgtaaagcgcgcgtaggtggtttgttaagttggatgtgaaagccccgggctcaacctgggaactgcatccaaaactggcaagctagagtacggtagagggtggtggaatttcctgtgtagcggtgaaatgcgtagatataggaaggaacaccagtggcgaaggcgaccacctggactgatactgacactgaggtgcgaaagcgtggggagcaaacaggattagataccctggtagtccacgccgtaaacgatgtcaactagccgttggaatccttgagattttagtggcgcagctaacgcattaagttgaccgcctggggagtacggccgcaaggttaaaactcaaatgaattgacgggggcccgcacaagcggtggagcatgtggtttaattcgaagcaacgcgaagaaccttaccaggccttgacatgcagagaactttccagagatggattggtgccttcgggaactctgacacaggtgctgcatggctgtcgtcagctcgtgtcgtgagatgttgggttaagtcccgtaacgagcgcaacccttgtccttagttaccagcacgttatggtgggcactctaaggagactgccggtgacaaaccggaggaaggtggggatgacgtcaagtcatcatggcccttacggcctgggctacacacgtgctacaatggtcggtacagagggttgccaagccgcgaggtggagctaatctcacaaaaccgatcgtagtccggatcgcagtctgcaactcgactgcgtgaagtcggaatcgctagtaatcgcgaatcagaatgtcgcggtgaatacgttcccgggccttgtacacaccgcccgtcacaccatgggagtgggttgcaccagaagtagctagtctaaccttcgggaggacggttaccacggtgtgattcatgactggggtgaagtcgtaacaag"/>
		</CATEGORY>
		<CATEGORY ID="00003" NAME="Morphological">
			<TEST ID="00009" NAME="Rod shape" VALUE="+"/>
			<TEST ID="00010" NAME="Polar flagellation" VALUE="+"/>
		</CATEGORY>
		<CATEGORY ID="00004" NAME="Physiological">
			<TEST ID="00011" NAME="Gram stain" VALUE="-"/>
			<TEST ID="00012" NAME="Motility" VALUE="+"/>
			<TEST ID="00013" NAME="Arginine dihydrolase avtivity" VALUE="+"/>
			<TEST ID="00014" NAME="Starch Hydrolysis" VALUE="-"/>
			<TEST ID="00015" NAME="LEVAN formation from sucrose" VALUE="-"/>
			<TEST ID="00016" NAME="Cleavage of aromatic compounds" VALUE="+"/>
			<TEST ID="00017" NAME="Oxidation" VALUE="+"/>
			<TEST ID="00018" NAME="Catalase activity" VALUE="+"/>
			<TEST ID="00019" NAME="Oxidase activity" VALUE="+"/>
			<TEST ID="00020" NAME="PHB accumulation" VALUE="-"/>
			<TEST ID="00021" NAME="Casein hydrolysis" VALUE="-"/>
			<TEST ID="00022" NAME="Nitrate reduction" VALUE="-"/>
			<TEST ID="00023" NAME="Nitrate respiration" VALUE="-"/>
			<TEST ID="00024" NAME="Growth on glutamate agr" VALUE="+"/>
		</CATEGORY>
		<CATEGORY ID="00005" NAME="Production of water-insoluble yellow pigment">
			<TEST ID="00025" NAME="Nutrientagar" VALUE="+"/>
			<TEST ID="00026" NAME="TS agar" VALUE="+"/>
		</CATEGORY>
		<CATEGORY ID="00006" NAME="Production of water-soluble fluorescent pigment on">
			<TEST ID="00027" NAME="Pseudomonas agar F" VALUE="-"/>
			<TEST ID="00028" NAME="King B" VALUE="-"/>
			<TEST ID="00029" NAME="Kato and Ito's P1" VALUE="-"/>
		</CATEGORY>
		<CATEGORY ID="00007" NAME="Production of pyocanin on">
			<TEST ID="00030" NAME="Pseudomonas agar P" VALUE="-"/>
			<TEST ID="00031" NAME="King A" VALUE="-"/>
		</CATEGORY>
		<CATEGORY ID="00008" NAME="Growth at (pH)">
			<TEST ID="00032" NAME="pH3.6" VALUE="-"/>
		</CATEGORY>
		<CATEGORY ID="00009" NAME="Growth at (temp.)">
			<TEST ID="00033" NAME="4 degree C" VALUE="+"/>
			<TEST ID="00034" NAME="41 degree C" VALUE="-"/>
		</CATEGORY>
		<CATEGORY ID="00010" NAME="Assimilation">
			<TEST ID="00035" NAME="meso-erythritol" VALUE="-"/>
			<TEST ID="00036" NAME="D-Ribose" VALUE="+"/>
			<TEST ID="00037" NAME="D-Arabinose" VALUE="+"/>
			<TEST ID="00038" NAME="L-Arabinose" VALUE="-"/>
			<TEST ID="00039" NAME="D-Xylose" VALUE="-"/>
			<TEST ID="00040" NAME="D-Glucose" VALUE="+"/>
			<TEST ID="00041" NAME="D-Mannose" VALUE="+"/>
			<TEST ID="00042" NAME="D-Galactose" VALUE="-"/>
			<TEST ID="00043" NAME="D-Fructose" VALUE="+"/>
			<TEST ID="00044" NAME="L-Rhamnose" VALUE="-"/>
			<TEST ID="00045" NAME="L-fucose" VALUE="-"/>
			<TEST ID="00046" NAME="Sucrose" VALUE="-"/>
			<TEST ID="00047" NAME="Maltose" VALUE="-"/>
			<TEST ID="00048" NAME="Cellobiose" VALUE="-"/>
			<TEST ID="00049" NAME="Trehalose" VALUE="-"/>
			<TEST ID="00050" NAME="alpha-D-meribioses" VALUE="-"/>
			<TEST ID="00051" NAME="Lactose" VALUE="-"/>
			<TEST ID="00052" NAME="Raffinose" VALUE="-"/>
			<TEST ID="00053" NAME="Solubel Starch" VALUE="-"/>
			<TEST ID="00054" NAME="Inulin" VALUE="-"/>
			<TEST ID="00055" NAME="Adonitol" VALUE="+"/>
			<TEST ID="00056" NAME="D-Alabitol" VALUE="-"/>
			<TEST ID="00057" NAME="L-Alabitol" VALUE="-"/>
			<TEST ID="00058" NAME="D-xylitol" VALUE="-"/>
			<TEST ID="00059" NAME="Sorbitol" VALUE="-"/>
			<TEST ID="00060" NAME="Mannitol" VALUE="-"/>
			<TEST ID="00061" NAME="Inositol" VALUE="-"/>
			<TEST ID="00062" NAME="Gluconate" VALUE="+"/>
			<TEST ID="00063" NAME="2-Ketogluconate" VALUE="+"/>
			<TEST ID="00064" NAME="5-ketogluconate" VALUE="-"/>
			<TEST ID="00065" NAME="Glucosamin" VALUE="-"/>
			<TEST ID="00066" NAME="Acetate" VALUE="+"/>
			<TEST ID="00067" NAME="Propionate" VALUE="+"/>
			<TEST ID="00068" NAME="Butyrate" VALUE="+"/>
			<TEST ID="00069" NAME="Valerate" VALUE="+"/>
			<TEST ID="00070" NAME="Caprate" VALUE="+"/>
			<TEST ID="00071" NAME="Isobutyrate" VALUE="+"/>
			<TEST ID="00072" NAME="Isovalerate" VALUE="+"/>
			<TEST ID="00073" NAME="Malonate" VALUE="+"/>
			<TEST ID="00074" NAME="Succinate" VALUE="+"/>
			<TEST ID="00075" NAME="Adipate" VALUE="-"/>
			<TEST ID="00076" NAME="Fumalate" VALUE="+"/>
			<TEST ID="00077" NAME="Azelate" VALUE="-"/>
			<TEST ID="00078" NAME="Sebacate" VALUE="-"/>
			<TEST ID="00079" NAME="Itaconate" VALUE="-"/>
			<TEST ID="00080" NAME="Citraconate" VALUE="-"/>
			<TEST ID="00081" NAME="Mucate" VALUE="+"/>
			<TEST ID="00082" NAME="Glycerate" VALUE="+"/>
			<TEST ID="00083" NAME="Glycolate" VALUE="-"/>
			<TEST ID="00084" NAME="L-Lactate" VALUE="+"/>
			<TEST ID="00085" NAME="Hydroxybutyrate" VALUE="+"/>
			<TEST ID="00086" NAME="D-Malate" VALUE="+"/>
			<TEST ID="00087" NAME="D(-)-Tartrate" VALUE="-"/>
			<TEST ID="00088" NAME="L(+)-Tartrate" VALUE="-"/>
			<TEST ID="00089" NAME="m-Tartrate" VALUE="-"/>
			<TEST ID="00090" NAME="Citrate" VALUE="+"/>
			<TEST ID="00091" NAME="D-Galactonolactone" VALUE="-"/>
			<TEST ID="00092" NAME="Pyruvate" VALUE="+"/>
			<TEST ID="00093" NAME="Levulinate" VALUE="-"/>
			<TEST ID="00094" NAME="DL-2-Aminobutyrate" VALUE="-"/>
			<TEST ID="00095" NAME="PHB" VALUE="-"/>
			<TEST ID="00096" NAME="Tween80" VALUE="-"/>
			<TEST ID="00097" NAME="Ethanol" VALUE="+"/>
			<TEST ID="00098" NAME="n-Propanol" VALUE="+"/>
			<TEST ID="00099" NAME="n-Butanol" VALUE="-"/>
			<TEST ID="00100" NAME="isobutanol" VALUE="+"/>
			<TEST ID="00101" NAME="1-Hexanol" VALUE="+"/>
			<TEST ID="00102" NAME="Geraniol" VALUE="-"/>
			<TEST ID="00103" NAME="Ethyleneglycol" VALUE="-"/>
			<TEST ID="00104" NAME="Propyleneglycol" VALUE="+"/>
			<TEST ID="00105" NAME="Phenol" VALUE="-"/>
			<TEST ID="00106" NAME="Benzoate" VALUE="-"/>
			<TEST ID="00107" NAME="Salicyrate" VALUE="-"/>
			<TEST ID="00108" NAME="m-Hydroxybenzoate" VALUE="-"/>
			<TEST ID="00109" NAME="p-Hydroxybenzoate" VALUE="+"/>
			<TEST ID="00110" NAME="Protocatecuate" VALUE="-"/>
			<TEST ID="00111" NAME="Gentisate" VALUE="-"/>
			<TEST ID="00112" NAME="D-Mandelate" VALUE="-"/>
			<TEST ID="00113" NAME="L-Mandelate" VALUE="-"/>
			<TEST ID="00114" NAME="Benzylformate" VALUE="-"/>
			<TEST ID="00115" NAME="Xylene" VALUE="-"/>
			<TEST ID="00116" NAME="Phenylacetate" VALUE="-"/>
			<TEST ID="00117" NAME="p-Aminobenzoate" VALUE="-"/>
			<TEST ID="00118" NAME="Naphthalene" VALUE="-"/>
			<TEST ID="00119" NAME="inosine" VALUE="+"/>
			<TEST ID="00120" NAME="Taurocholate" VALUE="-"/>
			<TEST ID="00121" NAME="Testosterone" VALUE="-"/>
			<TEST ID="00122" NAME="Glycine" VALUE="+"/>
			<TEST ID="00123" NAME="beta-Alanine" VALUE="+"/>
			<TEST ID="00124" NAME="L-Valine" VALUE="+"/>
			<TEST ID="00125" NAME="L-Leusine" VALUE="+"/>
			<TEST ID="00126" NAME="L-Isoleusine" VALUE="+"/>
			<TEST ID="00127" NAME="D-Aspartate" VALUE="-"/>
			<TEST ID="00128" NAME="L-Serine" VALUE="+"/>
			<TEST ID="00129" NAME="L-Threonine" VALUE="-"/>
			<TEST ID="00130" NAME="L-Phenylalanine" VALUE="+"/>
			<TEST ID="00131" NAME="L-Tyrosine" VALUE="+"/>
			<TEST ID="00132" NAME="L-Tryptophan" VALUE="-"/>
			<TEST ID="00133" NAME="D-Tryptophan" VALUE="-"/>
			<TEST ID="00134" NAME="L-Lysine" VALUE="+"/>
			<TEST ID="00135" NAME="L-Ornithine" VALUE="+"/>
			<TEST ID="00136" NAME="L-Histidine" VALUE="+"/>
			<TEST ID="00137" NAME="DL-Norvaline" VALUE="-"/>
			<TEST ID="00138" NAME="Creatine" VALUE="-"/>
			<TEST ID="00139" NAME="Anthranilate" VALUE="-"/>
			<TEST ID="00140" NAME="L-Citrulline" VALUE="-"/>
			<TEST ID="00141" NAME="Hippurate" VALUE="-"/>
			<TEST ID="00142" NAME="Pantothenate" VALUE="-"/>
			<TEST ID="00143" NAME="Nicotinate" VALUE="-"/>
			<TEST ID="00144" NAME="Glutathione" VALUE="-"/>
			<TEST ID="00145" NAME="Trigonelline" VALUE="+"/>
			<TEST ID="00146" NAME="Acetamide" VALUE="-"/>
			<TEST ID="00147" NAME="Butylamine" VALUE="+"/>
			<TEST ID="00148" NAME="Tryptamine" VALUE="+"/>
			<TEST ID="00149" NAME="Amylamine" VALUE="+"/>
			<TEST ID="00150" NAME="Benzylamine" VALUE="-"/>
			<TEST ID="00151" NAME="Betaine" VALUE="+"/>
			<TEST ID="00152" NAME="Dodecane" VALUE="-"/>
		</CATEGORY>
	</ENTRY>

	<ENTRY ID="00027">
		<CATEGORY ID="00001" NAME="Fixed">
			<TEST ID="00001" NAME="RID" VALUE="AJ2130"/>
			<TEST ID="00002" NAME="Reference" VALUE="2"/>
			<TEST ID="00003" NAME="Genus" VALUE="Pseudomonas"/>
			<TEST ID="00004" NAME="Species" VALUE="parafulva"/>
			<TEST ID="00005" NAME="Strain" VALUE="AJ2130"/>
			<TEST ID="00006" NAME="note" VALUE="Phenon II"/>
		</CATEGORY>
		<CATEGORY ID="00002" NAME="Sequence">
			<TEST ID="00007" NAME="DDBJ Accession" VALUE="AB060133"/>
			<TEST ID="00008" NAME="Sequence" VALUE="atcctggctcagattgaacgctggcggcaggcctaacacatgcaagtcgagcggatgacgggagcttgctccttgattcagcggcggacgggtgagtaatgcctaggaatctgcctggtagtgggggacaacgtttcgaaaggaacgctaataccgcatacgtcctacgggagaaagcaggggaccttcgggccttgcgctatcagatgagcctaggtcggattagcttgttggtgaggtaatggctcaccaaggcgacgatccgtaactggtctgagaggatgatcagtcacactggaactgagacacggtccagactcctacgggaggcagcagtggggaatattggacaatgggcgaaagcctgatccagccatgccgcgtgtgtgaagaaggtcttcggattgtaaagcactttaagttgggaggaagggttgtagattaatactctgcaattttgacgttaccgacagaataagcaccggctaactctgtgccagcagccgcggtaatacagagggtgcaagcgttaatcggaattactgggcgtaaagcgcgcgtaggtggtttgttaagttggatgtgaaagccccgggctcaacctgggaactgcatccaaaactggcaagctagagtacggtagagggtggtggaatttcctgtgtagcggtgaaatgcgtagatataggaaggaacaccagtggcgaaggcgaccacctggactgatactgacactgaggtgcgaaagcgtggggagcaaacaggattagataccctggtagtccacgccgtaaacgatgtcaactagccgttggaatccttgagattttagtggcgcagctaacgcattaagttgaccgcctggggagtacggccgcaaggttaaaactcaaatgaattgacgggggcccgcacaagcggtggagcatgtggtttaattcgaagcaacgcgaagaaccttaccaggccttgacatgcagagaactttccagagatggattggtgccttcgggaactctgacacaggtgctgcatggctgtcgtcagctcgtgtcgtgagatgttgggttaagtcccgtaacgagcgcaacccttgtccttagttaccagcacgttatggtgggcactctaaggagactgccggtgacaaaccggaggaaggtggggatgacgtcaagtcatcatggcccttacggcctgggctacacacgtgctacaatggtcggtacagagggttgccaagccgcgaggtggagctaatctcacaaaaccgatcgtagtccggatcgcagtctgcaactcgactgcgtgaagtcggaatcgctagtaatcgcgaatcagaatgtcgcggtgaatacgttcccgggccttgtacacaccgcccgtcacaccatgggagtgggttgcaccagaagtagctagtctaaccttcgggaggacggttaccacggtgtgattcatgactggggtgaagtcgtaacaag"/>
		</CATEGORY>
		<CATEGORY ID="00003" NAME="Morphological">
			<TEST ID="00009" NAME="Rod shape" VALUE="+"/>
			<TEST ID="00010" NAME="Polar flagellation" VALUE="+"/>
		</CATEGORY>
		<CATEGORY ID="00004" NAME="Physiological">
			<TEST ID="00011" NAME="Gram stain" VALUE="-"/>
			<TEST ID="00012" NAME="Motility" VALUE="+"/>
			<TEST ID="00013" NAME="Arginine dihydrolase avtivity" VALUE="+"/>
			<TEST ID="00014" NAME="Starch Hydrolysis" VALUE="-"/>
			<TEST ID="00015" NAME="LEVAN formation from sucrose" VALUE="-"/>
			<TEST ID="00016" NAME="Cleavage of aromatic compounds" VALUE="+"/>
			<TEST ID="00017" NAME="Oxidation" VALUE="+"/>
			<TEST ID="00018" NAME="Catalase activity" VALUE="+"/>
			<TEST ID="00019" NAME="Oxidase activity" VALUE="+"/>
			<TEST ID="00020" NAME="PHB accumulation" VALUE="-"/>
			<TEST ID="00021" NAME="Casein hydrolysis" VALUE="-"/>
			<TEST ID="00022" NAME="Nitrate reduction" VALUE="-"/>
			<TEST ID="00023" NAME="Nitrate respiration" VALUE="-"/>
			<TEST ID="00024" NAME="Growth on glutamate agr" VALUE="+"/>
		</CATEGORY>
		<CATEGORY ID="00005" NAME="Production of water-insoluble yellow pigment">
			<TEST ID="00025" NAME="Nutrientagar" VALUE="+"/>
			<TEST ID="00026" NAME="TS agar" VALUE="+"/>
		</CATEGORY>
		<CATEGORY ID="00006" NAME="Production of water-soluble fluorescent pigment on">
			<TEST ID="00027" NAME="Pseudomonas agar F" VALUE="-"/>
			<TEST ID="00028" NAME="King B" VALUE="-"/>
			<TEST ID="00029" NAME="Kato and Ito's P1" VALUE="-"/>
		</CATEGORY>
		<CATEGORY ID="00007" NAME="Production of pyocanin on">
			<TEST ID="00030" NAME="Pseudomonas agar P" VALUE="-"/>
			<TEST ID="00031" NAME="King A" VALUE="-"/>
		</CATEGORY>
		<CATEGORY ID="00008" NAME="Growth at (pH)">
			<TEST ID="00032" NAME="pH3.6" VALUE="-"/>
		</CATEGORY>
		<CATEGORY ID="00009" NAME="Growth at (temp.)">
			<TEST ID="00033" NAME="4 degree C" VALUE="-"/>
			<TEST ID="00034" NAME="41 degree C" VALUE="-"/>
		</CATEGORY>
		<CATEGORY ID="00010" NAME="Assimilation">
			<TEST ID="00035" NAME="meso-erythritol" VALUE="-"/>
			<TEST ID="00036" NAME="D-Ribose" VALUE="+"/>
			<TEST ID="00037" NAME="D-Arabinose" VALUE="-"/>
			<TEST ID="00038" NAME="L-Arabinose" VALUE="-"/>
			<TEST ID="00039" NAME="D-Xylose" VALUE="-"/>
			<TEST ID="00040" NAME="D-Glucose" VALUE="+"/>
			<TEST ID="00041" NAME="D-Mannose" VALUE="+"/>
			<TEST ID="00042" NAME="D-Galactose" VALUE="-"/>
			<TEST ID="00043" NAME="D-Fructose" VALUE="+"/>
			<TEST ID="00044" NAME="L-Rhamnose" VALUE="-"/>
			<TEST ID="00045" NAME="L-fucose" VALUE="-"/>
			<TEST ID="00046" NAME="Sucrose" VALUE="-"/>
			<TEST ID="00047" NAME="Maltose" VALUE="-"/>
			<TEST ID="00048" NAME="Cellobiose" VALUE="-"/>
			<TEST ID="00049" NAME="Trehalose" VALUE="-"/>
			<TEST ID="00050" NAME="alpha-D-meribioses" VALUE="-"/>
			<TEST ID="00051" NAME="Lactose" VALUE="-"/>
			<TEST ID="00052" NAME="Raffinose" VALUE="-"/>
			<TEST ID="00053" NAME="Solubel Starch" VALUE="-"/>
			<TEST ID="00054" NAME="Inulin" VALUE="-"/>
			<TEST ID="00055" NAME="Adonitol" VALUE="+"/>
			<TEST ID="00056" NAME="D-Alabitol" VALUE="-"/>
			<TEST ID="00057" NAME="L-Alabitol" VALUE="-"/>
			<TEST ID="00058" NAME="D-xylitol" VALUE="-"/>
			<TEST ID="00059" NAME="Sorbitol" VALUE="-"/>
			<TEST ID="00060" NAME="Mannitol" VALUE="-"/>
			<TEST ID="00061" NAME="Inositol" VALUE="-"/>
			<TEST ID="00062" NAME="Gluconate" VALUE="+"/>
			<TEST ID="00063" NAME="2-Ketogluconate" VALUE="+"/>
			<TEST ID="00064" NAME="5-ketogluconate" VALUE="-"/>
			<TEST ID="00065" NAME="Glucosamin" VALUE="+"/>
			<TEST ID="00066" NAME="Acetate" VALUE="+"/>
			<TEST ID="00067" NAME="Propionate" VALUE="+"/>
			<TEST ID="00068" NAME="Butyrate" VALUE="+"/>
			<TEST ID="00069" NAME="Valerate" VALUE="+"/>
			<TEST ID="00070" NAME="Caprate" VALUE="+"/>
			<TEST ID="00071" NAME="Isobutyrate" VALUE="+"/>
			<TEST ID="00072" NAME="Isovalerate" VALUE="+"/>
			<TEST ID="00073" NAME="Malonate" VALUE="-"/>
			<TEST ID="00074" NAME="Succinate" VALUE="-"/>
			<TEST ID="00075" NAME="Adipate" VALUE="-"/>
			<TEST ID="00076" NAME="Fumalate" VALUE="+"/>
			<TEST ID="00077" NAME="Azelate" VALUE="-"/>
			<TEST ID="00078" NAME="Sebacate" VALUE="-"/>
			<TEST ID="00079" NAME="Itaconate" VALUE="-"/>
			<TEST ID="00080" NAME="Citraconate" VALUE="-"/>
			<TEST ID="00081" NAME="Mucate" VALUE="+"/>
			<TEST ID="00082" NAME="Glycerate" VALUE="+"/>
			<TEST ID="00083" NAME="Glycolate" VALUE="-"/>
			<TEST ID="00084" NAME="L-Lactate" VALUE="+"/>
			<TEST ID="00085" NAME="Hydroxybutyrate" VALUE="-"/>
			<TEST ID="00086" NAME="D-Malate" VALUE="+"/>
			<TEST ID="00087" NAME="D(-)-Tartrate" VALUE="-"/>
			<TEST ID="00088" NAME="L(+)-Tartrate" VALUE="-"/>
			<TEST ID="00089" NAME="m-Tartrate" VALUE="-"/>
			<TEST ID="00090" NAME="Citrate" VALUE="+"/>
			<TEST ID="00091" NAME="D-Galactonolactone" VALUE="-"/>
			<TEST ID="00092" NAME="Pyruvate" VALUE="+"/>
			<TEST ID="00093" NAME="Levulinate" VALUE="-"/>
			<TEST ID="00094" NAME="DL-2-Aminobutyrate" VALUE="-"/>
			<TEST ID="00095" NAME="PHB" VALUE="-"/>
			<TEST ID="00096" NAME="Tween80" VALUE="-"/>
			<TEST ID="00097" NAME="Ethanol" VALUE="+"/>
			<TEST ID="00098" NAME="n-Propanol" VALUE="+"/>
			<TEST ID="00099" NAME="n-Butanol" VALUE="-"/>
			<TEST ID="00100" NAME="isobutanol" VALUE="+"/>
			<TEST ID="00101" NAME="1-Hexanol" VALUE="+"/>
			<TEST ID="00102" NAME="Geraniol" VALUE="-"/>
			<TEST ID="00103" NAME="Ethyleneglycol" VALUE="-"/>
			<TEST ID="00104" NAME="Propyleneglycol" VALUE="+"/>
			<TEST ID="00105" NAME="Phenol" VALUE="-"/>
			<TEST ID="00106" NAME="Benzoate" VALUE="-"/>
			<TEST ID="00107" NAME="Salicyrate" VALUE="-"/>
			<TEST ID="00108" NAME="m-Hydroxybenzoate" VALUE="-"/>
			<TEST ID="00109" NAME="p-Hydroxybenzoate" VALUE="+"/>
			<TEST ID="00110" NAME="Protocatecuate" VALUE="-"/>
			<TEST ID="00111" NAME="Gentisate" VALUE="-"/>
			<TEST ID="00112" NAME="D-Mandelate" VALUE="-"/>
			<TEST ID="00113" NAME="L-Mandelate" VALUE="-"/>
			<TEST ID="00114" NAME="Benzylformate" VALUE="-"/>
			<TEST ID="00115" NAME="Xylene" VALUE="-"/>
			<TEST ID="00116" NAME="Phenylacetate" VALUE="-"/>
			<TEST ID="00117" NAME="p-Aminobenzoate" VALUE="-"/>
			<TEST ID="00118" NAME="Naphthalene" VALUE="-"/>
			<TEST ID="00119" NAME="inosine" VALUE="+"/>
			<TEST ID="00120" NAME="Taurocholate" VALUE="-"/>
			<TEST ID="00121" NAME="Testosterone" VALUE="-"/>
			<TEST ID="00122" NAME="Glycine" VALUE="+"/>
			<TEST ID="00123" NAME="beta-Alanine" VALUE="+"/>
			<TEST ID="00124" NAME="L-Valine" VALUE="+"/>
			<TEST ID="00125" NAME="L-Leusine" VALUE="+"/>
			<TEST ID="00126" NAME="L-Isoleusine" VALUE="+"/>
			<TEST ID="00127" NAME="D-Aspartate" VALUE="-"/>
			<TEST ID="00128" NAME="L-Serine" VALUE="+"/>
			<TEST ID="00129" NAME="L-Threonine" VALUE="-"/>
			<TEST ID="00130" NAME="L-Phenylalanine" VALUE="+"/>
			<TEST ID="00131" NAME="L-Tyrosine" VALUE="+"/>
			<TEST ID="00132" NAME="L-Tryptophan" VALUE="-"/>
			<TEST ID="00133" NAME="D-Tryptophan" VALUE="-"/>
			<TEST ID="00134" NAME="L-Lysine" VALUE="+"/>
			<TEST ID="00135" NAME="L-Ornithine" VALUE="+"/>
			<TEST ID="00136" NAME="L-Histidine" VALUE="-"/>
			<TEST ID="00137" NAME="DL-Norvaline" VALUE="-"/>
			<TEST ID="00138" NAME="Creatine" VALUE="-"/>
			<TEST ID="00139" NAME="Anthranilate" VALUE="-"/>
			<TEST ID="00140" NAME="L-Citrulline" VALUE="-"/>
			<TEST ID="00141" NAME="Hippurate" VALUE="-"/>
			<TEST ID="00142" NAME="Pantothenate" VALUE="-"/>
			<TEST ID="00143" NAME="Nicotinate" VALUE="-"/>
			<TEST ID="00144" NAME="Glutathione" VALUE="-"/>
			<TEST ID="00145" NAME="Trigonelline" VALUE="+"/>
			<TEST ID="00146" NAME="Acetamide" VALUE="-"/>
			<TEST ID="00147" NAME="Butylamine" VALUE="+"/>
			<TEST ID="00148" NAME="Tryptamine" VALUE="-"/>
			<TEST ID="00149" NAME="Amylamine" VALUE="+"/>
			<TEST ID="00150" NAME="Benzylamine" VALUE="-"/>
			<TEST ID="00151" NAME="Betaine" VALUE="+"/>
			<TEST ID="00152" NAME="Dodecane" VALUE="-"/>
		</CATEGORY>
	</ENTRY>

	<ENTRY ID="00028">
		<CATEGORY ID="00001" NAME="Fixed">
			<TEST ID="00001" NAME="RID" VALUE="KM 105T"/>
			<TEST ID="00002" NAME="Reference" VALUE="1"/>
			<TEST ID="00003" NAME="Genus" VALUE="Pseudomonas"/>
			<TEST ID="00004" NAME="Species" VALUE="putida"/>
			<TEST ID="00005" NAME="Strain" VALUE="IFO 14164T"/>
		</CATEGORY>
		<CATEGORY ID="00002" NAME="Sequence">
			<TEST ID="00007" NAME="DDBJ Accession" VALUE="AF094736"/>
			<TEST ID="00008" NAME="Sequence" VALUE="ttgatcatggcctcagattgaacgctggcggcaggcctaacacatgcaagtcgagcggatgagaagagcttgctcttcgattcagcggcggacgggtgagtaatgcctaggaatctgcctggtagtgggggacaacgtttcgaaaggaacgctaataccgcatacgtcctacgggagaaagcaggggaccttcgggccttgcgctatcagatgagcctaggtcggattagctagttggtgaggtaatggctcaccaaggcgacgatccgtaactggtctgagaggatgatcagtcacactggaactgagacacggtccagactcctacgggaggcagcagtggggaatattggacaatgggcgaaagcctgatccagccatgccgcgtgtgtgaagaaggtcttcggattgtaaagcactttaagttgggaggaagggcattaacctaatacgttagtgttttgacgttaccgacagaataagcaccggctaactctgtgccagcagccgcggtaatacagagggtgcaagcgttaatcggaattactgggcgtaaagcgcgcgtaggtggtttgttaagttggatgtgaaagccccgggctcaacctgggaactgcatccaaaactggcaagctagagtacggtagagggtggtggaatttcctgtgtagcggtgaaatgcgtagatataggaaggaacaccagtggcgaaggcgaccacctggactgatactgacactgaggtgcgaaagcgtggggagcaaacaggattagataccctggtagtccacgccgtaaacgatgtcaactagccgttggaatccttgagattttagtggcgcagctaacgcattaagttgaccgcctggggagtacggccgcaaggttaaaactcaaatgaattgacgggggcccgcacaagcggtggagcatgtggtttaattcgaagcaacgcgaagaaccttaccaggccttgacatgcagagaactttccagagatggattggtgccttcgggaactctgacacaggtgctgcatggctgtcgtcagctcgtgtcgtgagatgttgggttaagtcccgtaacgagcgcaacccttgtccttagttaccagcacgtwatggtgggcactctaaggagactgccggtgacaaaccggaggaaggtggggatgacgtcaagtcatcatggcccttacggcctgggctacacacgtgctacaatggtcggtacagagggttgccaagccgcgaggtggagctaatctcacaaaaccgatcgtagtccggatcgcagtctgcaactcgactgcgtgaagtcggaatcgctagtaatcgcgaatcagaatgtcgcggtgaatacgttcccgggccttgtacacaccgcccgtcacaccatgggagtgggttgcaccagaagtagctagtctaaccttcgggaggacggttaccacggtgtgattcatgactgggtgaagtcgtaacaaggtagc"/>
		</CATEGORY>
		<CATEGORY ID="00003" NAME="Morphological">
			<TEST ID="00009" NAME="Rod shape" VALUE="+"/>
			<TEST ID="00010" NAME="Polar flagellation" VALUE="+"/>
		</CATEGORY>
		<CATEGORY ID="00004" NAME="Physiological">
			<TEST ID="00011" NAME="Gram stain" VALUE="-"/>
			<TEST ID="00012" NAME="Motility" VALUE="+"/>
			<TEST ID="00013" NAME="Arginine dihydrolase avtivity" VALUE="+"/>
			<TEST ID="00014" NAME="Starch Hydrolysis" VALUE="-"/>
			<TEST ID="00015" NAME="LEVAN formation from sucrose" VALUE="-"/>
			<TEST ID="00016" NAME="Cleavage of aromatic compounds" VALUE="+"/>
			<TEST ID="00017" NAME="Oxidation" VALUE="+"/>
			<TEST ID="00018" NAME="Catalase activity" VALUE="+"/>
			<TEST ID="00019" NAME="Oxidase activity" VALUE="+"/>
			<TEST ID="00020" NAME="PHB accumulation" VALUE="-"/>
			<TEST ID="00021" NAME="Casein hydrolysis" VALUE="-"/>
			<TEST ID="00022" NAME="Nitrate reduction" VALUE="-"/>
			<TEST ID="00023" NAME="Nitrate respiration" VALUE="-"/>
			<TEST ID="00024" NAME="Growth on glutamate agr" VALUE="+"/>
		</CATEGORY>
		<CATEGORY ID="00005" NAME="Production of water-insoluble yellow pigment">
			<TEST ID="00025" NAME="Nutrientagar" VALUE="-"/>
			<TEST ID="00026" NAME="TS agar" VALUE="-"/>
		</CATEGORY>
		<CATEGORY ID="00006" NAME="Production of water-soluble fluorescent pigment on">
			<TEST ID="00027" NAME="Pseudomonas agar F" VALUE="-"/>
			<TEST ID="00028" NAME="King B" VALUE="+"/>
			<TEST ID="00029" NAME="Kato and Ito's P1" VALUE="-"/>
		</CATEGORY>
		<CATEGORY ID="00007" NAME="Production of pyocanin on">
			<TEST ID="00030" NAME="Pseudomonas agar P" VALUE="-"/>
			<TEST ID="00031" NAME="King A" VALUE="-"/>
		</CATEGORY>
		<CATEGORY ID="00008" NAME="Growth at (pH)">
			<TEST ID="00032" NAME="pH3.6" VALUE="-"/>
		</CATEGORY>
		<CATEGORY ID="00009" NAME="Growth at (temp.)">
			<TEST ID="00033" NAME="4 degree C" VALUE="+"/>
			<TEST ID="00034" NAME="41 degree C" VALUE="-"/>
		</CATEGORY>
		<CATEGORY ID="00010" NAME="Assimilation">
			<TEST ID="00035" NAME="meso-erythritol" VALUE="-"/>
			<TEST ID="00036" NAME="D-Ribose" VALUE="+"/>
			<TEST ID="00037" NAME="D-Arabinose" VALUE="-"/>
			<TEST ID="00038" NAME="L-Arabinose" VALUE="+"/>
			<TEST ID="00039" NAME="D-Xylose" VALUE="-"/>
			<TEST ID="00040" NAME="D-Glucose" VALUE="+"/>
			<TEST ID="00041" NAME="D-Mannose" VALUE="-"/>
			<TEST ID="00042" NAME="D-Galactose" VALUE="-"/>
			<TEST ID="00043" NAME="D-Fructose" VALUE="+"/>
			<TEST ID="00044" NAME="L-Rhamnose" VALUE="-"/>
			<TEST ID="00045" NAME="L-fucose" VALUE="-"/>
			<TEST ID="00046" NAME="Sucrose" VALUE="+"/>
			<TEST ID="00047" NAME="Maltose" VALUE="-"/>
			<TEST ID="00048" NAME="Cellobiose" VALUE="-"/>
			<TEST ID="00049" NAME="Trehalose" VALUE="-"/>
			<TEST ID="00050" NAME="alpha-D-meribioses" VALUE="-"/>
			<TEST ID="00051" NAME="Lactose" VALUE="-"/>
			<TEST ID="00052" NAME="Raffinose" VALUE="-"/>
			<TEST ID="00053" NAME="Solubel Starch" VALUE="-"/>
			<TEST ID="00054" NAME="Inulin" VALUE="-"/>
			<TEST ID="00055" NAME="Adonitol" VALUE="-"/>
			<TEST ID="00056" NAME="D-Alabitol" VALUE="-"/>
			<TEST ID="00057" NAME="L-Alabitol" VALUE="-"/>
			<TEST ID="00058" NAME="D-xylitol" VALUE="-"/>
			<TEST ID="00059" NAME="Sorbitol" VALUE="-"/>
			<TEST ID="00060" NAME="Mannitol" VALUE="-"/>
			<TEST ID="00061" NAME="Inositol" VALUE="-"/>
			<TEST ID="00062" NAME="Gluconate" VALUE="+"/>
			<TEST ID="00063" NAME="2-Ketogluconate" VALUE="+"/>
			<TEST ID="00064" NAME="5-ketogluconate" VALUE="-"/>
			<TEST ID="00065" NAME="Glucosamin" VALUE="-"/>
			<TEST ID="00066" NAME="Acetate" VALUE="+"/>
			<TEST ID="00067" NAME="Propionate" VALUE="+"/>
			<TEST ID="00068" NAME="Butyrate" VALUE="+"/>
			<TEST ID="00069" NAME="Valerate" VALUE="+"/>
			<TEST ID="00070" NAME="Caprate" VALUE="+"/>
			<TEST ID="00071" NAME="Isobutyrate" VALUE="+"/>
			<TEST ID="00072" NAME="Isovalerate" VALUE="+"/>
			<TEST ID="00073" NAME="Malonate" VALUE="+"/>
			<TEST ID="00074" NAME="Succinate" VALUE="+"/>
			<TEST ID="00075" NAME="Adipate" VALUE="-"/>
			<TEST ID="00076" NAME="Fumalate" VALUE="+"/>
			<TEST ID="00077" NAME="Azelate" VALUE="-"/>
			<TEST ID="00078" NAME="Sebacate" VALUE="-"/>
			<TEST ID="00079" NAME="Itaconate" VALUE="+"/>
			<TEST ID="00080" NAME="Citraconate" VALUE="-"/>
			<TEST ID="00081" NAME="Mucate" VALUE="+"/>
			<TEST ID="00082" NAME="Glycerate" VALUE="+"/>
			<TEST ID="00083" NAME="Glycolate" VALUE="+"/>
			<TEST ID="00084" NAME="L-Lactate" VALUE="+"/>
			<TEST ID="00085" NAME="Hydroxybutyrate" VALUE="-"/>
			<TEST ID="00086" NAME="D-Malate" VALUE="-"/>
			<TEST ID="00087" NAME="D(-)-Tartrate" VALUE="-"/>
			<TEST ID="00088" NAME="L(+)-Tartrate" VALUE="+"/>
			<TEST ID="00089" NAME="m-Tartrate" VALUE="+"/>
			<TEST ID="00090" NAME="Citrate" VALUE="+"/>
			<TEST ID="00091" NAME="D-Galactonolactone" VALUE="-"/>
			<TEST ID="00092" NAME="Pyruvate" VALUE="+"/>
			<TEST ID="00093" NAME="Levulinate" VALUE="+"/>
			<TEST ID="00094" NAME="DL-2-Aminobutyrate" VALUE="+"/>
			<TEST ID="00095" NAME="PHB" VALUE="-"/>
			<TEST ID="00096" NAME="Tween80" VALUE="-"/>
			<TEST ID="00097" NAME="Ethanol" VALUE="+"/>
			<TEST ID="00098" NAME="n-Propanol" VALUE="+"/>
			<TEST ID="00099" NAME="n-Butanol" VALUE="+"/>
			<TEST ID="00100" NAME="isobutanol" VALUE="-"/>
			<TEST ID="00101" NAME="1-Hexanol" VALUE="+"/>
			<TEST ID="00102" NAME="Geraniol" VALUE="-"/>
			<TEST ID="00103" NAME="Ethyleneglycol" VALUE="-"/>
			<TEST ID="00104" NAME="Propyleneglycol" VALUE="+"/>
			<TEST ID="00105" NAME="Phenol" VALUE="-"/>
			<TEST ID="00106" NAME="Benzoate" VALUE="+"/>
			<TEST ID="00107" NAME="Salicyrate" VALUE="-"/>
			<TEST ID="00108" NAME="m-Hydroxybenzoate" VALUE="+"/>
			<TEST ID="00109" NAME="p-Hydroxybenzoate" VALUE="+"/>
			<TEST ID="00110" NAME="Protocatecuate" VALUE="-"/>
			<TEST ID="00111" NAME="Gentisate" VALUE="-"/>
			<TEST ID="00112" NAME="D-Mandelate" VALUE="+"/>
			<TEST ID="00113" NAME="L-Mandelate" VALUE="+"/>
			<TEST ID="00114" NAME="Benzylformate" VALUE="+"/>
			<TEST ID="00115" NAME="Xylene" VALUE="-"/>
			<TEST ID="00116" NAME="Phenylacetate" VALUE="+"/>
			<TEST ID="00117" NAME="p-Aminobenzoate" VALUE="-"/>
			<TEST ID="00118" NAME="Naphthalene" VALUE="-"/>
			<TEST ID="00119" NAME="inosine" VALUE="+"/>
			<TEST ID="00120" NAME="Taurocholate" VALUE="+"/>
			<TEST ID="00121" NAME="Testosterone" VALUE="-"/>
			<TEST ID="00122" NAME="Glycine" VALUE="+"/>
			<TEST ID="00123" NAME="beta-Alanine" VALUE="+"/>
			<TEST ID="00124" NAME="L-Valine" VALUE="+"/>
			<TEST ID="00125" NAME="L-Leusine" VALUE="+"/>
			<TEST ID="00126" NAME="L-Isoleusine" VALUE="+"/>
			<TEST ID="00127" NAME="D-Aspartate" VALUE="-"/>
			<TEST ID="00128" NAME="L-Serine" VALUE="+"/>
			<TEST ID="00129" NAME="L-Threonine" VALUE="+"/>
			<TEST ID="00130" NAME="L-Phenylalanine" VALUE="+"/>
			<TEST ID="00131" NAME="L-Tyrosine" VALUE="+"/>
			<TEST ID="00132" NAME="L-Tryptophan" VALUE="-"/>
			<TEST ID="00133" NAME="D-Tryptophan" VALUE="-"/>
			<TEST ID="00134" NAME="L-Lysine" VALUE="+"/>
			<TEST ID="00135" NAME="L-Ornithine" VALUE="+"/>
			<TEST ID="00136" NAME="L-Histidine" VALUE="+"/>
			<TEST ID="00137" NAME="DL-Norvaline" VALUE="+"/>
			<TEST ID="00138" NAME="Creatine" VALUE="+"/>
			<TEST ID="00139" NAME="Anthranilate" VALUE="-"/>
			<TEST ID="00140" NAME="L-Citrulline" VALUE="+"/>
			<TEST ID="00141" NAME="Hippurate" VALUE="+"/>
			<TEST ID="00142" NAME="Pantothenate" VALUE="-"/>
			<TEST ID="00143" NAME="Nicotinate" VALUE="+"/>
			<TEST ID="00144" NAME="Glutathione" VALUE="-"/>
			<TEST ID="00145" NAME="Trigonelline" VALUE="+"/>
			<TEST ID="00146" NAME="Acetamide" VALUE="-"/>
			<TEST ID="00147" NAME="Butylamine" VALUE="+"/>
			<TEST ID="00148" NAME="Tryptamine" VALUE="+"/>
			<TEST ID="00149" NAME="Amylamine" VALUE="+"/>
			<TEST ID="00150" NAME="Benzylamine" VALUE="+"/>
			<TEST ID="00151" NAME="Betaine" VALUE="+"/>
			<TEST ID="00152" NAME="Dodecane" VALUE="-"/>
		</CATEGORY>
	</ENTRY>

	<ENTRY ID="00029">
		<CATEGORY ID="00001" NAME="Fixed">
			<TEST ID="00001" NAME="RID" VALUE="NRIC14164T"/>
			<TEST ID="00002" NAME="Reference" VALUE="2"/>
			<TEST ID="00003" NAME="Genus" VALUE="Pseudomonas"/>
			<TEST ID="00004" NAME="Species" VALUE="putida"/>
			<TEST ID="00005" NAME="Strain" VALUE="IFO 14164T"/>
		</CATEGORY>
		<CATEGORY ID="00002" NAME="Sequence">
			<TEST ID="00007" NAME="DDBJ Accession" VALUE="Z76667"/>
		</CATEGORY>
		<CATEGORY ID="00003" NAME="Morphological">
			<TEST ID="00009" NAME="Rod shape" VALUE="+"/>
			<TEST ID="00010" NAME="Polar flagellation" VALUE="+"/>
		</CATEGORY>
		<CATEGORY ID="00004" NAME="Physiological">
			<TEST ID="00011" NAME="Gram stain" VALUE="-"/>
			<TEST ID="00012" NAME="Motility" VALUE="+"/>
			<TEST ID="00013" NAME="Arginine dihydrolase avtivity" VALUE="+"/>
			<TEST ID="00014" NAME="Starch Hydrolysis" VALUE="-"/>
			<TEST ID="00015" NAME="LEVAN formation from sucrose" VALUE="-"/>
			<TEST ID="00016" NAME="Cleavage of aromatic compounds" VALUE="+"/>
			<TEST ID="00017" NAME="Oxidation" VALUE="+"/>
			<TEST ID="00018" NAME="Catalase activity" VALUE="+"/>
			<TEST ID="00019" NAME="Oxidase activity" VALUE="+"/>
			<TEST ID="00020" NAME="PHB accumulation" VALUE="-"/>
			<TEST ID="00021" NAME="Casein hydrolysis" VALUE="-"/>
			<TEST ID="00022" NAME="Nitrate reduction" VALUE="-"/>
			<TEST ID="00023" NAME="Nitrate respiration" VALUE="-"/>
			<TEST ID="00024" NAME="Growth on glutamate agr" VALUE="+"/>
		</CATEGORY>
		<CATEGORY ID="00005" NAME="Production of water-insoluble yellow pigment">
			<TEST ID="00025" NAME="Nutrientagar" VALUE="-"/>
			<TEST ID="00026" NAME="TS agar" VALUE="-"/>
		</CATEGORY>
		<CATEGORY ID="00006" NAME="Production of water-soluble fluorescent pigment on">
			<TEST ID="00027" NAME="Pseudomonas agar F" VALUE="-"/>
			<TEST ID="00028" NAME="King B" VALUE="+"/>
			<TEST ID="00029" NAME="Kato and Ito's P1" VALUE="+"/>
		</CATEGORY>
		<CATEGORY ID="00007" NAME="Production of pyocanin on">
			<TEST ID="00030" NAME="Pseudomonas agar P" VALUE="-"/>
			<TEST ID="00031" NAME="King A" VALUE="-"/>
		</CATEGORY>
		<CATEGORY ID="00008" NAME="Growth at (pH)">
			<TEST ID="00032" NAME="pH3.6" VALUE="-"/>
		</CATEGORY>
		<CATEGORY ID="00009" NAME="Growth at (temp.)">
			<TEST ID="00033" NAME="4 degree C" VALUE="+"/>
			<TEST ID="00034" NAME="41 degree C" VALUE="-"/>
		</CATEGORY>
		<CATEGORY ID="00010" NAME="Assimilation">
			<TEST ID="00035" NAME="meso-erythritol" VALUE="-"/>
			<TEST ID="00036" NAME="D-Ribose" VALUE="+"/>
			<TEST ID="00037" NAME="D-Arabinose" VALUE="-"/>
			<TEST ID="00038" NAME="L-Arabinose" VALUE="+"/>
			<TEST ID="00039" NAME="D-Xylose" VALUE="-"/>
			<TEST ID="00040" NAME="D-Glucose" VALUE="+"/>
			<TEST ID="00041" NAME="D-Mannose" VALUE="-"/>
			<TEST ID="00042" NAME="D-Galactose" VALUE="-"/>
			<TEST ID="00043" NAME="D-Fructose" VALUE="+"/>
			<TEST ID="00044" NAME="L-Rhamnose" VALUE="-"/>
			<TEST ID="00045" NAME="L-fucose" VALUE="-"/>
			<TEST ID="00046" NAME="Sucrose" VALUE="+"/>
			<TEST ID="00047" NAME="Maltose" VALUE="-"/>
			<TEST ID="00048" NAME="Cellobiose" VALUE="-"/>
			<TEST ID="00049" NAME="Trehalose" VALUE="-"/>
			<TEST ID="00050" NAME="alpha-D-meribioses" VALUE="-"/>
			<TEST ID="00051" NAME="Lactose" VALUE="-"/>
			<TEST ID="00052" NAME="Raffinose" VALUE="-"/>
			<TEST ID="00053" NAME="Solubel Starch" VALUE="-"/>
			<TEST ID="00054" NAME="Inulin" VALUE="-"/>
			<TEST ID="00055" NAME="Adonitol" VALUE="-"/>
			<TEST ID="00056" NAME="D-Alabitol" VALUE="-"/>
			<TEST ID="00057" NAME="L-Alabitol" VALUE="-"/>
			<TEST ID="00058" NAME="D-xylitol" VALUE="-"/>
			<TEST ID="00059" NAME="Sorbitol" VALUE="-"/>
			<TEST ID="00060" NAME="Mannitol" VALUE="-"/>
			<TEST ID="00061" NAME="Inositol" VALUE="-"/>
			<TEST ID="00062" NAME="Gluconate" VALUE="+"/>
			<TEST ID="00063" NAME="2-Ketogluconate" VALUE="+"/>
			<TEST ID="00064" NAME="5-ketogluconate" VALUE="-"/>
			<TEST ID="00065" NAME="Glucosamin" VALUE="-"/>
			<TEST ID="00066" NAME="Acetate" VALUE="+"/>
			<TEST ID="00067" NAME="Propionate" VALUE="+"/>
			<TEST ID="00068" NAME="Butyrate" VALUE="+"/>
			<TEST ID="00069" NAME="Valerate" VALUE="+"/>
			<TEST ID="00070" NAME="Caprate" VALUE="+"/>
			<TEST ID="00071" NAME="Isobutyrate" VALUE="+"/>
			<TEST ID="00072" NAME="Isovalerate" VALUE="+"/>
			<TEST ID="00073" NAME="Malonate" VALUE="+"/>
			<TEST ID="00074" NAME="Succinate" VALUE="+"/>
			<TEST ID="00075" NAME="Adipate" VALUE="-"/>
			<TEST ID="00076" NAME="Fumalate" VALUE="+"/>
			<TEST ID="00077" NAME="Azelate" VALUE="-"/>
			<TEST ID="00078" NAME="Sebacate" VALUE="-"/>
			<TEST ID="00079" NAME="Itaconate" VALUE="+"/>
			<TEST ID="00080" NAME="Citraconate" VALUE="-"/>
			<TEST ID="00081" NAME="Mucate" VALUE="+"/>
			<TEST ID="00082" NAME="Glycerate" VALUE="+"/>
			<TEST ID="00083" NAME="Glycolate" VALUE="+"/>
			<TEST ID="00084" NAME="L-Lactate" VALUE="+"/>
			<TEST ID="00085" NAME="Hydroxybutyrate" VALUE="-"/>
			<TEST ID="00086" NAME="D-Malate" VALUE="-"/>
			<TEST ID="00087" NAME="D(-)-Tartrate" VALUE="-"/>
			<TEST ID="00088" NAME="L(+)-Tartrate" VALUE="+"/>
			<TEST ID="00089" NAME="m-Tartrate" VALUE="+"/>
			<TEST ID="00090" NAME="Citrate" VALUE="+"/>
			<TEST ID="00091" NAME="D-Galactonolactone" VALUE="-"/>
			<TEST ID="00092" NAME="Pyruvate" VALUE="+"/>
			<TEST ID="00093" NAME="Levulinate" VALUE="+"/>
			<TEST ID="00094" NAME="DL-2-Aminobutyrate" VALUE="+"/>
			<TEST ID="00095" NAME="PHB" VALUE="-"/>
			<TEST ID="00096" NAME="Tween80" VALUE="-"/>
			<TEST ID="00097" NAME="Ethanol" VALUE="+"/>
			<TEST ID="00098" NAME="n-Propanol" VALUE="+"/>
			<TEST ID="00099" NAME="n-Butanol" VALUE="+"/>
			<TEST ID="00100" NAME="isobutanol" VALUE="-"/>
			<TEST ID="00101" NAME="1-Hexanol" VALUE="+"/>
			<TEST ID="00102" NAME="Geraniol" VALUE="-"/>
			<TEST ID="00103" NAME="Ethyleneglycol" VALUE="-"/>
			<TEST ID="00104" NAME="Propyleneglycol" VALUE="+"/>
			<TEST ID="00105" NAME="Phenol" VALUE="-"/>
			<TEST ID="00106" NAME="Benzoate" VALUE="+"/>
			<TEST ID="00107" NAME="Salicyrate" VALUE="-"/>
			<TEST ID="00108" NAME="m-Hydroxybenzoate" VALUE="+"/>
			<TEST ID="00109" NAME="p-Hydroxybenzoate" VALUE="+"/>
			<TEST ID="00110" NAME="Protocatecuate" VALUE="-"/>
			<TEST ID="00111" NAME="Gentisate" VALUE="-"/>
			<TEST ID="00112" NAME="D-Mandelate" VALUE="+"/>
			<TEST ID="00113" NAME="L-Mandelate" VALUE="+"/>
			<TEST ID="00114" NAME="Benzylformate" VALUE="+"/>
			<TEST ID="00115" NAME="Xylene" VALUE="-"/>
			<TEST ID="00116" NAME="Phenylacetate" VALUE="+"/>
			<TEST ID="00117" NAME="p-Aminobenzoate" VALUE="-"/>
			<TEST ID="00118" NAME="Naphthalene" VALUE="-"/>
			<TEST ID="00119" NAME="inosine" VALUE="+"/>
			<TEST ID="00120" NAME="Taurocholate" VALUE="+"/>
			<TEST ID="00121" NAME="Testosterone" VALUE="-"/>
			<TEST ID="00122" NAME="Glycine" VALUE="+"/>
			<TEST ID="00123" NAME="beta-Alanine" VALUE="+"/>
			<TEST ID="00124" NAME="L-Valine" VALUE="+"/>
			<TEST ID="00125" NAME="L-Leusine" VALUE="+"/>
			<TEST ID="00126" NAME="L-Isoleusine" VALUE="+"/>
			<TEST ID="00127" NAME="D-Aspartate" VALUE="-"/>
			<TEST ID="00128" NAME="L-Serine" VALUE="+"/>
			<TEST ID="00129" NAME="L-Threonine" VALUE="+"/>
			<TEST ID="00130" NAME="L-Phenylalanine" VALUE="+"/>
			<TEST ID="00131" NAME="L-Tyrosine" VALUE="+"/>
			<TEST ID="00132" NAME="L-Tryptophan" VALUE="-"/>
			<TEST ID="00133" NAME="D-Tryptophan" VALUE="-"/>
			<TEST ID="00134" NAME="L-Lysine" VALUE="+"/>
			<TEST ID="00135" NAME="L-Ornithine" VALUE="+"/>
			<TEST ID="00136" NAME="L-Histidine" VALUE="+"/>
			<TEST ID="00137" NAME="DL-Norvaline" VALUE="+"/>
			<TEST ID="00138" NAME="Creatine" VALUE="+"/>
			<TEST ID="00139" NAME="Anthranilate" VALUE="-"/>
			<TEST ID="00140" NAME="L-Citrulline" VALUE="+"/>
			<TEST ID="00141" NAME="Hippurate" VALUE="+"/>
			<TEST ID="00142" NAME="Pantothenate" VALUE="-"/>
			<TEST ID="00143" NAME="Nicotinate" VALUE="+"/>
			<TEST ID="00144" NAME="Glutathione" VALUE="-"/>
			<TEST ID="00145" NAME="Trigonelline" VALUE="+"/>
			<TEST ID="00146" NAME="Acetamide" VALUE="-"/>
			<TEST ID="00147" NAME="Butylamine" VALUE="+"/>
			<TEST ID="00148" NAME="Tryptamine" VALUE="+"/>
			<TEST ID="00149" NAME="Amylamine" VALUE="+"/>
			<TEST ID="00150" NAME="Benzylamine" VALUE="+"/>
			<TEST ID="00151" NAME="Betaine" VALUE="+"/>
			<TEST ID="00152" NAME="Dodecane" VALUE="-"/>
		</CATEGORY>
	</ENTRY>

	<ENTRY ID="00030">
		<CATEGORY ID="00001" NAME="Fixed">
			<TEST ID="00001" NAME="RID" VALUE="KM 501T"/>
			<TEST ID="00002" NAME="Reference" VALUE="1"/>
			<TEST ID="00003" NAME="Genus" VALUE="Pseudomonas"/>
			<TEST ID="00004" NAME="Species" VALUE="straminea"/>
			<TEST ID="00005" NAME="Strain" VALUE="NRIC 0164T"/>
		</CATEGORY>
		<CATEGORY ID="00002" NAME="Sequence">
			<TEST ID="00007" NAME="DDBJ Accession" VALUE="D84023"/>
			<TEST ID="00008" NAME="Sequence" VALUE="agtttgatcctggctcagattgaacgctggcggcaggcctaacacatgcaagtcgagcggttgaggggagcttgctccctgattcagcggcggacgggtgagtaatgcctaggaatctgcctattagtgggggacaacgtttcgaaaggaacgctaataccgcatacgtcctacgggagaaagcaggggaccttcgggccttgcgctaatagatgagcctaggtcggattagcttgttggtgaggtaatggctcaccaaggcgacgatccgtaactggtctgagaggatgatcagtcacactggaactgagacacggtccagactcctacgggaggcagcagtggggaatattggacaatgggcgaaagcctgatccagccatgccgcgtgtgtnaagaaggtcttcggattgtaaagcactttaagtttgggaagaagggttttagattaatactctgcaattttgacgttaccgacagaataagcaccggctaactctgtgccagcagccgcggtaatacagagggtgcaagcgttaatcggaattactgggcgtaaagcgcgcgtaggtggtttgttaagttggatgtgaaagccccgggctcaacctgggaactgcatccaaaactggcaagctagagtacggtagagggtggtggaatttcctgtgtagcggtgaaatgcgtagatataggaaggaacaccagtggcgaaggcgaccacctgggctgatactgacactgaggtgcgaaagcgtggggagcaaacaggattagataccctggtagtccacgccgtaaacgatgtcaactagccgttggaatcctcgagattttagtggcgcagctaacgcattaagttgaccgcctggggagtacggccgcaaggttaaaactcaaatgaattgacgggggcccgcacaagcggtggagcatgtggtttaattcgaagcaacgcgaagaaccttacctggccttgacatgctgagaactttccagagatggattggtgccttcgggaactcagacacaggtgctgcatggctgtcgtcagctcgtgtcgtgagatgttgggttaagtcccgtaacgagcgcaacccttgtccttagttaccagcacctcgggtgggaactctaaggagactgccggtgacaaaccggaggaaggtggggatgacgtcaagtcatcatggcccttacggccagggctacacacgtgctacaatggtcggtacaaagggttgccaagccgcgaggtggagctaatcccataaaaccgatcgtagtccggatcgcagtctgcaactcgactgcgtgaagtcggaatcgctagtaatcgtgaatcagaatgtcacggtgaatacgttcccgggccttgtacacaccgcccgtcacaccatgggagtgggtttcaccagaagtagctagtctaaccttcgggaggacggttaccacggtgtgattcatgactggggtgaggtcgtaacaaggtagccgtaggggaacctgcggctggatcacctcctt"/>
		</CATEGORY>
		<CATEGORY ID="00003" NAME="Morphological">
			<TEST ID="00009" NAME="Rod shape" VALUE="+"/>
			<TEST ID="00010" NAME="Polar flagellation" VALUE="+"/>
		</CATEGORY>
		<CATEGORY ID="00004" NAME="Physiological">
			<TEST ID="00011" NAME="Gram stain" VALUE="-"/>
			<TEST ID="00012" NAME="Motility" VALUE="+"/>
			<TEST ID="00013" NAME="Arginine dihydrolase avtivity" VALUE="-"/>
			<TEST ID="00014" NAME="Starch Hydrolysis" VALUE="-"/>
			<TEST ID="00015" NAME="LEVAN formation from sucrose" VALUE="-"/>
			<TEST ID="00016" NAME="Cleavage of aromatic compounds" VALUE="+"/>
			<TEST ID="00017" NAME="Oxidation" VALUE="+"/>
			<TEST ID="00018" NAME="Catalase activity" VALUE="+"/>
			<TEST ID="00019" NAME="Oxidase activity" VALUE="+"/>
			<TEST ID="00020" NAME="PHB accumulation" VALUE="-"/>
			<TEST ID="00021" NAME="Casein hydrolysis" VALUE="+"/>
			<TEST ID="00022" NAME="Nitrate reduction" VALUE="+"/>
			<TEST ID="00023" NAME="Nitrate respiration" VALUE="-"/>
			<TEST ID="00024" NAME="Growth on glutamate agr" VALUE="+"/>
		</CATEGORY>
		<CATEGORY ID="00005" NAME="Production of water-insoluble yellow pigment">
			<TEST ID="00025" NAME="Nutrientagar" VALUE="+"/>
			<TEST ID="00026" NAME="TS agar" VALUE="+"/>
		</CATEGORY>
		<CATEGORY ID="00006" NAME="Production of water-soluble fluorescent pigment on">
			<TEST ID="00027" NAME="Pseudomonas agar F" VALUE="-"/>
			<TEST ID="00028" NAME="King B" VALUE="-"/>
			<TEST ID="00029" NAME="Kato and Ito's P1" VALUE="-"/>
		</CATEGORY>
		<CATEGORY ID="00007" NAME="Production of pyocanin on">
			<TEST ID="00030" NAME="Pseudomonas agar P" VALUE="-"/>
			<TEST ID="00031" NAME="King A" VALUE="-"/>
		</CATEGORY>
		<CATEGORY ID="00008" NAME="Growth at (pH)">
			<TEST ID="00032" NAME="pH3.6" VALUE="-"/>
		</CATEGORY>
		<CATEGORY ID="00009" NAME="Growth at (temp.)">
			<TEST ID="00033" NAME="4 degree C" VALUE="+"/>
			<TEST ID="00034" NAME="41 degree C" VALUE="-"/>
		</CATEGORY>
		<CATEGORY ID="00010" NAME="Assimilation">
			<TEST ID="00035" NAME="meso-erythritol" VALUE="-"/>
			<TEST ID="00036" NAME="D-Ribose" VALUE="+"/>
			<TEST ID="00037" NAME="D-Arabinose" VALUE="-"/>
			<TEST ID="00038" NAME="L-Arabinose" VALUE="+"/>
			<TEST ID="00039" NAME="D-Xylose" VALUE="+"/>
			<TEST ID="00040" NAME="D-Glucose" VALUE="+"/>
			<TEST ID="00041" NAME="D-Mannose" VALUE="+"/>
			<TEST ID="00042" NAME="D-Galactose" VALUE="+"/>
			<TEST ID="00043" NAME="D-Fructose" VALUE="+"/>
			<TEST ID="00044" NAME="L-Rhamnose" VALUE="-"/>
			<TEST ID="00045" NAME="L-fucose" VALUE="-"/>
			<TEST ID="00046" NAME="Sucrose" VALUE="-"/>
			<TEST ID="00047" NAME="Maltose" VALUE="-"/>
			<TEST ID="00048" NAME="Cellobiose" VALUE="-"/>
			<TEST ID="00049" NAME="Trehalose" VALUE="-"/>
			<TEST ID="00050" NAME="alpha-D-meribioses" VALUE="-"/>
			<TEST ID="00051" NAME="Lactose" VALUE="-"/>
			<TEST ID="00052" NAME="Raffinose" VALUE="+"/>
			<TEST ID="00053" NAME="Solubel Starch" VALUE="-"/>
			<TEST ID="00054" NAME="Inulin" VALUE="-"/>
			<TEST ID="00055" NAME="Adonitol" VALUE="-"/>
			<TEST ID="00056" NAME="D-Alabitol" VALUE="-"/>
			<TEST ID="00057" NAME="L-Alabitol" VALUE="+"/>
			<TEST ID="00058" NAME="D-xylitol" VALUE="-"/>
			<TEST ID="00059" NAME="Sorbitol" VALUE="-"/>
			<TEST ID="00060" NAME="Mannitol" VALUE="+"/>
			<TEST ID="00061" NAME="Inositol" VALUE="-"/>
			<TEST ID="00062" NAME="Gluconate" VALUE="+"/>
			<TEST ID="00063" NAME="2-Ketogluconate" VALUE="-"/>
			<TEST ID="00064" NAME="5-ketogluconate" VALUE="-"/>
			<TEST ID="00065" NAME="Glucosamin" VALUE="-"/>
			<TEST ID="00066" NAME="Acetate" VALUE="-"/>
			<TEST ID="00067" NAME="Propionate" VALUE="-"/>
			<TEST ID="00068" NAME="Butyrate" VALUE="-"/>
			<TEST ID="00069" NAME="Valerate" VALUE="-"/>
			<TEST ID="00070" NAME="Caprate" VALUE="+"/>
			<TEST ID="00071" NAME="Isobutyrate" VALUE="-"/>
			<TEST ID="00072" NAME="Isovalerate" VALUE="-"/>
			<TEST ID="00073" NAME="Malonate" VALUE="-"/>
			<TEST ID="00074" NAME="Succinate" VALUE="+"/>
			<TEST ID="00075" NAME="Adipate" VALUE="-"/>
			<TEST ID="00076" NAME="Fumalate" VALUE="+"/>
			<TEST ID="00077" NAME="Azelate" VALUE="-"/>
			<TEST ID="00078" NAME="Sebacate" VALUE="-"/>
			<TEST ID="00079" NAME="Itaconate" VALUE="+"/>
			<TEST ID="00080" NAME="Citraconate" VALUE="-"/>
			<TEST ID="00081" NAME="Mucate" VALUE="+"/>
			<TEST ID="00082" NAME="Glycerate" VALUE="-"/>
			<TEST ID="00083" NAME="Glycolate" VALUE="-"/>
			<TEST ID="00084" NAME="L-Lactate" VALUE="+"/>
			<TEST ID="00085" NAME="Hydroxybutyrate" VALUE="+"/>
			<TEST ID="00086" NAME="D-Malate" VALUE="-"/>
			<TEST ID="00087" NAME="D(-)-Tartrate" VALUE="-"/>
			<TEST ID="00088" NAME="L(+)-Tartrate" VALUE="-"/>
			<TEST ID="00089" NAME="m-Tartrate" VALUE="-"/>
			<TEST ID="00090" NAME="Citrate" VALUE="+"/>
			<TEST ID="00091" NAME="D-Galactonolactone" VALUE="+"/>
			<TEST ID="00092" NAME="Pyruvate" VALUE="+"/>
			<TEST ID="00093" NAME="Levulinate" VALUE="-"/>
			<TEST ID="00094" NAME="DL-2-Aminobutyrate" VALUE="-"/>
			<TEST ID="00095" NAME="PHB" VALUE="-"/>
			<TEST ID="00096" NAME="Tween80" VALUE="-"/>
			<TEST ID="00097" NAME="Ethanol" VALUE="-"/>
			<TEST ID="00098" NAME="n-Propanol" VALUE="-"/>
			<TEST ID="00099" NAME="n-Butanol" VALUE="-"/>
			<TEST ID="00100" NAME="isobutanol" VALUE="-"/>
			<TEST ID="00101" NAME="1-Hexanol" VALUE="-"/>
			<TEST ID="00102" NAME="Geraniol" VALUE="-"/>
			<TEST ID="00103" NAME="Ethyleneglycol" VALUE="-"/>
			<TEST ID="00104" NAME="Propyleneglycol" VALUE="-"/>
			<TEST ID="00105" NAME="Phenol" VALUE="-"/>
			<TEST ID="00106" NAME="Benzoate" VALUE="+"/>
			<TEST ID="00107" NAME="Salicyrate" VALUE="-"/>
			<TEST ID="00108" NAME="m-Hydroxybenzoate" VALUE="-"/>
			<TEST ID="00109" NAME="p-Hydroxybenzoate" VALUE="+"/>
			<TEST ID="00110" NAME="Protocatecuate" VALUE="-"/>
			<TEST ID="00111" NAME="Gentisate" VALUE="-"/>
			<TEST ID="00112" NAME="D-Mandelate" VALUE="-"/>
			<TEST ID="00113" NAME="L-Mandelate" VALUE="-"/>
			<TEST ID="00114" NAME="Benzylformate" VALUE="-"/>
			<TEST ID="00115" NAME="Xylene" VALUE="-"/>
			<TEST ID="00116" NAME="Phenylacetate" VALUE="-"/>
			<TEST ID="00117" NAME="p-Aminobenzoate" VALUE="-"/>
			<TEST ID="00118" NAME="Naphthalene" VALUE="-"/>
			<TEST ID="00119" NAME="inosine" VALUE="-"/>
			<TEST ID="00120" NAME="Taurocholate" VALUE="-"/>
			<TEST ID="00121" NAME="Testosterone" VALUE="-"/>
			<TEST ID="00122" NAME="Glycine" VALUE="-"/>
			<TEST ID="00123" NAME="beta-Alanine" VALUE="-"/>
			<TEST ID="00124" NAME="L-Valine" VALUE="-"/>
			<TEST ID="00125" NAME="L-Leusine" VALUE="-"/>
			<TEST ID="00126" NAME="L-Isoleusine" VALUE="-"/>
			<TEST ID="00127" NAME="D-Aspartate" VALUE="-"/>
			<TEST ID="00128" NAME="L-Serine" VALUE="+"/>
			<TEST ID="00129" NAME="L-Threonine" VALUE="-"/>
			<TEST ID="00130" NAME="L-Phenylalanine" VALUE="-"/>
			<TEST ID="00131" NAME="L-Tyrosine" VALUE="-"/>
			<TEST ID="00132" NAME="L-Tryptophan" VALUE="-"/>
			<TEST ID="00133" NAME="D-Tryptophan" VALUE="-"/>
			<TEST ID="00134" NAME="L-Lysine" VALUE="-"/>
			<TEST ID="00135" NAME="L-Ornithine" VALUE="-"/>
			<TEST ID="00136" NAME="L-Histidine" VALUE="+"/>
			<TEST ID="00137" NAME="DL-Norvaline" VALUE="-"/>
			<TEST ID="00138" NAME="Creatine" VALUE="-"/>
			<TEST ID="00139" NAME="Anthranilate" VALUE="-"/>
			<TEST ID="00140" NAME="L-Citrulline" VALUE="-"/>
			<TEST ID="00141" NAME="Hippurate" VALUE="-"/>
			<TEST ID="00142" NAME="Pantothenate" VALUE="-"/>
			<TEST ID="00143" NAME="Nicotinate" VALUE="+"/>
			<TEST ID="00144" NAME="Glutathione" VALUE="-"/>
			<TEST ID="00145" NAME="Trigonelline" VALUE="+"/>
			<TEST ID="00146" NAME="Acetamide" VALUE="-"/>
			<TEST ID="00147" NAME="Butylamine" VALUE="-"/>
			<TEST ID="00148" NAME="Tryptamine" VALUE="-"/>
			<TEST ID="00149" NAME="Amylamine" VALUE="-"/>
			<TEST ID="00150" NAME="Benzylamine" VALUE="-"/>
			<TEST ID="00151" NAME="Betaine" VALUE="+"/>
			<TEST ID="00152" NAME="Dodecane" VALUE="-"/>
		</CATEGORY>
	</ENTRY>

	<ENTRY ID="00031">
		<CATEGORY ID="00001" NAME="Fixed">
			<TEST ID="00001" NAME="RID" VALUE="KM 502T"/>
			<TEST ID="00002" NAME="Reference" VALUE="1"/>
			<TEST ID="00003" NAME="Genus" VALUE="Pseudomonas"/>
			<TEST ID="00004" NAME="Species" VALUE="straminea"/>
			<TEST ID="00005" NAME="Strain" VALUE="AJ2124(T);IAM1598;CB-7"/>
		</CATEGORY>
		<CATEGORY ID="00003" NAME="Morphological">
			<TEST ID="00009" NAME="Rod shape" VALUE="+"/>
			<TEST ID="00010" NAME="Polar flagellation" VALUE="+"/>
		</CATEGORY>
		<CATEGORY ID="00004" NAME="Physiological">
			<TEST ID="00011" NAME="Gram stain" VALUE="-"/>
			<TEST ID="00012" NAME="Motility" VALUE="+"/>
			<TEST ID="00013" NAME="Arginine dihydrolase avtivity" VALUE="-"/>
			<TEST ID="00014" NAME="Starch Hydrolysis" VALUE="-"/>
			<TEST ID="00015" NAME="LEVAN formation from sucrose" VALUE="-"/>
			<TEST ID="00016" NAME="Cleavage of aromatic compounds" VALUE="+"/>
			<TEST ID="00017" NAME="Oxidation" VALUE="+"/>
			<TEST ID="00018" NAME="Catalase activity" VALUE="+"/>
			<TEST ID="00019" NAME="Oxidase activity" VALUE="+"/>
			<TEST ID="00020" NAME="PHB accumulation" VALUE="-"/>
			<TEST ID="00021" NAME="Casein hydrolysis" VALUE="+"/>
			<TEST ID="00022" NAME="Nitrate reduction" VALUE="+"/>
			<TEST ID="00023" NAME="Nitrate respiration" VALUE="-"/>
			<TEST ID="00024" NAME="Growth on glutamate agr" VALUE="+"/>
		</CATEGORY>
		<CATEGORY ID="00005" NAME="Production of water-insoluble yellow pigment">
			<TEST ID="00025" NAME="Nutrientagar" VALUE="+"/>
			<TEST ID="00026" NAME="TS agar" VALUE="+"/>
		</CATEGORY>
		<CATEGORY ID="00006" NAME="Production of water-soluble fluorescent pigment on">
			<TEST ID="00027" NAME="Pseudomonas agar F" VALUE="-"/>
			<TEST ID="00028" NAME="King B" VALUE="-"/>
			<TEST ID="00029" NAME="Kato and Ito's P1" VALUE="-"/>
		</CATEGORY>
		<CATEGORY ID="00007" NAME="Production of pyocanin on">
			<TEST ID="00030" NAME="Pseudomonas agar P" VALUE="-"/>
			<TEST ID="00031" NAME="King A" VALUE="-"/>
		</CATEGORY>
		<CATEGORY ID="00008" NAME="Growth at (pH)">
			<TEST ID="00032" NAME="pH3.6" VALUE="-"/>
		</CATEGORY>
		<CATEGORY ID="00009" NAME="Growth at (temp.)">
			<TEST ID="00033" NAME="4 degree C" VALUE="+"/>
			<TEST ID="00034" NAME="41 degree C" VALUE="-"/>
		</CATEGORY>
		<CATEGORY ID="00010" NAME="Assimilation">
			<TEST ID="00035" NAME="meso-erythritol" VALUE="-"/>
			<TEST ID="00036" NAME="D-Ribose" VALUE="-"/>
			<TEST ID="00037" NAME="D-Arabinose" VALUE="-"/>
			<TEST ID="00038" NAME="L-Arabinose" VALUE="+"/>
			<TEST ID="00039" NAME="D-Xylose" VALUE="+"/>
			<TEST ID="00040" NAME="D-Glucose" VALUE="+"/>
			<TEST ID="00041" NAME="D-Mannose" VALUE="+"/>
			<TEST ID="00042" NAME="D-Galactose" VALUE="+"/>
			<TEST ID="00043" NAME="D-Fructose" VALUE="+"/>
			<TEST ID="00044" NAME="L-Rhamnose" VALUE="-"/>
			<TEST ID="00045" NAME="L-fucose" VALUE="-"/>
			<TEST ID="00046" NAME="Sucrose" VALUE="-"/>
			<TEST ID="00047" NAME="Maltose" VALUE="-"/>
			<TEST ID="00048" NAME="Cellobiose" VALUE="-"/>
			<TEST ID="00049" NAME="Trehalose" VALUE="-"/>
			<TEST ID="00050" NAME="alpha-D-meribioses" VALUE="-"/>
			<TEST ID="00051" NAME="Lactose" VALUE="-"/>
			<TEST ID="00052" NAME="Raffinose" VALUE="-"/>
			<TEST ID="00053" NAME="Solubel Starch" VALUE="-"/>
			<TEST ID="00054" NAME="Inulin" VALUE="-"/>
			<TEST ID="00055" NAME="Adonitol" VALUE="-"/>
			<TEST ID="00056" NAME="D-Alabitol" VALUE="+"/>
			<TEST ID="00057" NAME="L-Alabitol" VALUE="-"/>
			<TEST ID="00058" NAME="D-xylitol" VALUE="-"/>
			<TEST ID="00059" NAME="Sorbitol" VALUE="-"/>
			<TEST ID="00060" NAME="Mannitol" VALUE="+"/>
			<TEST ID="00061" NAME="Inositol" VALUE="-"/>
			<TEST ID="00062" NAME="Gluconate" VALUE="+"/>
			<TEST ID="00063" NAME="2-Ketogluconate" VALUE="-"/>
			<TEST ID="00064" NAME="5-ketogluconate" VALUE="-"/>
			<TEST ID="00065" NAME="Glucosamin" VALUE="-"/>
			<TEST ID="00066" NAME="Acetate" VALUE="-"/>
			<TEST ID="00067" NAME="Propionate" VALUE="-"/>
			<TEST ID="00068" NAME="Butyrate" VALUE="-"/>
			<TEST ID="00069" NAME="Valerate" VALUE="-"/>
			<TEST ID="00070" NAME="Caprate" VALUE="+"/>
			<TEST ID="00071" NAME="Isobutyrate" VALUE="-"/>
			<TEST ID="00072" NAME="Isovalerate" VALUE="-"/>
			<TEST ID="00073" NAME="Malonate" VALUE="-"/>
			<TEST ID="00074" NAME="Succinate" VALUE="+"/>
			<TEST ID="00075" NAME="Adipate" VALUE="-"/>
			<TEST ID="00076" NAME="Fumalate" VALUE="+"/>
			<TEST ID="00077" NAME="Azelate" VALUE="-"/>
			<TEST ID="00078" NAME="Sebacate" VALUE="-"/>
			<TEST ID="00079" NAME="Itaconate" VALUE="+"/>
			<TEST ID="00080" NAME="Citraconate" VALUE="-"/>
			<TEST ID="00081" NAME="Mucate" VALUE="+"/>
			<TEST ID="00082" NAME="Glycerate" VALUE="-"/>
			<TEST ID="00083" NAME="Glycolate" VALUE="-"/>
			<TEST ID="00084" NAME="L-Lactate" VALUE="+"/>
			<TEST ID="00085" NAME="Hydroxybutyrate" VALUE="+"/>
			<TEST ID="00086" NAME="D-Malate" VALUE="-"/>
			<TEST ID="00087" NAME="D(-)-Tartrate" VALUE="-"/>
			<TEST ID="00088" NAME="L(+)-Tartrate" VALUE="-"/>
			<TEST ID="00089" NAME="m-Tartrate" VALUE="-"/>
			<TEST ID="00090" NAME="Citrate" VALUE="+"/>
			<TEST ID="00091" NAME="D-Galactonolactone" VALUE="+"/>
			<TEST ID="00092" NAME="Pyruvate" VALUE="+"/>
			<TEST ID="00093" NAME="Levulinate" VALUE="-"/>
			<TEST ID="00094" NAME="DL-2-Aminobutyrate" VALUE="-"/>
			<TEST ID="00095" NAME="PHB" VALUE="-"/>
			<TEST ID="00096" NAME="Tween80" VALUE="-"/>
			<TEST ID="00097" NAME="Ethanol" VALUE="-"/>
			<TEST ID="00098" NAME="n-Propanol" VALUE="-"/>
			<TEST ID="00099" NAME="n-Butanol" VALUE="-"/>
			<TEST ID="00100" NAME="isobutanol" VALUE="-"/>
			<TEST ID="00101" NAME="1-Hexanol" VALUE="-"/>
			<TEST ID="00102" NAME="Geraniol" VALUE="-"/>
			<TEST ID="00103" NAME="Ethyleneglycol" VALUE="-"/>
			<TEST ID="00104" NAME="Propyleneglycol" VALUE="-"/>
			<TEST ID="00105" NAME="Phenol" VALUE="-"/>
			<TEST ID="00106" NAME="Benzoate" VALUE="+"/>
			<TEST ID="00107" NAME="Salicyrate" VALUE="+"/>
			<TEST ID="00108" NAME="m-Hydroxybenzoate" VALUE="-"/>
			<TEST ID="00109" NAME="p-Hydroxybenzoate" VALUE="+"/>
			<TEST ID="00110" NAME="Protocatecuate" VALUE="-"/>
			<TEST ID="00111" NAME="Gentisate" VALUE="-"/>
			<TEST ID="00112" NAME="D-Mandelate" VALUE="-"/>
			<TEST ID="00113" NAME="L-Mandelate" VALUE="-"/>
			<TEST ID="00114" NAME="Benzylformate" VALUE="-"/>
			<TEST ID="00115" NAME="Xylene" VALUE="-"/>
			<TEST ID="00116" NAME="Phenylacetate" VALUE="-"/>
			<TEST ID="00117" NAME="p-Aminobenzoate" VALUE="-"/>
			<TEST ID="00118" NAME="Naphthalene" VALUE="-"/>
			<TEST ID="00119" NAME="inosine" VALUE="+"/>
			<TEST ID="00120" NAME="Taurocholate" VALUE="-"/>
			<TEST ID="00121" NAME="Testosterone" VALUE="-"/>
			<TEST ID="00122" NAME="Glycine" VALUE="+"/>
			<TEST ID="00123" NAME="beta-Alanine" VALUE="-"/>
			<TEST ID="00124" NAME="L-Valine" VALUE="-"/>
			<TEST ID="00125" NAME="L-Leusine" VALUE="-"/>
			<TEST ID="00126" NAME="L-Isoleusine" VALUE="-"/>
			<TEST ID="00127" NAME="D-Aspartate" VALUE="-"/>
			<TEST ID="00128" NAME="L-Serine" VALUE="+"/>
			<TEST ID="00129" NAME="L-Threonine" VALUE="-"/>
			<TEST ID="00130" NAME="L-Phenylalanine" VALUE="-"/>
			<TEST ID="00131" NAME="L-Tyrosine" VALUE="-"/>
			<TEST ID="00132" NAME="L-Tryptophan" VALUE="-"/>
			<TEST ID="00133" NAME="D-Tryptophan" VALUE="-"/>
			<TEST ID="00134" NAME="L-Lysine" VALUE="-"/>
			<TEST ID="00135" NAME="L-Ornithine" VALUE="-"/>
			<TEST ID="00136" NAME="L-Histidine" VALUE="+"/>
			<TEST ID="00137" NAME="DL-Norvaline" VALUE="-"/>
			<TEST ID="00138" NAME="Creatine" VALUE="-"/>
			<TEST ID="00139" NAME="Anthranilate" VALUE="-"/>
			<TEST ID="00140" NAME="L-Citrulline" VALUE="-"/>
			<TEST ID="00141" NAME="Hippurate" VALUE="-"/>
			<TEST ID="00142" NAME="Pantothenate" VALUE="-"/>
			<TEST ID="00143" NAME="Nicotinate" VALUE="+"/>
			<TEST ID="00144" NAME="Glutathione" VALUE="-"/>
			<TEST ID="00145" NAME="Trigonelline" VALUE="+"/>
			<TEST ID="00146" NAME="Acetamide" VALUE="-"/>
			<TEST ID="00147" NAME="Butylamine" VALUE="-"/>
			<TEST ID="00148" NAME="Tryptamine" VALUE="-"/>
			<TEST ID="00149" NAME="Amylamine" VALUE="-"/>
			<TEST ID="00150" NAME="Benzylamine" VALUE="-"/>
			<TEST ID="00151" NAME="Betaine" VALUE="+"/>
			<TEST ID="00152" NAME="Dodecane" VALUE="-"/>
		</CATEGORY>
	</ENTRY>

	<ENTRY ID="00032">
		<CATEGORY ID="00001" NAME="Fixed">
			<TEST ID="00001" NAME="RID" VALUE="KM 503"/>
			<TEST ID="00002" NAME="Reference" VALUE="1"/>
			<TEST ID="00003" NAME="Genus" VALUE="Pseudomonas"/>
			<TEST ID="00004" NAME="Species" VALUE="straminea"/>
			<TEST ID="00005" NAME="Strain" VALUE="AJ2122"/>
			<TEST ID="00006" NAME="note" VALUE="ochracea"/>
		</CATEGORY>
		<CATEGORY ID="00003" NAME="Morphological">
			<TEST ID="00009" NAME="Rod shape" VALUE="+"/>
			<TEST ID="00010" NAME="Polar flagellation" VALUE="+"/>
		</CATEGORY>
		<CATEGORY ID="00004" NAME="Physiological">
			<TEST ID="00011" NAME="Gram stain" VALUE="-"/>
			<TEST ID="00012" NAME="Motility" VALUE="+"/>
			<TEST ID="00013" NAME="Arginine dihydrolase avtivity" VALUE="-"/>
			<TEST ID="00014" NAME="Starch Hydrolysis" VALUE="-"/>
			<TEST ID="00015" NAME="LEVAN formation from sucrose" VALUE="-"/>
			<TEST ID="00016" NAME="Cleavage of aromatic compounds" VALUE="+"/>
			<TEST ID="00017" NAME="Oxidation" VALUE="+"/>
			<TEST ID="00018" NAME="Catalase activity" VALUE="+"/>
			<TEST ID="00019" NAME="Oxidase activity" VALUE="+"/>
			<TEST ID="00020" NAME="PHB accumulation" VALUE="-"/>
			<TEST ID="00021" NAME="Casein hydrolysis" VALUE="+"/>
			<TEST ID="00022" NAME="Nitrate reduction" VALUE="+"/>
			<TEST ID="00023" NAME="Nitrate respiration" VALUE="-"/>
			<TEST ID="00024" NAME="Growth on glutamate agr" VALUE="+"/>
		</CATEGORY>
		<CATEGORY ID="00005" NAME="Production of water-insoluble yellow pigment">
			<TEST ID="00025" NAME="Nutrientagar" VALUE="+"/>
			<TEST ID="00026" NAME="TS agar" VALUE="+"/>
		</CATEGORY>
		<CATEGORY ID="00006" NAME="Production of water-soluble fluorescent pigment on">
			<TEST ID="00027" NAME="Pseudomonas agar F" VALUE="-"/>
			<TEST ID="00028" NAME="King B" VALUE="-"/>
			<TEST ID="00029" NAME="Kato and Ito's P1" VALUE="-"/>
		</CATEGORY>
		<CATEGORY ID="00007" NAME="Production of pyocanin on">
			<TEST ID="00030" NAME="Pseudomonas agar P" VALUE="-"/>
			<TEST ID="00031" NAME="King A" VALUE="-"/>
		</CATEGORY>
		<CATEGORY ID="00008" NAME="Growth at (pH)">
			<TEST ID="00032" NAME="pH3.6" VALUE="-"/>
		</CATEGORY>
		<CATEGORY ID="00009" NAME="Growth at (temp.)">
			<TEST ID="00033" NAME="4 degree C" VALUE="+"/>
			<TEST ID="00034" NAME="41 degree C" VALUE="-"/>
		</CATEGORY>
		<CATEGORY ID="00010" NAME="Assimilation">
			<TEST ID="00035" NAME="meso-erythritol" VALUE="-"/>
			<TEST ID="00036" NAME="D-Ribose" VALUE="-"/>
			<TEST ID="00037" NAME="D-Arabinose" VALUE="-"/>
			<TEST ID="00038" NAME="L-Arabinose" VALUE="+"/>
			<TEST ID="00039" NAME="D-Xylose" VALUE="+"/>
			<TEST ID="00040" NAME="D-Glucose" VALUE="+"/>
			<TEST ID="00041" NAME="D-Mannose" VALUE="+"/>
			<TEST ID="00042" NAME="D-Galactose" VALUE="+"/>
			<TEST ID="00043" NAME="D-Fructose" VALUE="+"/>
			<TEST ID="00044" NAME="L-Rhamnose" VALUE="-"/>
			<TEST ID="00045" NAME="L-fucose" VALUE="-"/>
			<TEST ID="00046" NAME="Sucrose" VALUE="-"/>
			<TEST ID="00047" NAME="Maltose" VALUE="-"/>
			<TEST ID="00048" NAME="Cellobiose" VALUE="-"/>
			<TEST ID="00049" NAME="Trehalose" VALUE="-"/>
			<TEST ID="00050" NAME="alpha-D-meribioses" VALUE="-"/>
			<TEST ID="00051" NAME="Lactose" VALUE="-"/>
			<TEST ID="00052" NAME="Raffinose" VALUE="-"/>
			<TEST ID="00053" NAME="Solubel Starch" VALUE="-"/>
			<TEST ID="00054" NAME="Inulin" VALUE="-"/>
			<TEST ID="00055" NAME="Adonitol" VALUE="-"/>
			<TEST ID="00056" NAME="D-Alabitol" VALUE="-"/>
			<TEST ID="00057" NAME="L-Alabitol" VALUE="-"/>
			<TEST ID="00058" NAME="D-xylitol" VALUE="-"/>
			<TEST ID="00059" NAME="Sorbitol" VALUE="-"/>
			<TEST ID="00060" NAME="Mannitol" VALUE="+"/>
			<TEST ID="00061" NAME="Inositol" VALUE="-"/>
			<TEST ID="00062" NAME="Gluconate" VALUE="+"/>
			<TEST ID="00063" NAME="2-Ketogluconate" VALUE="-"/>
			<TEST ID="00064" NAME="5-ketogluconate" VALUE="-"/>
			<TEST ID="00065" NAME="Glucosamin" VALUE="-"/>
			<TEST ID="00066" NAME="Acetate" VALUE="-"/>
			<TEST ID="00067" NAME="Propionate" VALUE="-"/>
			<TEST ID="00068" NAME="Butyrate" VALUE="-"/>
			<TEST ID="00069" NAME="Valerate" VALUE="-"/>
			<TEST ID="00070" NAME="Caprate" VALUE="+"/>
			<TEST ID="00071" NAME="Isobutyrate" VALUE="-"/>
			<TEST ID="00072" NAME="Isovalerate" VALUE="-"/>
			<TEST ID="00073" NAME="Malonate" VALUE="-"/>
			<TEST ID="00074" NAME="Succinate" VALUE="+"/>
			<TEST ID="00075" NAME="Adipate" VALUE="-"/>
			<TEST ID="00076" NAME="Fumalate" VALUE="+"/>
			<TEST ID="00077" NAME="Azelate" VALUE="-"/>
			<TEST ID="00078" NAME="Sebacate" VALUE="-"/>
			<TEST ID="00079" NAME="Itaconate" VALUE="+"/>
			<TEST ID="00080" NAME="Citraconate" VALUE="-"/>
			<TEST ID="00081" NAME="Mucate" VALUE="+"/>
			<TEST ID="00082" NAME="Glycerate" VALUE="-"/>
			<TEST ID="00083" NAME="Glycolate" VALUE="-"/>
			<TEST ID="00084" NAME="L-Lactate" VALUE="+"/>
			<TEST ID="00085" NAME="Hydroxybutyrate" VALUE="+"/>
			<TEST ID="00086" NAME="D-Malate" VALUE="-"/>
			<TEST ID="00087" NAME="D(-)-Tartrate" VALUE="-"/>
			<TEST ID="00088" NAME="L(+)-Tartrate" VALUE="-"/>
			<TEST ID="00089" NAME="m-Tartrate" VALUE="-"/>
			<TEST ID="00090" NAME="Citrate" VALUE="+"/>
			<TEST ID="00091" NAME="D-Galactonolactone" VALUE="-"/>
			<TEST ID="00092" NAME="Pyruvate" VALUE="+"/>
			<TEST ID="00093" NAME="Levulinate" VALUE="-"/>
			<TEST ID="00094" NAME="DL-2-Aminobutyrate" VALUE="-"/>
			<TEST ID="00095" NAME="PHB" VALUE="-"/>
			<TEST ID="00096" NAME="Tween80" VALUE="-"/>
			<TEST ID="00097" NAME="Ethanol" VALUE="-"/>
			<TEST ID="00098" NAME="n-Propanol" VALUE="-"/>
			<TEST ID="00099" NAME="n-Butanol" VALUE="-"/>
			<TEST ID="00100" NAME="isobutanol" VALUE="-"/>
			<TEST ID="00101" NAME="1-Hexanol" VALUE="-"/>
			<TEST ID="00102" NAME="Geraniol" VALUE="-"/>
			<TEST ID="00103" NAME="Ethyleneglycol" VALUE="-"/>
			<TEST ID="00104" NAME="Propyleneglycol" VALUE="-"/>
			<TEST ID="00105" NAME="Phenol" VALUE="-"/>
			<TEST ID="00106" NAME="Benzoate" VALUE="+"/>
			<TEST ID="00107" NAME="Salicyrate" VALUE="+"/>
			<TEST ID="00108" NAME="m-Hydroxybenzoate" VALUE="-"/>
			<TEST ID="00109" NAME="p-Hydroxybenzoate" VALUE="+"/>
			<TEST ID="00110" NAME="Protocatecuate" VALUE="-"/>
			<TEST ID="00111" NAME="Gentisate" VALUE="-"/>
			<TEST ID="00112" NAME="D-Mandelate" VALUE="-"/>
			<TEST ID="00113" NAME="L-Mandelate" VALUE="-"/>
			<TEST ID="00114" NAME="Benzylformate" VALUE="+"/>
			<TEST ID="00115" NAME="Xylene" VALUE="-"/>
			<TEST ID="00116" NAME="Phenylacetate" VALUE="-"/>
			<TEST ID="00117" NAME="p-Aminobenzoate" VALUE="-"/>
			<TEST ID="00118" NAME="Naphthalene" VALUE="-"/>
			<TEST ID="00119" NAME="inosine" VALUE="-"/>
			<TEST ID="00120" NAME="Taurocholate" VALUE="-"/>
			<TEST ID="00121" NAME="Testosterone" VALUE="-"/>
			<TEST ID="00122" NAME="Glycine" VALUE="-"/>
			<TEST ID="00123" NAME="beta-Alanine" VALUE="-"/>
			<TEST ID="00124" NAME="L-Valine" VALUE="-"/>
			<TEST ID="00125" NAME="L-Leusine" VALUE="-"/>
			<TEST ID="00126" NAME="L-Isoleusine" VALUE="-"/>
			<TEST ID="00127" NAME="D-Aspartate" VALUE="-"/>
			<TEST ID="00128" NAME="L-Serine" VALUE="+"/>
			<TEST ID="00129" NAME="L-Threonine" VALUE="-"/>
			<TEST ID="00130" NAME="L-Phenylalanine" VALUE="-"/>
			<TEST ID="00131" NAME="L-Tyrosine" VALUE="-"/>
			<TEST ID="00132" NAME="L-Tryptophan" VALUE="-"/>
			<TEST ID="00133" NAME="D-Tryptophan" VALUE="-"/>
			<TEST ID="00134" NAME="L-Lysine" VALUE="-"/>
			<TEST ID="00135" NAME="L-Ornithine" VALUE="-"/>
			<TEST ID="00136" NAME="L-Histidine" VALUE="+"/>
			<TEST ID="00137" NAME="DL-Norvaline" VALUE="-"/>
			<TEST ID="00138" NAME="Creatine" VALUE="-"/>
			<TEST ID="00139" NAME="Anthranilate" VALUE="-"/>
			<TEST ID="00140" NAME="L-Citrulline" VALUE="-"/>
			<TEST ID="00141" NAME="Hippurate" VALUE="-"/>
			<TEST ID="00142" NAME="Pantothenate" VALUE="-"/>
			<TEST ID="00143" NAME="Nicotinate" VALUE="+"/>
			<TEST ID="00144" NAME="Glutathione" VALUE="-"/>
			<TEST ID="00145" NAME="Trigonelline" VALUE="-"/>
			<TEST ID="00146" NAME="Acetamide" VALUE="-"/>
			<TEST ID="00147" NAME="Butylamine" VALUE="-"/>
			<TEST ID="00148" NAME="Tryptamine" VALUE="+"/>
			<TEST ID="00149" NAME="Amylamine" VALUE="-"/>
			<TEST ID="00150" NAME="Benzylamine" VALUE="+"/>
			<TEST ID="00151" NAME="Betaine" VALUE="+"/>
			<TEST ID="00152" NAME="Dodecane" VALUE="-"/>
		</CATEGORY>
	</ENTRY>

	<ENTRY ID="00033">
		<CATEGORY ID="00001" NAME="Fixed">
			<TEST ID="00001" NAME="RID" VALUE="KM 504"/>
			<TEST ID="00002" NAME="Reference" VALUE="1"/>
			<TEST ID="00003" NAME="Genus" VALUE="Pseudomonas"/>
			<TEST ID="00004" NAME="Species" VALUE="straminea"/>
			<TEST ID="00005" NAME="Strain" VALUE="AJ2122-2"/>
			<TEST ID="00006" NAME="note" VALUE="ochracea"/>
		</CATEGORY>
		<CATEGORY ID="00003" NAME="Morphological">
			<TEST ID="00009" NAME="Rod shape" VALUE="+"/>
			<TEST ID="00010" NAME="Polar flagellation" VALUE="+"/>
		</CATEGORY>
		<CATEGORY ID="00004" NAME="Physiological">
			<TEST ID="00011" NAME="Gram stain" VALUE="-"/>
			<TEST ID="00012" NAME="Motility" VALUE="+"/>
			<TEST ID="00013" NAME="Arginine dihydrolase avtivity" VALUE="-"/>
			<TEST ID="00014" NAME="Starch Hydrolysis" VALUE="-"/>
			<TEST ID="00015" NAME="LEVAN formation from sucrose" VALUE="-"/>
			<TEST ID="00016" NAME="Cleavage of aromatic compounds" VALUE="+"/>
			<TEST ID="00017" NAME="Oxidation" VALUE="+"/>
			<TEST ID="00018" NAME="Catalase activity" VALUE="+"/>
			<TEST ID="00019" NAME="Oxidase activity" VALUE="+"/>
			<TEST ID="00020" NAME="PHB accumulation" VALUE="-"/>
			<TEST ID="00021" NAME="Casein hydrolysis" VALUE="+"/>
			<TEST ID="00022" NAME="Nitrate reduction" VALUE="+"/>
			<TEST ID="00023" NAME="Nitrate respiration" VALUE="-"/>
			<TEST ID="00024" NAME="Growth on glutamate agr" VALUE="+"/>
		</CATEGORY>
		<CATEGORY ID="00005" NAME="Production of water-insoluble yellow pigment">
			<TEST ID="00025" NAME="Nutrientagar" VALUE="+"/>
			<TEST ID="00026" NAME="TS agar" VALUE="+"/>
		</CATEGORY>
		<CATEGORY ID="00006" NAME="Production of water-soluble fluorescent pigment on">
			<TEST ID="00027" NAME="Pseudomonas agar F" VALUE="-"/>
			<TEST ID="00028" NAME="King B" VALUE="-"/>
			<TEST ID="00029" NAME="Kato and Ito's P1" VALUE="-"/>
		</CATEGORY>
		<CATEGORY ID="00007" NAME="Production of pyocanin on">
			<TEST ID="00030" NAME="Pseudomonas agar P" VALUE="-"/>
			<TEST ID="00031" NAME="King A" VALUE="-"/>
		</CATEGORY>
		<CATEGORY ID="00008" NAME="Growth at (pH)">
			<TEST ID="00032" NAME="pH3.6" VALUE="-"/>
		</CATEGORY>
		<CATEGORY ID="00009" NAME="Growth at (temp.)">
			<TEST ID="00033" NAME="4 degree C" VALUE="+"/>
			<TEST ID="00034" NAME="41 degree C" VALUE="-"/>
		</CATEGORY>
		<CATEGORY ID="00010" NAME="Assimilation">
			<TEST ID="00035" NAME="meso-erythritol" VALUE="-"/>
			<TEST ID="00036" NAME="D-Ribose" VALUE="+"/>
			<TEST ID="00037" NAME="D-Arabinose" VALUE="-"/>
			<TEST ID="00038" NAME="L-Arabinose" VALUE="+"/>
			<TEST ID="00039" NAME="D-Xylose" VALUE="+"/>
			<TEST ID="00040" NAME="D-Glucose" VALUE="+"/>
			<TEST ID="00041" NAME="D-Mannose" VALUE="+"/>
			<TEST ID="00042" NAME="D-Galactose" VALUE="+"/>
			<TEST ID="00043" NAME="D-Fructose" VALUE="+"/>
			<TEST ID="00044" NAME="L-Rhamnose" VALUE="-"/>
			<TEST ID="00045" NAME="L-fucose" VALUE="-"/>
			<TEST ID="00046" NAME="Sucrose" VALUE="-"/>
			<TEST ID="00047" NAME="Maltose" VALUE="-"/>
			<TEST ID="00048" NAME="Cellobiose" VALUE="-"/>
			<TEST ID="00049" NAME="Trehalose" VALUE="-"/>
			<TEST ID="00050" NAME="alpha-D-meribioses" VALUE="-"/>
			<TEST ID="00051" NAME="Lactose" VALUE="-"/>
			<TEST ID="00052" NAME="Raffinose" VALUE="-"/>
			<TEST ID="00053" NAME="Solubel Starch" VALUE="-"/>
			<TEST ID="00054" NAME="Inulin" VALUE="-"/>
			<TEST ID="00055" NAME="Adonitol" VALUE="-"/>
			<TEST ID="00056" NAME="D-Alabitol" VALUE="+"/>
			<TEST ID="00057" NAME="L-Alabitol" VALUE="-"/>
			<TEST ID="00058" NAME="D-xylitol" VALUE="-"/>
			<TEST ID="00059" NAME="Sorbitol" VALUE="-"/>
			<TEST ID="00060" NAME="Mannitol" VALUE="+"/>
			<TEST ID="00061" NAME="Inositol" VALUE="-"/>
			<TEST ID="00062" NAME="Gluconate" VALUE="+"/>
			<TEST ID="00063" NAME="2-Ketogluconate" VALUE="-"/>
			<TEST ID="00064" NAME="5-ketogluconate" VALUE="-"/>
			<TEST ID="00065" NAME="Glucosamin" VALUE="-"/>
			<TEST ID="00066" NAME="Acetate" VALUE="+"/>
			<TEST ID="00067" NAME="Propionate" VALUE="+"/>
			<TEST ID="00068" NAME="Butyrate" VALUE="-"/>
			<TEST ID="00069" NAME="Valerate" VALUE="-"/>
			<TEST ID="00070" NAME="Caprate" VALUE="+"/>
			<TEST ID="00071" NAME="Isobutyrate" VALUE="-"/>
			<TEST ID="00072" NAME="Isovalerate" VALUE="-"/>
			<TEST ID="00073" NAME="Malonate" VALUE="-"/>
			<TEST ID="00074" NAME="Succinate" VALUE="+"/>
			<TEST ID="00075" NAME="Adipate" VALUE="-"/>
			<TEST ID="00076" NAME="Fumalate" VALUE="-"/>
			<TEST ID="00077" NAME="Azelate" VALUE="-"/>
			<TEST ID="00078" NAME="Sebacate" VALUE="-"/>
			<TEST ID="00079" NAME="Itaconate" VALUE="+"/>
			<TEST ID="00080" NAME="Citraconate" VALUE="-"/>
			<TEST ID="00081" NAME="Mucate" VALUE="+"/>
			<TEST ID="00082" NAME="Glycerate" VALUE="-"/>
			<TEST ID="00083" NAME="Glycolate" VALUE="-"/>
			<TEST ID="00084" NAME="L-Lactate" VALUE="+"/>
			<TEST ID="00085" NAME="Hydroxybutyrate" VALUE="-"/>
			<TEST ID="00086" NAME="D-Malate" VALUE="-"/>
			<TEST ID="00087" NAME="D(-)-Tartrate" VALUE="-"/>
			<TEST ID="00088" NAME="L(+)-Tartrate" VALUE="-"/>
			<TEST ID="00089" NAME="m-Tartrate" VALUE="-"/>
			<TEST ID="00090" NAME="Citrate" VALUE="+"/>
			<TEST ID="00091" NAME="D-Galactonolactone" VALUE="+"/>
			<TEST ID="00092" NAME="Pyruvate" VALUE="-"/>
			<TEST ID="00093" NAME="Levulinate" VALUE="-"/>
			<TEST ID="00094" NAME="DL-2-Aminobutyrate" VALUE="-"/>
			<TEST ID="00095" NAME="PHB" VALUE="-"/>
			<TEST ID="00096" NAME="Tween80" VALUE="-"/>
			<TEST ID="00097" NAME="Ethanol" VALUE="-"/>
			<TEST ID="00098" NAME="n-Propanol" VALUE="-"/>
			<TEST ID="00099" NAME="n-Butanol" VALUE="-"/>
			<TEST ID="00100" NAME="isobutanol" VALUE="-"/>
			<TEST ID="00101" NAME="1-Hexanol" VALUE="-"/>
			<TEST ID="00102" NAME="Geraniol" VALUE="-"/>
			<TEST ID="00103" NAME="Ethyleneglycol" VALUE="-"/>
			<TEST ID="00104" NAME="Propyleneglycol" VALUE="-"/>
			<TEST ID="00105" NAME="Phenol" VALUE="-"/>
			<TEST ID="00106" NAME="Benzoate" VALUE="+"/>
			<TEST ID="00107" NAME="Salicyrate" VALUE="+"/>
			<TEST ID="00108" NAME="m-Hydroxybenzoate" VALUE="-"/>
			<TEST ID="00109" NAME="p-Hydroxybenzoate" VALUE="+"/>
			<TEST ID="00110" NAME="Protocatecuate" VALUE="-"/>
			<TEST ID="00111" NAME="Gentisate" VALUE="-"/>
			<TEST ID="00112" NAME="D-Mandelate" VALUE="-"/>
			<TEST ID="00113" NAME="L-Mandelate" VALUE="-"/>
			<TEST ID="00114" NAME="Benzylformate" VALUE="-"/>
			<TEST ID="00115" NAME="Xylene" VALUE="-"/>
			<TEST ID="00116" NAME="Phenylacetate" VALUE="-"/>
			<TEST ID="00117" NAME="p-Aminobenzoate" VALUE="-"/>
			<TEST ID="00118" NAME="Naphthalene" VALUE="-"/>
			<TEST ID="00119" NAME="inosine" VALUE="-"/>
			<TEST ID="00120" NAME="Taurocholate" VALUE="-"/>
			<TEST ID="00121" NAME="Testosterone" VALUE="-"/>
			<TEST ID="00122" NAME="Glycine" VALUE="-"/>
			<TEST ID="00123" NAME="beta-Alanine" VALUE="-"/>
			<TEST ID="00124" NAME="L-Valine" VALUE="-"/>
			<TEST ID="00125" NAME="L-Leusine" VALUE="-"/>
			<TEST ID="00126" NAME="L-Isoleusine" VALUE="-"/>
			<TEST ID="00127" NAME="D-Aspartate" VALUE="-"/>
			<TEST ID="00128" NAME="L-Serine" VALUE="+"/>
			<TEST ID="00129" NAME="L-Threonine" VALUE="-"/>
			<TEST ID="00130" NAME="L-Phenylalanine" VALUE="-"/>
			<TEST ID="00131" NAME="L-Tyrosine" VALUE="-"/>
			<TEST ID="00132" NAME="L-Tryptophan" VALUE="-"/>
			<TEST ID="00133" NAME="D-Tryptophan" VALUE="-"/>
			<TEST ID="00134" NAME="L-Lysine" VALUE="-"/>
			<TEST ID="00135" NAME="L-Ornithine" VALUE="-"/>
			<TEST ID="00136" NAME="L-Histidine" VALUE="-"/>
			<TEST ID="00137" NAME="DL-Norvaline" VALUE="-"/>
			<TEST ID="00138" NAME="Creatine" VALUE="-"/>
			<TEST ID="00139" NAME="Anthranilate" VALUE="-"/>
			<TEST ID="00140" NAME="L-Citrulline" VALUE="-"/>
			<TEST ID="00141" NAME="Hippurate" VALUE="-"/>
			<TEST ID="00142" NAME="Pantothenate" VALUE="-"/>
			<TEST ID="00143" NAME="Nicotinate" VALUE="+"/>
			<TEST ID="00144" NAME="Glutathione" VALUE="-"/>
			<TEST ID="00145" NAME="Trigonelline" VALUE="-"/>
			<TEST ID="00146" NAME="Acetamide" VALUE="-"/>
			<TEST ID="00147" NAME="Butylamine" VALUE="-"/>
			<TEST ID="00148" NAME="Tryptamine" VALUE="+"/>
			<TEST ID="00149" NAME="Amylamine" VALUE="-"/>
			<TEST ID="00150" NAME="Benzylamine" VALUE="+"/>
			<TEST ID="00151" NAME="Betaine" VALUE="+"/>
			<TEST ID="00152" NAME="Dodecane" VALUE="-"/>
		</CATEGORY>
	</ENTRY>

	<ENTRY ID="00034">
		<CATEGORY ID="00001" NAME="Fixed">
			<TEST ID="00001" NAME="RID" VALUE="KM 505"/>
			<TEST ID="00002" NAME="Reference" VALUE="1"/>
			<TEST ID="00003" NAME="Genus" VALUE="Pseudomonas"/>
			<TEST ID="00004" NAME="Species" VALUE="straminea"/>
			<TEST ID="00005" NAME="Strain" VALUE="AJ2123-2"/>
			<TEST ID="00006" NAME="note" VALUE="ochracea"/>
		</CATEGORY>
		<CATEGORY ID="00003" NAME="Morphological">
			<TEST ID="00009" NAME="Rod shape" VALUE="+"/>
			<TEST ID="00010" NAME="Polar flagellation" VALUE="+"/>
		</CATEGORY>
		<CATEGORY ID="00004" NAME="Physiological">
			<TEST ID="00011" NAME="Gram stain" VALUE="-"/>
			<TEST ID="00012" NAME="Motility" VALUE="+"/>
			<TEST ID="00013" NAME="Arginine dihydrolase avtivity" VALUE="-"/>
			<TEST ID="00014" NAME="Starch Hydrolysis" VALUE="-"/>
			<TEST ID="00015" NAME="LEVAN formation from sucrose" VALUE="-"/>
			<TEST ID="00016" NAME="Cleavage of aromatic compounds" VALUE="+"/>
			<TEST ID="00017" NAME="Oxidation" VALUE="+"/>
			<TEST ID="00018" NAME="Catalase activity" VALUE="+"/>
			<TEST ID="00019" NAME="Oxidase activity" VALUE="+"/>
			<TEST ID="00020" NAME="PHB accumulation" VALUE="-"/>
			<TEST ID="00021" NAME="Casein hydrolysis" VALUE="+"/>
			<TEST ID="00022" NAME="Nitrate reduction" VALUE="+"/>
			<TEST ID="00023" NAME="Nitrate respiration" VALUE="-"/>
			<TEST ID="00024" NAME="Growth on glutamate agr" VALUE="+"/>
		</CATEGORY>
		<CATEGORY ID="00005" NAME="Production of water-insoluble yellow pigment">
			<TEST ID="00025" NAME="Nutrientagar" VALUE="+"/>
			<TEST ID="00026" NAME="TS agar" VALUE="+"/>
		</CATEGORY>
		<CATEGORY ID="00006" NAME="Production of water-soluble fluorescent pigment on">
			<TEST ID="00027" NAME="Pseudomonas agar F" VALUE="-"/>
			<TEST ID="00028" NAME="King B" VALUE="-"/>
			<TEST ID="00029" NAME="Kato and Ito's P1" VALUE="-"/>
		</CATEGORY>
		<CATEGORY ID="00007" NAME="Production of pyocanin on">
			<TEST ID="00030" NAME="Pseudomonas agar P" VALUE="-"/>
			<TEST ID="00031" NAME="King A" VALUE="-"/>
		</CATEGORY>
		<CATEGORY ID="00008" NAME="Growth at (pH)">
			<TEST ID="00032" NAME="pH3.6" VALUE="-"/>
		</CATEGORY>
		<CATEGORY ID="00009" NAME="Growth at (temp.)">
			<TEST ID="00033" NAME="4 degree C" VALUE="+"/>
			<TEST ID="00034" NAME="41 degree C" VALUE="-"/>
		</CATEGORY>
		<CATEGORY ID="00010" NAME="Assimilation">
			<TEST ID="00035" NAME="meso-erythritol" VALUE="-"/>
			<TEST ID="00036" NAME="D-Ribose" VALUE="-"/>
			<TEST ID="00037" NAME="D-Arabinose" VALUE="-"/>
			<TEST ID="00038" NAME="L-Arabinose" VALUE="+"/>
			<TEST ID="00039" NAME="D-Xylose" VALUE="+"/>
			<TEST ID="00040" NAME="D-Glucose" VALUE="+"/>
			<TEST ID="00041" NAME="D-Mannose" VALUE="+"/>
			<TEST ID="00042" NAME="D-Galactose" VALUE="+"/>
			<TEST ID="00043" NAME="D-Fructose" VALUE="+"/>
			<TEST ID="00044" NAME="L-Rhamnose" VALUE="-"/>
			<TEST ID="00045" NAME="L-fucose" VALUE="-"/>
			<TEST ID="00046" NAME="Sucrose" VALUE="-"/>
			<TEST ID="00047" NAME="Maltose" VALUE="-"/>
			<TEST ID="00048" NAME="Cellobiose" VALUE="-"/>
			<TEST ID="00049" NAME="Trehalose" VALUE="-"/>
			<TEST ID="00050" NAME="alpha-D-meribioses" VALUE="-"/>
			<TEST ID="00051" NAME="Lactose" VALUE="-"/>
			<TEST ID="00052" NAME="Raffinose" VALUE="-"/>
			<TEST ID="00053" NAME="Solubel Starch" VALUE="-"/>
			<TEST ID="00054" NAME="Inulin" VALUE="-"/>
			<TEST ID="00055" NAME="Adonitol" VALUE="-"/>
			<TEST ID="00056" NAME="D-Alabitol" VALUE="+"/>
			<TEST ID="00057" NAME="L-Alabitol" VALUE="-"/>
			<TEST ID="00058" NAME="D-xylitol" VALUE="-"/>
			<TEST ID="00059" NAME="Sorbitol" VALUE="-"/>
			<TEST ID="00060" NAME="Mannitol" VALUE="+"/>
			<TEST ID="00061" NAME="Inositol" VALUE="-"/>
			<TEST ID="00062" NAME="Gluconate" VALUE="+"/>
			<TEST ID="00063" NAME="2-Ketogluconate" VALUE="-"/>
			<TEST ID="00064" NAME="5-ketogluconate" VALUE="-"/>
			<TEST ID="00065" NAME="Glucosamin" VALUE="-"/>
			<TEST ID="00066" NAME="Acetate" VALUE="-"/>
			<TEST ID="00067" NAME="Propionate" VALUE="-"/>
			<TEST ID="00068" NAME="Butyrate" VALUE="-"/>
			<TEST ID="00069" NAME="Valerate" VALUE="-"/>
			<TEST ID="00070" NAME="Caprate" VALUE="+"/>
			<TEST ID="00071" NAME="Isobutyrate" VALUE="-"/>
			<TEST ID="00072" NAME="Isovalerate" VALUE="-"/>
			<TEST ID="00073" NAME="Malonate" VALUE="+"/>
			<TEST ID="00074" NAME="Succinate" VALUE="+"/>
			<TEST ID="00075" NAME="Adipate" VALUE="-"/>
			<TEST ID="00076" NAME="Fumalate" VALUE="+"/>
			<TEST ID="00077" NAME="Azelate" VALUE="-"/>
			<TEST ID="00078" NAME="Sebacate" VALUE="-"/>
			<TEST ID="00079" NAME="Itaconate" VALUE="+"/>
			<TEST ID="00080" NAME="Citraconate" VALUE="-"/>
			<TEST ID="00081" NAME="Mucate" VALUE="+"/>
			<TEST ID="00082" NAME="Glycerate" VALUE="-"/>
			<TEST ID="00083" NAME="Glycolate" VALUE="-"/>
			<TEST ID="00084" NAME="L-Lactate" VALUE="+"/>
			<TEST ID="00085" NAME="Hydroxybutyrate" VALUE="+"/>
			<TEST ID="00086" NAME="D-Malate" VALUE="-"/>
			<TEST ID="00087" NAME="D(-)-Tartrate" VALUE="-"/>
			<TEST ID="00088" NAME="L(+)-Tartrate" VALUE="-"/>
			<TEST ID="00089" NAME="m-Tartrate" VALUE="-"/>
			<TEST ID="00090" NAME="Citrate" VALUE="+"/>
			<TEST ID="00091" NAME="D-Galactonolactone" VALUE="-"/>
			<TEST ID="00092" NAME="Pyruvate" VALUE="+"/>
			<TEST ID="00093" NAME="Levulinate" VALUE="-"/>
			<TEST ID="00094" NAME="DL-2-Aminobutyrate" VALUE="-"/>
			<TEST ID="00095" NAME="PHB" VALUE="-"/>
			<TEST ID="00096" NAME="Tween80" VALUE="-"/>
			<TEST ID="00097" NAME="Ethanol" VALUE="+"/>
			<TEST ID="00098" NAME="n-Propanol" VALUE="-"/>
			<TEST ID="00099" NAME="n-Butanol" VALUE="-"/>
			<TEST ID="00100" NAME="isobutanol" VALUE="-"/>
			<TEST ID="00101" NAME="1-Hexanol" VALUE="-"/>
			<TEST ID="00102" NAME="Geraniol" VALUE="-"/>
			<TEST ID="00103" NAME="Ethyleneglycol" VALUE="-"/>
			<TEST ID="00104" NAME="Propyleneglycol" VALUE="-"/>
			<TEST ID="00105" NAME="Phenol" VALUE="-"/>
			<TEST ID="00106" NAME="Benzoate" VALUE="+"/>
			<TEST ID="00107" NAME="Salicyrate" VALUE="+"/>
			<TEST ID="00108" NAME="m-Hydroxybenzoate" VALUE="-"/>
			<TEST ID="00109" NAME="p-Hydroxybenzoate" VALUE="+"/>
			<TEST ID="00110" NAME="Protocatecuate" VALUE="-"/>
			<TEST ID="00111" NAME="Gentisate" VALUE="-"/>
			<TEST ID="00112" NAME="D-Mandelate" VALUE="-"/>
			<TEST ID="00113" NAME="L-Mandelate" VALUE="-"/>
			<TEST ID="00114" NAME="Benzylformate" VALUE="-"/>
			<TEST ID="00115" NAME="Xylene" VALUE="-"/>
			<TEST ID="00116" NAME="Phenylacetate" VALUE="-"/>
			<TEST ID="00117" NAME="p-Aminobenzoate" VALUE="-"/>
			<TEST ID="00118" NAME="Naphthalene" VALUE="-"/>
			<TEST ID="00119" NAME="inosine" VALUE="-"/>
			<TEST ID="00120" NAME="Taurocholate" VALUE="-"/>
			<TEST ID="00121" NAME="Testosterone" VALUE="-"/>
			<TEST ID="00122" NAME="Glycine" VALUE="-"/>
			<TEST ID="00123" NAME="beta-Alanine" VALUE="-"/>
			<TEST ID="00124" NAME="L-Valine" VALUE="-"/>
			<TEST ID="00125" NAME="L-Leusine" VALUE="-"/>
			<TEST ID="00126" NAME="L-Isoleusine" VALUE="-"/>
			<TEST ID="00127" NAME="D-Aspartate" VALUE="-"/>
			<TEST ID="00128" NAME="L-Serine" VALUE="+"/>
			<TEST ID="00129" NAME="L-Threonine" VALUE="-"/>
			<TEST ID="00130" NAME="L-Phenylalanine" VALUE="-"/>
			<TEST ID="00131" NAME="L-Tyrosine" VALUE="-"/>
			<TEST ID="00132" NAME="L-Tryptophan" VALUE="-"/>
			<TEST ID="00133" NAME="D-Tryptophan" VALUE="-"/>
			<TEST ID="00134" NAME="L-Lysine" VALUE="-"/>
			<TEST ID="00135" NAME="L-Ornithine" VALUE="-"/>
			<TEST ID="00136" NAME="L-Histidine" VALUE="-"/>
			<TEST ID="00137" NAME="DL-Norvaline" VALUE="-"/>
			<TEST ID="00138" NAME="Creatine" VALUE="-"/>
			<TEST ID="00139" NAME="Anthranilate" VALUE="-"/>
			<TEST ID="00140" NAME="L-Citrulline" VALUE="-"/>
			<TEST ID="00141" NAME="Hippurate" VALUE="-"/>
			<TEST ID="00142" NAME="Pantothenate" VALUE="-"/>
			<TEST ID="00143" NAME="Nicotinate" VALUE="+"/>
			<TEST ID="00144" NAME="Glutathione" VALUE="-"/>
			<TEST ID="00145" NAME="Trigonelline" VALUE="+"/>
			<TEST ID="00146" NAME="Acetamide" VALUE="-"/>
			<TEST ID="00147" NAME="Butylamine" VALUE="-"/>
			<TEST ID="00148" NAME="Tryptamine" VALUE="-"/>
			<TEST ID="00149" NAME="Amylamine" VALUE="-"/>
			<TEST ID="00150" NAME="Benzylamine" VALUE="-"/>
			<TEST ID="00151" NAME="Betaine" VALUE="+"/>
			<TEST ID="00152" NAME="Dodecane" VALUE="-"/>
		</CATEGORY>
	</ENTRY>

	<ENTRY ID="00035">
		<CATEGORY ID="00001" NAME="Fixed">
			<TEST ID="00001" NAME="RID" VALUE="KM 506"/>
			<TEST ID="00002" NAME="Reference" VALUE="1"/>
			<TEST ID="00003" NAME="Genus" VALUE="Pseudomonas"/>
			<TEST ID="00004" NAME="Species" VALUE="straminea"/>
			<TEST ID="00005" NAME="Strain" VALUE="AJ2123"/>
			<TEST ID="00006" NAME="note" VALUE="ochracea"/>
		</CATEGORY>
		<CATEGORY ID="00003" NAME="Morphological">
			<TEST ID="00009" NAME="Rod shape" VALUE="+"/>
			<TEST ID="00010" NAME="Polar flagellation" VALUE="+"/>
		</CATEGORY>
		<CATEGORY ID="00004" NAME="Physiological">
			<TEST ID="00011" NAME="Gram stain" VALUE="-"/>
			<TEST ID="00012" NAME="Motility" VALUE="+"/>
			<TEST ID="00013" NAME="Arginine dihydrolase avtivity" VALUE="-"/>
			<TEST ID="00014" NAME="Starch Hydrolysis" VALUE="-"/>
			<TEST ID="00015" NAME="LEVAN formation from sucrose" VALUE="-"/>
			<TEST ID="00016" NAME="Cleavage of aromatic compounds" VALUE="+"/>
			<TEST ID="00017" NAME="Oxidation" VALUE="+"/>
			<TEST ID="00018" NAME="Catalase activity" VALUE="+"/>
			<TEST ID="00019" NAME="Oxidase activity" VALUE="+"/>
			<TEST ID="00020" NAME="PHB accumulation" VALUE="-"/>
			<TEST ID="00021" NAME="Casein hydrolysis" VALUE="+"/>
			<TEST ID="00022" NAME="Nitrate reduction" VALUE="+"/>
			<TEST ID="00023" NAME="Nitrate respiration" VALUE="-"/>
			<TEST ID="00024" NAME="Growth on glutamate agr" VALUE="+"/>
		</CATEGORY>
		<CATEGORY ID="00005" NAME="Production of water-insoluble yellow pigment">
			<TEST ID="00025" NAME="Nutrientagar" VALUE="+"/>
			<TEST ID="00026" NAME="TS agar" VALUE="+"/>
		</CATEGORY>
		<CATEGORY ID="00006" NAME="Production of water-soluble fluorescent pigment on">
			<TEST ID="00027" NAME="Pseudomonas agar F" VALUE="-"/>
			<TEST ID="00028" NAME="King B" VALUE="-"/>
			<TEST ID="00029" NAME="Kato and Ito's P1" VALUE="-"/>
		</CATEGORY>
		<CATEGORY ID="00007" NAME="Production of pyocanin on">
			<TEST ID="00030" NAME="Pseudomonas agar P" VALUE="-"/>
			<TEST ID="00031" NAME="King A" VALUE="-"/>
		</CATEGORY>
		<CATEGORY ID="00008" NAME="Growth at (pH)">
			<TEST ID="00032" NAME="pH3.6" VALUE="-"/>
		</CATEGORY>
		<CATEGORY ID="00009" NAME="Growth at (temp.)">
			<TEST ID="00033" NAME="4 degree C" VALUE="+"/>
			<TEST ID="00034" NAME="41 degree C" VALUE="-"/>
		</CATEGORY>
		<CATEGORY ID="00010" NAME="Assimilation">
			<TEST ID="00035" NAME="meso-erythritol" VALUE="-"/>
			<TEST ID="00036" NAME="D-Ribose" VALUE="-"/>
			<TEST ID="00037" NAME="D-Arabinose" VALUE="-"/>
			<TEST ID="00038" NAME="L-Arabinose" VALUE="+"/>
			<TEST ID="00039" NAME="D-Xylose" VALUE="+"/>
			<TEST ID="00040" NAME="D-Glucose" VALUE="+"/>
			<TEST ID="00041" NAME="D-Mannose" VALUE="+"/>
			<TEST ID="00042" NAME="D-Galactose" VALUE="+"/>
			<TEST ID="00043" NAME="D-Fructose" VALUE="+"/>
			<TEST ID="00044" NAME="L-Rhamnose" VALUE="-"/>
			<TEST ID="00045" NAME="L-fucose" VALUE="-"/>
			<TEST ID="00046" NAME="Sucrose" VALUE="-"/>
			<TEST ID="00047" NAME="Maltose" VALUE="-"/>
			<TEST ID="00048" NAME="Cellobiose" VALUE="-"/>
			<TEST ID="00049" NAME="Trehalose" VALUE="-"/>
			<TEST ID="00050" NAME="alpha-D-meribioses" VALUE="-"/>
			<TEST ID="00051" NAME="Lactose" VALUE="-"/>
			<TEST ID="00052" NAME="Raffinose" VALUE="-"/>
			<TEST ID="00053" NAME="Solubel Starch" VALUE="-"/>
			<TEST ID="00054" NAME="Inulin" VALUE="-"/>
			<TEST ID="00055" NAME="Adonitol" VALUE="-"/>
			<TEST ID="00056" NAME="D-Alabitol" VALUE="+"/>
			<TEST ID="00057" NAME="L-Alabitol" VALUE="-"/>
			<TEST ID="00058" NAME="D-xylitol" VALUE="-"/>
			<TEST ID="00059" NAME="Sorbitol" VALUE="-"/>
			<TEST ID="00060" NAME="Mannitol" VALUE="+"/>
			<TEST ID="00061" NAME="Inositol" VALUE="-"/>
			<TEST ID="00062" NAME="Gluconate" VALUE="+"/>
			<TEST ID="00063" NAME="2-Ketogluconate" VALUE="-"/>
			<TEST ID="00064" NAME="5-ketogluconate" VALUE="-"/>
			<TEST ID="00065" NAME="Glucosamin" VALUE="-"/>
			<TEST ID="00066" NAME="Acetate" VALUE="+"/>
			<TEST ID="00067" NAME="Propionate" VALUE="+"/>
			<TEST ID="00068" NAME="Butyrate" VALUE="-"/>
			<TEST ID="00069" NAME="Valerate" VALUE="-"/>
			<TEST ID="00070" NAME="Caprate" VALUE="+"/>
			<TEST ID="00071" NAME="Isobutyrate" VALUE="-"/>
			<TEST ID="00072" NAME="Isovalerate" VALUE="-"/>
			<TEST ID="00073" NAME="Malonate" VALUE="+"/>
			<TEST ID="00074" NAME="Succinate" VALUE="+"/>
			<TEST ID="00075" NAME="Adipate" VALUE="-"/>
			<TEST ID="00076" NAME="Fumalate" VALUE="+"/>
			<TEST ID="00077" NAME="Azelate" VALUE="-"/>
			<TEST ID="00078" NAME="Sebacate" VALUE="-"/>
			<TEST ID="00079" NAME="Itaconate" VALUE="+"/>
			<TEST ID="00080" NAME="Citraconate" VALUE="-"/>
			<TEST ID="00081" NAME="Mucate" VALUE="+"/>
			<TEST ID="00082" NAME="Glycerate" VALUE="+"/>
			<TEST ID="00083" NAME="Glycolate" VALUE="-"/>
			<TEST ID="00084" NAME="L-Lactate" VALUE="+"/>
			<TEST ID="00085" NAME="Hydroxybutyrate" VALUE="+"/>
			<TEST ID="00086" NAME="D-Malate" VALUE="-"/>
			<TEST ID="00087" NAME="D(-)-Tartrate" VALUE="-"/>
			<TEST ID="00088" NAME="L(+)-Tartrate" VALUE="-"/>
			<TEST ID="00089" NAME="m-Tartrate" VALUE="-"/>
			<TEST ID="00090" NAME="Citrate" VALUE="+"/>
			<TEST ID="00091" NAME="D-Galactonolactone" VALUE="+"/>
			<TEST ID="00092" NAME="Pyruvate" VALUE="+"/>
			<TEST ID="00093" NAME="Levulinate" VALUE="-"/>
			<TEST ID="00094" NAME="DL-2-Aminobutyrate" VALUE="-"/>
			<TEST ID="00095" NAME="PHB" VALUE="-"/>
			<TEST ID="00096" NAME="Tween80" VALUE="-"/>
			<TEST ID="00097" NAME="Ethanol" VALUE="-"/>
			<TEST ID="00098" NAME="n-Propanol" VALUE="-"/>
			<TEST ID="00099" NAME="n-Butanol" VALUE="-"/>
			<TEST ID="00100" NAME="isobutanol" VALUE="-"/>
			<TEST ID="00101" NAME="1-Hexanol" VALUE="-"/>
			<TEST ID="00102" NAME="Geraniol" VALUE="-"/>
			<TEST ID="00103" NAME="Ethyleneglycol" VALUE="-"/>
			<TEST ID="00104" NAME="Propyleneglycol" VALUE="-"/>
			<TEST ID="00105" NAME="Phenol" VALUE="-"/>
			<TEST ID="00106" NAME="Benzoate" VALUE="+"/>
			<TEST ID="00107" NAME="Salicyrate" VALUE="+"/>
			<TEST ID="00108" NAME="m-Hydroxybenzoate" VALUE="-"/>
			<TEST ID="00109" NAME="p-Hydroxybenzoate" VALUE="+"/>
			<TEST ID="00110" NAME="Protocatecuate" VALUE="-"/>
			<TEST ID="00111" NAME="Gentisate" VALUE="-"/>
			<TEST ID="00112" NAME="D-Mandelate" VALUE="-"/>
			<TEST ID="00113" NAME="L-Mandelate" VALUE="-"/>
			<TEST ID="00114" NAME="Benzylformate" VALUE="-"/>
			<TEST ID="00115" NAME="Xylene" VALUE="-"/>
			<TEST ID="00116" NAME="Phenylacetate" VALUE="-"/>
			<TEST ID="00117" NAME="p-Aminobenzoate" VALUE="-"/>
			<TEST ID="00118" NAME="Naphthalene" VALUE="-"/>
			<TEST ID="00119" NAME="inosine" VALUE="-"/>
			<TEST ID="00120" NAME="Taurocholate" VALUE="-"/>
			<TEST ID="00121" NAME="Testosterone" VALUE="-"/>
			<TEST ID="00122" NAME="Glycine" VALUE="-"/>
			<TEST ID="00123" NAME="beta-Alanine" VALUE="-"/>
			<TEST ID="00124" NAME="L-Valine" VALUE="-"/>
			<TEST ID="00125" NAME="L-Leusine" VALUE="-"/>
			<TEST ID="00126" NAME="L-Isoleusine" VALUE="-"/>
			<TEST ID="00127" NAME="D-Aspartate" VALUE="-"/>
			<TEST ID="00128" NAME="L-Serine" VALUE="+"/>
			<TEST ID="00129" NAME="L-Threonine" VALUE="-"/>
			<TEST ID="00130" NAME="L-Phenylalanine" VALUE="-"/>
			<TEST ID="00131" NAME="L-Tyrosine" VALUE="-"/>
			<TEST ID="00132" NAME="L-Tryptophan" VALUE="-"/>
			<TEST ID="00133" NAME="D-Tryptophan" VALUE="-"/>
			<TEST ID="00134" NAME="L-Lysine" VALUE="-"/>
			<TEST ID="00135" NAME="L-Ornithine" VALUE="-"/>
			<TEST ID="00136" NAME="L-Histidine" VALUE="+"/>
			<TEST ID="00137" NAME="DL-Norvaline" VALUE="-"/>
			<TEST ID="00138" NAME="Creatine" VALUE="-"/>
			<TEST ID="00139" NAME="Anthranilate" VALUE="-"/>
			<TEST ID="00140" NAME="L-Citrulline" VALUE="-"/>
			<TEST ID="00141" NAME="Hippurate" VALUE="-"/>
			<TEST ID="00142" NAME="Pantothenate" VALUE="-"/>
			<TEST ID="00143" NAME="Nicotinate" VALUE="+"/>
			<TEST ID="00144" NAME="Glutathione" VALUE="-"/>
			<TEST ID="00145" NAME="Trigonelline" VALUE="+"/>
			<TEST ID="00146" NAME="Acetamide" VALUE="-"/>
			<TEST ID="00147" NAME="Butylamine" VALUE="-"/>
			<TEST ID="00148" NAME="Tryptamine" VALUE="-"/>
			<TEST ID="00149" NAME="Amylamine" VALUE="+"/>
			<TEST ID="00150" NAME="Benzylamine" VALUE="-"/>
			<TEST ID="00151" NAME="Betaine" VALUE="+"/>
			<TEST ID="00152" NAME="Dodecane" VALUE="-"/>
		</CATEGORY>
	</ENTRY>

	<ENTRY ID="00036">
		<CATEGORY ID="00001" NAME="Fixed">
			<TEST ID="00001" NAME="RID" VALUE="NRIC0164T"/>
			<TEST ID="00002" NAME="Reference" VALUE="2"/>
			<TEST ID="00003" NAME="Genus" VALUE="Pseudomonas"/>
			<TEST ID="00004" NAME="Species" VALUE="straminea"/>
			<TEST ID="00005" NAME="Strain" VALUE="NRIC 0164T"/>
		</CATEGORY>
		<CATEGORY ID="00003" NAME="Morphological">
			<TEST ID="00009" NAME="Rod shape" VALUE="+"/>
			<TEST ID="00010" NAME="Polar flagellation" VALUE="+"/>
		</CATEGORY>
		<CATEGORY ID="00004" NAME="Physiological">
			<TEST ID="00011" NAME="Gram stain" VALUE="-"/>
			<TEST ID="00012" NAME="Motility" VALUE="+"/>
			<TEST ID="00013" NAME="Arginine dihydrolase avtivity" VALUE="-"/>
			<TEST ID="00014" NAME="Starch Hydrolysis" VALUE="-"/>
			<TEST ID="00015" NAME="LEVAN formation from sucrose" VALUE="-"/>
			<TEST ID="00016" NAME="Cleavage of aromatic compounds" VALUE="+"/>
			<TEST ID="00017" NAME="Oxidation" VALUE="+"/>
			<TEST ID="00018" NAME="Catalase activity" VALUE="+"/>
			<TEST ID="00019" NAME="Oxidase activity" VALUE="+"/>
			<TEST ID="00020" NAME="PHB accumulation" VALUE="-"/>
			<TEST ID="00021" NAME="Casein hydrolysis" VALUE="-"/>
			<TEST ID="00022" NAME="Nitrate reduction" VALUE="+"/>
			<TEST ID="00023" NAME="Nitrate respiration" VALUE="-"/>
			<TEST ID="00024" NAME="Growth on glutamate agr" VALUE="+"/>
		</CATEGORY>
		<CATEGORY ID="00005" NAME="Production of water-insoluble yellow pigment">
			<TEST ID="00025" NAME="Nutrientagar" VALUE="+"/>
			<TEST ID="00026" NAME="TS agar" VALUE="+"/>
		</CATEGORY>
		<CATEGORY ID="00006" NAME="Production of water-soluble fluorescent pigment on">
			<TEST ID="00027" NAME="Pseudomonas agar F" VALUE="-"/>
			<TEST ID="00028" NAME="King B" VALUE="-"/>
			<TEST ID="00029" NAME="Kato and Ito's P1" VALUE="-"/>
		</CATEGORY>
		<CATEGORY ID="00007" NAME="Production of pyocanin on">
			<TEST ID="00030" NAME="Pseudomonas agar P" VALUE="-"/>
			<TEST ID="00031" NAME="King A" VALUE="-"/>
		</CATEGORY>
		<CATEGORY ID="00008" NAME="Growth at (pH)">
			<TEST ID="00032" NAME="pH3.6" VALUE="-"/>
		</CATEGORY>
		<CATEGORY ID="00009" NAME="Growth at (temp.)">
			<TEST ID="00033" NAME="4 degree C" VALUE="+"/>
			<TEST ID="00034" NAME="41 degree C" VALUE="-"/>
		</CATEGORY>
		<CATEGORY ID="00010" NAME="Assimilation">
			<TEST ID="00035" NAME="meso-erythritol" VALUE="-"/>
			<TEST ID="00036" NAME="D-Ribose" VALUE="+"/>
			<TEST ID="00037" NAME="D-Arabinose" VALUE="-"/>
			<TEST ID="00038" NAME="L-Arabinose" VALUE="+"/>
			<TEST ID="00039" NAME="D-Xylose" VALUE="+"/>
			<TEST ID="00040" NAME="D-Glucose" VALUE="+"/>
			<TEST ID="00041" NAME="D-Mannose" VALUE="+"/>
			<TEST ID="00042" NAME="D-Galactose" VALUE="+"/>
			<TEST ID="00043" NAME="D-Fructose" VALUE="+"/>
			<TEST ID="00044" NAME="L-Rhamnose" VALUE="-"/>
			<TEST ID="00045" NAME="L-fucose" VALUE="-"/>
			<TEST ID="00046" NAME="Sucrose" VALUE="-"/>
			<TEST ID="00047" NAME="Maltose" VALUE="-"/>
			<TEST ID="00048" NAME="Cellobiose" VALUE="-"/>
			<TEST ID="00049" NAME="Trehalose" VALUE="-"/>
			<TEST ID="00050" NAME="alpha-D-meribioses" VALUE="-"/>
			<TEST ID="00051" NAME="Lactose" VALUE="-"/>
			<TEST ID="00052" NAME="Raffinose" VALUE="+"/>
			<TEST ID="00053" NAME="Solubel Starch" VALUE="-"/>
			<TEST ID="00054" NAME="Inulin" VALUE="-"/>
			<TEST ID="00055" NAME="Adonitol" VALUE="-"/>
			<TEST ID="00056" NAME="D-Alabitol" VALUE="-"/>
			<TEST ID="00057" NAME="L-Alabitol" VALUE="+"/>
			<TEST ID="00058" NAME="D-xylitol" VALUE="-"/>
			<TEST ID="00059" NAME="Sorbitol" VALUE="-"/>
			<TEST ID="00060" NAME="Mannitol" VALUE="+"/>
			<TEST ID="00061" NAME="Inositol" VALUE="-"/>
			<TEST ID="00062" NAME="Gluconate" VALUE="+"/>
			<TEST ID="00063" NAME="2-Ketogluconate" VALUE="-"/>
			<TEST ID="00064" NAME="5-ketogluconate" VALUE="-"/>
			<TEST ID="00065" NAME="Glucosamin" VALUE="-"/>
			<TEST ID="00066" NAME="Acetate" VALUE="-"/>
			<TEST ID="00067" NAME="Propionate" VALUE="-"/>
			<TEST ID="00068" NAME="Butyrate" VALUE="-"/>
			<TEST ID="00069" NAME="Valerate" VALUE="-"/>
			<TEST ID="00070" NAME="Caprate" VALUE="+"/>
			<TEST ID="00071" NAME="Isobutyrate" VALUE="-"/>
			<TEST ID="00072" NAME="Isovalerate" VALUE="-"/>
			<TEST ID="00073" NAME="Malonate" VALUE="-"/>
			<TEST ID="00074" NAME="Succinate" VALUE="+"/>
			<TEST ID="00075" NAME="Adipate" VALUE="-"/>
			<TEST ID="00076" NAME="Fumalate" VALUE="+"/>
			<TEST ID="00077" NAME="Azelate" VALUE="-"/>
			<TEST ID="00078" NAME="Sebacate" VALUE="-"/>
			<TEST ID="00079" NAME="Itaconate" VALUE="+"/>
			<TEST ID="00080" NAME="Citraconate" VALUE="-"/>
			<TEST ID="00081" NAME="Mucate" VALUE="+"/>
			<TEST ID="00082" NAME="Glycerate" VALUE="-"/>
			<TEST ID="00083" NAME="Glycolate" VALUE="-"/>
			<TEST ID="00084" NAME="L-Lactate" VALUE="+"/>
			<TEST ID="00085" NAME="Hydroxybutyrate" VALUE="+"/>
			<TEST ID="00086" NAME="D-Malate" VALUE="-"/>
			<TEST ID="00087" NAME="D(-)-Tartrate" VALUE="-"/>
			<TEST ID="00088" NAME="L(+)-Tartrate" VALUE="-"/>
			<TEST ID="00089" NAME="m-Tartrate" VALUE="-"/>
			<TEST ID="00090" NAME="Citrate" VALUE="+"/>
			<TEST ID="00091" NAME="D-Galactonolactone" VALUE="+"/>
			<TEST ID="00092" NAME="Pyruvate" VALUE="+"/>
			<TEST ID="00093" NAME="Levulinate" VALUE="-"/>
			<TEST ID="00094" NAME="DL-2-Aminobutyrate" VALUE="-"/>
			<TEST ID="00095" NAME="PHB" VALUE="-"/>
			<TEST ID="00096" NAME="Tween80" VALUE="-"/>
			<TEST ID="00097" NAME="Ethanol" VALUE="-"/>
			<TEST ID="00098" NAME="n-Propanol" VALUE="-"/>
			<TEST ID="00099" NAME="n-Butanol" VALUE="-"/>
			<TEST ID="00100" NAME="isobutanol" VALUE="-"/>
			<TEST ID="00101" NAME="1-Hexanol" VALUE="-"/>
			<TEST ID="00102" NAME="Geraniol" VALUE="-"/>
			<TEST ID="00103" NAME="Ethyleneglycol" VALUE="-"/>
			<TEST ID="00104" NAME="Propyleneglycol" VALUE="-"/>
			<TEST ID="00105" NAME="Phenol" VALUE="-"/>
			<TEST ID="00106" NAME="Benzoate" VALUE="+"/>
			<TEST ID="00107" NAME="Salicyrate" VALUE="-"/>
			<TEST ID="00108" NAME="m-Hydroxybenzoate" VALUE="-"/>
			<TEST ID="00109" NAME="p-Hydroxybenzoate" VALUE="+"/>
			<TEST ID="00110" NAME="Protocatecuate" VALUE="-"/>
			<TEST ID="00111" NAME="Gentisate" VALUE="-"/>
			<TEST ID="00112" NAME="D-Mandelate" VALUE="-"/>
			<TEST ID="00113" NAME="L-Mandelate" VALUE="-"/>
			<TEST ID="00114" NAME="Benzylformate" VALUE="-"/>
			<TEST ID="00115" NAME="Xylene" VALUE="-"/>
			<TEST ID="00116" NAME="Phenylacetate" VALUE="-"/>
			<TEST ID="00117" NAME="p-Aminobenzoate" VALUE="-"/>
			<TEST ID="00118" NAME="Naphthalene" VALUE="-"/>
			<TEST ID="00119" NAME="inosine" VALUE="-"/>
			<TEST ID="00120" NAME="Taurocholate" VALUE="-"/>
			<TEST ID="00121" NAME="Testosterone" VALUE="-"/>
			<TEST ID="00122" NAME="Glycine" VALUE="-"/>
			<TEST ID="00123" NAME="beta-Alanine" VALUE="-"/>
			<TEST ID="00124" NAME="L-Valine" VALUE="-"/>
			<TEST ID="00125" NAME="L-Leusine" VALUE="-"/>
			<TEST ID="00126" NAME="L-Isoleusine" VALUE="-"/>
			<TEST ID="00127" NAME="D-Aspartate" VALUE="-"/>
			<TEST ID="00128" NAME="L-Serine" VALUE="+"/>
			<TEST ID="00129" NAME="L-Threonine" VALUE="-"/>
			<TEST ID="00130" NAME="L-Phenylalanine" VALUE="-"/>
			<TEST ID="00131" NAME="L-Tyrosine" VALUE="-"/>
			<TEST ID="00132" NAME="L-Tryptophan" VALUE="-"/>
			<TEST ID="00133" NAME="D-Tryptophan" VALUE="-"/>
			<TEST ID="00134" NAME="L-Lysine" VALUE="-"/>
			<TEST ID="00135" NAME="L-Ornithine" VALUE="-"/>
			<TEST ID="00136" NAME="L-Histidine" VALUE="+"/>
			<TEST ID="00137" NAME="DL-Norvaline" VALUE="-"/>
			<TEST ID="00138" NAME="Creatine" VALUE="-"/>
			<TEST ID="00139" NAME="Anthranilate" VALUE="-"/>
			<TEST ID="00140" NAME="L-Citrulline" VALUE="-"/>
			<TEST ID="00141" NAME="Hippurate" VALUE="-"/>
			<TEST ID="00142" NAME="Pantothenate" VALUE="-"/>
			<TEST ID="00143" NAME="Nicotinate" VALUE="+"/>
			<TEST ID="00144" NAME="Glutathione" VALUE="-"/>
			<TEST ID="00145" NAME="Trigonelline" VALUE="+"/>
			<TEST ID="00146" NAME="Acetamide" VALUE="-"/>
			<TEST ID="00147" NAME="Butylamine" VALUE="-"/>
			<TEST ID="00148" NAME="Tryptamine" VALUE="-"/>
			<TEST ID="00149" NAME="Amylamine" VALUE="-"/>
			<TEST ID="00150" NAME="Benzylamine" VALUE="-"/>
			<TEST ID="00151" NAME="Betaine" VALUE="+"/>
			<TEST ID="00152" NAME="Dodecane" VALUE="-"/>
		</CATEGORY>
	</ENTRY>

	<ENTRY ID="00037">
		<CATEGORY ID="00001" NAME="Fixed">
			<TEST ID="00001" NAME="RID" VALUE="NRIC0182"/>
			<TEST ID="00002" NAME="Reference" VALUE="2"/>
			<TEST ID="00003" NAME="Genus" VALUE="Pseudomonas"/>
			<TEST ID="00004" NAME="Species" VALUE="straminea"/>
			<TEST ID="00005" NAME="Strain" VALUE="NRIC 0182"/>
			<TEST ID="00006" NAME="note" VALUE="Phenon IV"/>
		</CATEGORY>
		<CATEGORY ID="00002" NAME="Sequence">
			<TEST ID="00007" NAME="DDBJ Accession" VALUE="AB060135"/>
			<TEST ID="00008" NAME="Sequence" VALUE="atcctggctcagattgaacgctggcggcaggcctaacacatgcaagtcgagcggttgaggggagcttgctccctgattcagcggcggacgggtgagtaatgcctaggaatctgcctattagtgggggacaacgtttcgaaaggaacgctaataccgcatacgtcctacgggagaaagcaggggaccttcgggccttgcgctaatagatgagcctaggtcggattagcttgttggtgaggtaatggctcaccaaggcgacgatccgtaactggtctgagaggatgatcagtcacactggaactgagacacggtccagactcctacgggaggcagcagtggggaatattggacaatgggcgaaagcctgatccagccatgccgcgtgtgtgaagaaggtcttcggattgtaaagcactttaagttgggaggaagggttgtagattaatactctgcaattttgacgttaccgacagaataagcaccggctaactctgtgccagcagccgcggtaatacagagggtgcaagcgttaatcggaattactgggcgtaaagcgcgcgtaggtggtttgttaagttggatgtgaaagccccgggctcaacctgggaactgcatccaaaactggcaagctagagtacggtagagggtggtggaatttcctgtgtagcggtgaaatgcgtagatataggaaggaacaccagtggcgaaggcgaccacctggactgatactgacactgaggtgcgaaagcgtggggagcaaacaggattagataccctggtagtccacgccgtaaacgatgtcaactagccgttggaatccttgagattttagtggcgcagctaacgcattaagttgaccgcctggggagtacggccgcaaggttaaaactcaaatgaattgacgggggcccgcacaagcggtggagcatgtggtttaattcgaagcaacgcgaagaaccttacctggccttgacatgctgagaactttccagagatggattggtgccttcgggaactcagacacaggtgctgcatggctgtcgtcagctcgtgtcgtgagatgttgggttaagtcccgtaacgagcgcaacccttgtccttagttaccagcacctcgggtgggaactctaaggagactgccggtgacaaaccggaggaaggtggggatgacgtcaagtcatcatggcccttacggccagggctacacacgtgctacaatggtcggtacaaagggttgccaagccgcgaggtggagctaatcccataaaaccgatcgtagtccggatcgcagtctgcaactcgactgcgtgaagtcggaatcgctagtaatcgtgaatcagaatgtcacggtgaatacgttcccgggccttgtacacaccgcccgtcacaccatgggagtgggttgcaccagaagtagctagtctaaccttcgggaggacggttaccacggtgtgattcatgactggggtgaagtcgtaacaag"/>
		</CATEGORY>
		<CATEGORY ID="00003" NAME="Morphological">
			<TEST ID="00009" NAME="Rod shape" VALUE="+"/>
			<TEST ID="00010" NAME="Polar flagellation" VALUE="+"/>
		</CATEGORY>
		<CATEGORY ID="00004" NAME="Physiological">
			<TEST ID="00011" NAME="Gram stain" VALUE="-"/>
			<TEST ID="00012" NAME="Motility" VALUE="+"/>
			<TEST ID="00013" NAME="Arginine dihydrolase avtivity" VALUE="-"/>
			<TEST ID="00014" NAME="Starch Hydrolysis" VALUE="-"/>
			<TEST ID="00015" NAME="LEVAN formation from sucrose" VALUE="-"/>
			<TEST ID="00016" NAME="Cleavage of aromatic compounds" VALUE="+"/>
			<TEST ID="00017" NAME="Oxidation" VALUE="+"/>
			<TEST ID="00018" NAME="Catalase activity" VALUE="+"/>
			<TEST ID="00019" NAME="Oxidase activity" VALUE="+"/>
			<TEST ID="00020" NAME="PHB accumulation" VALUE="-"/>
			<TEST ID="00021" NAME="Casein hydrolysis" VALUE="-"/>
			<TEST ID="00022" NAME="Nitrate reduction" VALUE="+"/>
			<TEST ID="00023" NAME="Nitrate respiration" VALUE="-"/>
			<TEST ID="00024" NAME="Growth on glutamate agr" VALUE="+"/>
		</CATEGORY>
		<CATEGORY ID="00005" NAME="Production of water-insoluble yellow pigment">
			<TEST ID="00025" NAME="Nutrientagar" VALUE="+"/>
			<TEST ID="00026" NAME="TS agar" VALUE="+"/>
		</CATEGORY>
		<CATEGORY ID="00006" NAME="Production of water-soluble fluorescent pigment on">
			<TEST ID="00027" NAME="Pseudomonas agar F" VALUE="-"/>
			<TEST ID="00028" NAME="King B" VALUE="-"/>
			<TEST ID="00029" NAME="Kato and Ito's P1" VALUE="-"/>
		</CATEGORY>
		<CATEGORY ID="00007" NAME="Production of pyocanin on">
			<TEST ID="00030" NAME="Pseudomonas agar P" VALUE="-"/>
			<TEST ID="00031" NAME="King A" VALUE="-"/>
		</CATEGORY>
		<CATEGORY ID="00008" NAME="Growth at (pH)">
			<TEST ID="00032" NAME="pH3.6" VALUE="-"/>
		</CATEGORY>
		<CATEGORY ID="00009" NAME="Growth at (temp.)">
			<TEST ID="00033" NAME="4 degree C" VALUE="+"/>
			<TEST ID="00034" NAME="41 degree C" VALUE="-"/>
		</CATEGORY>
		<CATEGORY ID="00010" NAME="Assimilation">
			<TEST ID="00035" NAME="meso-erythritol" VALUE="-"/>
			<TEST ID="00036" NAME="D-Ribose" VALUE="-"/>
			<TEST ID="00037" NAME="D-Arabinose" VALUE="-"/>
			<TEST ID="00038" NAME="L-Arabinose" VALUE="-"/>
			<TEST ID="00039" NAME="D-Xylose" VALUE="-"/>
			<TEST ID="00040" NAME="D-Glucose" VALUE="+"/>
			<TEST ID="00041" NAME="D-Mannose" VALUE="+"/>
			<TEST ID="00042" NAME="D-Galactose" VALUE="+"/>
			<TEST ID="00043" NAME="D-Fructose" VALUE="+"/>
			<TEST ID="00044" NAME="L-Rhamnose" VALUE="-"/>
			<TEST ID="00045" NAME="L-fucose" VALUE="-"/>
			<TEST ID="00046" NAME="Sucrose" VALUE="-"/>
			<TEST ID="00047" NAME="Maltose" VALUE="-"/>
			<TEST ID="00048" NAME="Cellobiose" VALUE="-"/>
			<TEST ID="00049" NAME="Trehalose" VALUE="-"/>
			<TEST ID="00050" NAME="alpha-D-meribioses" VALUE="-"/>
			<TEST ID="00051" NAME="Lactose" VALUE="-"/>
			<TEST ID="00052" NAME="Raffinose" VALUE="-"/>
			<TEST ID="00053" NAME="Solubel Starch" VALUE="-"/>
			<TEST ID="00054" NAME="Inulin" VALUE="-"/>
			<TEST ID="00055" NAME="Adonitol" VALUE="-"/>
			<TEST ID="00056" NAME="D-Alabitol" VALUE="+"/>
			<TEST ID="00057" NAME="L-Alabitol" VALUE="-"/>
			<TEST ID="00058" NAME="D-xylitol" VALUE="-"/>
			<TEST ID="00059" NAME="Sorbitol" VALUE="-"/>
			<TEST ID="00060" NAME="Mannitol" VALUE="-"/>
			<TEST ID="00061" NAME="Inositol" VALUE="+"/>
			<TEST ID="00062" NAME="Gluconate" VALUE="+"/>
			<TEST ID="00063" NAME="2-Ketogluconate" VALUE="-"/>
			<TEST ID="00064" NAME="5-ketogluconate" VALUE="-"/>
			<TEST ID="00065" NAME="Glucosamin" VALUE="-"/>
			<TEST ID="00066" NAME="Acetate" VALUE="-"/>
			<TEST ID="00067" NAME="Propionate" VALUE="-"/>
			<TEST ID="00068" NAME="Butyrate" VALUE="-"/>
			<TEST ID="00069" NAME="Valerate" VALUE="-"/>
			<TEST ID="00070" NAME="Caprate" VALUE="+"/>
			<TEST ID="00071" NAME="Isobutyrate" VALUE="-"/>
			<TEST ID="00072" NAME="Isovalerate" VALUE="-"/>
			<TEST ID="00073" NAME="Malonate" VALUE="+"/>
			<TEST ID="00074" NAME="Succinate" VALUE="+"/>
			<TEST ID="00075" NAME="Adipate" VALUE="-"/>
			<TEST ID="00076" NAME="Fumalate" VALUE="+"/>
			<TEST ID="00077" NAME="Azelate" VALUE="-"/>
			<TEST ID="00078" NAME="Sebacate" VALUE="-"/>
			<TEST ID="00079" NAME="Itaconate" VALUE="+"/>
			<TEST ID="00080" NAME="Citraconate" VALUE="-"/>
			<TEST ID="00081" NAME="Mucate" VALUE="+"/>
			<TEST ID="00082" NAME="Glycerate" VALUE="-"/>
			<TEST ID="00083" NAME="Glycolate" VALUE="-"/>
			<TEST ID="00084" NAME="L-Lactate" VALUE="+"/>
			<TEST ID="00085" NAME="Hydroxybutyrate" VALUE="+"/>
			<TEST ID="00086" NAME="D-Malate" VALUE="-"/>
			<TEST ID="00087" NAME="D(-)-Tartrate" VALUE="-"/>
			<TEST ID="00088" NAME="L(+)-Tartrate" VALUE="-"/>
			<TEST ID="00089" NAME="m-Tartrate" VALUE="+"/>
			<TEST ID="00090" NAME="Citrate" VALUE="+"/>
			<TEST ID="00091" NAME="D-Galactonolactone" VALUE="+"/>
			<TEST ID="00092" NAME="Pyruvate" VALUE="+"/>
			<TEST ID="00093" NAME="Levulinate" VALUE="-"/>
			<TEST ID="00094" NAME="DL-2-Aminobutyrate" VALUE="-"/>
			<TEST ID="00095" NAME="PHB" VALUE="-"/>
			<TEST ID="00096" NAME="Tween80" VALUE="-"/>
			<TEST ID="00097" NAME="Ethanol" VALUE="-"/>
			<TEST ID="00098" NAME="n-Propanol" VALUE="-"/>
			<TEST ID="00099" NAME="n-Butanol" VALUE="-"/>
			<TEST ID="00100" NAME="isobutanol" VALUE="-"/>
			<TEST ID="00101" NAME="1-Hexanol" VALUE="-"/>
			<TEST ID="00102" NAME="Geraniol" VALUE="-"/>
			<TEST ID="00103" NAME="Ethyleneglycol" VALUE="-"/>
			<TEST ID="00104" NAME="Propyleneglycol" VALUE="-"/>
			<TEST ID="00105" NAME="Phenol" VALUE="-"/>
			<TEST ID="00106" NAME="Benzoate" VALUE="-"/>
			<TEST ID="00107" NAME="Salicyrate" VALUE="-"/>
			<TEST ID="00108" NAME="m-Hydroxybenzoate" VALUE="-"/>
			<TEST ID="00109" NAME="p-Hydroxybenzoate" VALUE="+"/>
			<TEST ID="00110" NAME="Protocatecuate" VALUE="-"/>
			<TEST ID="00111" NAME="Gentisate" VALUE="-"/>
			<TEST ID="00112" NAME="D-Mandelate" VALUE="-"/>
			<TEST ID="00113" NAME="L-Mandelate" VALUE="-"/>
			<TEST ID="00114" NAME="Benzylformate" VALUE="+"/>
			<TEST ID="00115" NAME="Xylene" VALUE="-"/>
			<TEST ID="00116" NAME="Phenylacetate" VALUE="-"/>
			<TEST ID="00117" NAME="p-Aminobenzoate" VALUE="-"/>
			<TEST ID="00118" NAME="Naphthalene" VALUE="-"/>
			<TEST ID="00119" NAME="inosine" VALUE="-"/>
			<TEST ID="00120" NAME="Taurocholate" VALUE="-"/>
			<TEST ID="00121" NAME="Testosterone" VALUE="-"/>
			<TEST ID="00122" NAME="Glycine" VALUE="-"/>
			<TEST ID="00123" NAME="beta-Alanine" VALUE="-"/>
			<TEST ID="00124" NAME="L-Valine" VALUE="-"/>
			<TEST ID="00125" NAME="L-Leusine" VALUE="-"/>
			<TEST ID="00126" NAME="L-Isoleusine" VALUE="-"/>
			<TEST ID="00127" NAME="D-Aspartate" VALUE="-"/>
			<TEST ID="00128" NAME="L-Serine" VALUE="-"/>
			<TEST ID="00129" NAME="L-Threonine" VALUE="-"/>
			<TEST ID="00130" NAME="L-Phenylalanine" VALUE="-"/>
			<TEST ID="00131" NAME="L-Tyrosine" VALUE="-"/>
			<TEST ID="00132" NAME="L-Tryptophan" VALUE="-"/>
			<TEST ID="00133" NAME="D-Tryptophan" VALUE="-"/>
			<TEST ID="00134" NAME="L-Lysine" VALUE="-"/>
			<TEST ID="00135" NAME="L-Ornithine" VALUE="-"/>
			<TEST ID="00136" NAME="L-Histidine" VALUE="-"/>
			<TEST ID="00137" NAME="DL-Norvaline" VALUE="-"/>
			<TEST ID="00138" NAME="Creatine" VALUE="-"/>
			<TEST ID="00139" NAME="Anthranilate" VALUE="-"/>
			<TEST ID="00140" NAME="L-Citrulline" VALUE="-"/>
			<TEST ID="00141" NAME="Hippurate" VALUE="-"/>
			<TEST ID="00142" NAME="Pantothenate" VALUE="-"/>
			<TEST ID="00143" NAME="Nicotinate" VALUE="-"/>
			<TEST ID="00144" NAME="Glutathione" VALUE="-"/>
			<TEST ID="00145" NAME="Trigonelline" VALUE="+"/>
			<TEST ID="00146" NAME="Acetamide" VALUE="-"/>
			<TEST ID="00147" NAME="Butylamine" VALUE="-"/>
			<TEST ID="00148" NAME="Tryptamine" VALUE="-"/>
			<TEST ID="00149" NAME="Amylamine" VALUE="-"/>
			<TEST ID="00150" NAME="Benzylamine" VALUE="-"/>
			<TEST ID="00151" NAME="Betaine" VALUE="-"/>
			<TEST ID="00152" NAME="Dodecane" VALUE="-"/>
		</CATEGORY>
	</ENTRY>

</Pseudomonas>
